# Supplementary material for: Characterization of cancer-associated fibroblast populations that promote tertiary lymphoid structure formation in murine melanoma tumors
Source: Front Immunol. 2026 Jul 17;17:1857037. doi: 10.3389/fimmu.2026.1857037 (PMC13425456; doi:10.3389/fimmu.2026.1857037)
Supplement: Supplementary file 1 [file Supplementaryfile1.zip]

Archive with 4 entries (4 files):
- Supplementary Table 4.XLSX
- Supplementary Table 2.XLSX
- Supplementary Table 3.XLSX
- Supplementary Figures and Supplementary Tables 1 and 5.PDF
