# Supplementary material for: Characterization of cancer-associated fibroblast populations that promote tertiary lymphoid structure formation in murine melanoma tumors
Source: Front Immunol. 2026 Jul 17;17:1857037. doi: 10.3389/fimmu.2026.1857037 (PMC13425456; doi:10.3389/fimmu.2026.1857037)
Supplement: Supplementary file 1 [file Supplementaryfile1.zip › Supplementary Table 4.XLSX]

## Sheet: Supplem Table 4
	CAF functional category													CAF Group (from current study)
Gene Functional Category	Gene	ProCAF	Myofib	Matrix	Vascular	Inflammatory	Antigen presenting	Interferon	Reticular	Spatial S1/S2	Spatial S3	Spatial S4		G0	G1	G2	G3	G6	G4	G5
ECM
	Col5a1			+											+	+	+
	Col5a2			+											+	+	+
	Vcan			+											+	+	+
	Col6a3			+											+	+
	Cthrc1			+											+	+
	Lum			+										+	+	+
	Dcn			+										+
	Fn1			+													+
	Col11a1			+										neg	neg	neg	neg	neg	neg	neg
	Col10a1		+	+										neg	neg	neg	neg	neg	neg	neg
	Postn		+	+											+	+
	Col4a1		+								+				+	+
	Col1a1		+	+						+					+	+	+
	Col3a1									+					+	+	+
	Tnc		+												+	+	+
	Col18a1				+									neg	neg	neg	neg	neg	neg	neg
	Fbln1					+								+	+
	Dpt					+								+	+	+
matrix metalloproteases
	Mmp11		+	+										neg	neg	neg	neg	neg	neg	neg
	Mmp3		+											+	+
	Mmp2										+				+	+	+
	Mmp14									+					+	+
	Mmp7									+				neg	neg	neg	neg	neg	neg	neg
	Mmp19	Not included															+
myofibroblastic
	Acta2		+		+					+					+	+
	Myl9		+		+					+					+	+
	Tagln		+		+					+					+	+
	Myh11		+		+					+				neg	neg	neg	neg	neg	neg	neg
	Tpm1		+													+			+
	Tpm2		+							+	+						+	+
	Myl2													neg	neg	neg	neg	neg	neg	neg
	Myh9	Not included													+	+
	Myl6	Not included													+	+				+
	Myl12a	Not included													+	+				+
	Myl12b	Not included																		+
	Myh10	Not included																+
Cytokines/Receptors
	Igf1	+				+									+	+
	Igfbp6					+								+						+
	Il1r1					+											+		+
	Il8					+								neg	neg	neg	neg	neg	neg	neg
	Il11					+								neg	neg	neg	neg	neg	neg	neg
	IlL6		+		+	+				+					+	+
	Lif		+			+				+							+
	Tgfb1		+							+						+
	Tgfbr		+												+				+
	Il4		+											neg	neg	neg	neg	neg	neg	neg
	Il13		+											neg	neg	neg	neg	neg	neg	neg
	Mcam				+									neg	neg	neg	neg	neg	neg	neg
	Csf1					+								+	+	+
	Pdgfrb										+				+	+
	Pdgfra										+						+		+
	Il6ra					+								neg	neg	neg	neg	neg	neg	neg
	Il6st					+									+
	Stat3											+					+		+
Chemokines/Receptors
	Cxcl2					+								neg	neg	neg	neg	neg	neg	neg
	Ccl8				+	+								neg	neg	neg	neg	neg	neg	neg
	Cxcl8		+			+				+				neg	neg	neg	neg	neg	neg	neg
	Cxcl1				+	+									+
	Cxcl10					+		+									+	+	+	+
	Cxcl12					+	+								+	+
	Ccl2					+						+					+
	Cxcl9							+				+			+	+
	ccl19								+			+			+	+
	Ccl21								+			+		neg	neg	neg	neg	neg	neg	neg
	Cxcl11							+						neg	neg	neg	neg	neg	neg	neg
	Cxcl14					+					+			neg	neg	neg	neg	neg	neg	neg
Complement/Innate immunity
	C1qa					+					+			neg	neg	neg	neg	neg	neg	neg
	C1qc					+					+			neg	neg	neg	neg	neg	neg	neg
	CFD					+	+				+			neg	neg	neg	neg	neg	neg	neg
	C1qb					+								neg	neg	neg	neg	neg	neg	neg
	C7	+			+	+								neg	neg	neg	neg	neg	neg	neg
	C3				+	+								+						+
	C4b					+								+	+	+
	Ifit3							+						+						+
	C2					+											+			+
Antigen presentation
	Mhc-iia						+				+	+					+	+		+
	Mhc-iib						+				+	+					+			+
	Cd74						+				+	+							+	+
	Tap2										+						+
Misc
	Cd34					+								+						+
	Gsn					+								+
	Rgs5		+		+									neg	neg	neg	neg	neg	neg	neg
	Ogn	+												+	+
	Gpc3	+												+
