# Supplementary material for: Characterization of cancer-associated fibroblast populations that promote tertiary lymphoid structure formation in murine melanoma tumors
Source: Front Immunol. 2026 Jul 17;17:1857037. doi: 10.3389/fimmu.2026.1857037 (PMC13425456; doi:10.3389/fimmu.2026.1857037)
Supplement: Supplementary file 1 [file Supplementaryfile1.zip › Supplementary Table 2.XLSX]

## Sheet: G0
Pathway	Pval	adjPval	qval	FC	signed_qval
GOBP_REGULATION_OF_ESTABLISHMENT_OR_MAINTENANCE_OF_CELL_POLARITY	9.80435e-230	6.74932e-226	15.0057	0.554661	15.0057
GOBP_REGULATION_OF_PODOSOME_ASSEMBLY	6.82781e-225	4.70026e-221	14.8434	1.13737	14.8434
GOBP_ESTABLISHMENT_OF_LYMPHOCYTE_POLARITY	2.73529e-223	1.88298e-219	14.7894	2.7089	14.7894
GOBP_KERATINOCYTE_APOPTOTIC_PROCESS	1.08129e-221	7.44362e-218	14.7353	3.63503	14.7353
GOBP_POSITIVE_REGULATION_OF_PROTEIN_MATURATION	1.08129e-221	7.44362e-218	14.7353	1.5047	14.7353
GOBP_MEMBRANE_RAFT_LOCALIZATION	4.21794e-220	2.90363e-216	14.6812	3.23909	14.6812
GOBP_POSITIVE_REGULATION_OF_P38MAPK_CASCADE	4.21794e-220	2.90363e-216	14.6812	3.19767	14.6812
GOBP_HOST_MEDIATED_SUPPRESSION_OF_SYMBIONT_INVASION	1.62359e-218	1.11768e-214	14.6271	0.309231	14.6271
GOBP_REGULATION_OF_ESTABLISHMENT_OF_CELL_POLARITY	1.62359e-218	1.11768e-214	14.6271	1.23991	14.6271
GOBP_REGULATION_OF_PLASMA_MEMBRANE_ORGANIZATION	1.62359e-218	1.11768e-214	14.6271	0.0327813	14.6271
GOBP_RENAL_PROTEIN_ABSORPTION	1.62359e-218	1.11768e-214	14.6271	2.71641	14.6271
GOMF_MYOSIN_II_BINDING	6.16692e-217	1.00706e-213	14.5944	3.18909	14.5944
GOBP_MUSCLE_ATROPHY	6.16692e-217	4.24531e-213	14.573	2.79978	14.573
GOBP_RELAXATION_OF_CARDIAC_MUSCLE	6.16692e-217	4.24531e-213	14.573	2.94852	14.573
GOBP_ACTIN_FILAMENT_SEVERING	2.31142e-215	1.59118e-211	14.5189	0.5424	14.5189
GOBP_POSITIVE_REGULATION_OF_ACTIN_NUCLEATION	2.31142e-215	1.59118e-211	14.5189	2.33018	14.5189
GOBP_RENAL_ABSORPTION	2.31142e-215	1.59118e-211	14.5189	1.01438	14.5189
GOBP_STRIATED_MUSCLE_ADAPTATION	2.31142e-215	1.59118e-211	14.5189	0.204514	14.5189
GOBP_PHAGOCYTOSIS_ENGULFMENT	8.54882e-214	5.88501e-210	14.4648	1.24218	14.4648
GOBP_STRIATED_MUSCLE_ATROPHY	8.54882e-214	5.88501e-210	14.4648	3.37409	14.4648
GOBP_HEPATOCYTE_APOPTOTIC_PROCESS	3.11998e-212	2.14779e-208	14.4107	1.08635	14.4107
GOBP_P38MAPK_CASCADE	3.11998e-212	2.14779e-208	14.4107	0.863505	14.4107
GOBP_POSITIVE_REGULATION_OF_EPITHELIAL_CELL_APOPTOTIC_PROCESS	3.11998e-212	2.14779e-208	14.4107	2.70112	14.4107
GOBP_REGULATION_OF_ESTABLISHMENT_OF_T_CELL_POLARITY	3.11998e-212	2.14779e-208	14.4107	3.49849	14.4107
GOBP_REGULATION_OF_RECEPTOR_CLUSTERING	3.11998e-212	2.14779e-208	14.4107	2.23038	14.4107
GOMF_PHOSPHATIDYLINOSITOL_3_KINASE_BINDING	1.12361e-210	1.83485e-207	14.3783	0.0684608	14.3783
GOBP_CELLULAR_RESPONSE_TO_CADMIUM_ION	1.12361e-210	7.73493e-207	14.3566	2.93871	14.3566
GOBP_RELAXATION_OF_MUSCLE	1.12361e-210	7.73493e-207	14.3566	1.43969	14.3566
GOBP_RESPONSE_TO_MUSCLE_STRETCH	1.12361e-210	7.73493e-207	14.3566	1.83906	14.3566
GOBP_RECEPTOR_CLUSTERING	3.99297e-209	2.74876e-205	14.3025	0.448345	14.3025
GOBP_REGULATION_OF_ACTIN_NUCLEATION	3.99297e-209	2.74876e-205	14.3025	0.50291	14.3025
GOBP_RESPONSE_TO_CADMIUM_ION	3.99297e-209	2.74876e-205	14.3025	0.0977086	14.3025
GOBP_REGULATION_OF_P38MAPK_CASCADE	5.57443e-203	3.83744e-199	14.086	2.06591	14.086
GOMF_EXTRACELLULAR_MATRIX_STRUCTURAL_CONSTITUENT_CONFERRING_COMPRESSION_RESISTANCE	6.0808e-200	9.92994e-197	14.0001	2.39823	14.0001
GOBP_NEGATIVE_REGULATION_OF_CELLULAR_RESPONSE_TO_VASCULAR_ENDOTHELIAL_GROWTH_FACTOR_STIMULUS	1.19743e-183	8.24309e-180	13.3822	0.681763	13.3822
GOBP_POSITIVE_REGULATION_OF_MITOCHONDRIAL_DEPOLARIZATION	6.37853e-164	4.39098e-160	12.6237	0.439923	12.6237
GOCC_GRANULAR_COMPONENT	1.48047e-162	1.32798e-159	12.6046	1.34468	12.6046
GOBP_POSITIVE_REGULATION_OF_MEMBRANE_DEPOLARIZATION	3.39076e-161	2.3342e-157	12.5153	0.181138	12.5153
GOCC_INTERSTITIAL_MATRIX	8.16744e-156	7.32619e-153	12.3343	0.183499	12.3343
GOCC_CYTOSOLIC_SMALL_RIBOSOMAL_SUBUNIT	2.50165e-145	2.24398e-142	11.9016	1.31096	11.9016
GOBP_TRANSLATION_AT_SYNAPSE	4.81932e-144	3.31762e-140	11.8101	2.93523	11.8101
GOCC_CYTOSOLIC_LARGE_RIBOSOMAL_SUBUNIT	1.86284e-136	1.67097e-133	11.5229	0.406358	11.5229
GOBP_RESPONSE_TO_ACETYLCHOLINE	4.45993e-129	3.07021e-125	11.1585	0.254638	11.1585
GOBP_POST_EMBRYONIC_EYE_MORPHOGENESIS	1.82345e-125	1.25527e-121	10.9955	0.58598	10.9955
GOBP_POSITIVE_REGULATION_OF_SYSTEMIC_ARTERIAL_BLOOD_PRESSURE	2.83919e-124	1.9545e-120	10.9412	0.750859	10.9412
GOMF_GLYCOLIPID_BINDING	6.61392e-122	1.08005e-118	10.8612	0.68174	10.8612
GOBP_SULFUR_COMPOUND_CATABOLIC_PROCESS	6.61392e-122	4.55302e-118	10.8324	0.676174	10.8324
GOBP_POSITIVE_REGULATION_OF_INTEGRIN_MEDIATED_SIGNALING_PATHWAY	9.8952e-121	6.81186e-117	10.7781	0.333644	10.7781
GOBP_LOCOMOTORY_EXPLORATION_BEHAVIOR	1.46087e-119	1.00567e-115	10.7237	0.825199	10.7237
GOMF_ACETYLCHOLINE_RECEPTOR_BINDING	2.12825e-118	3.47544e-115	10.6986	0.998214	10.6986
GOBP_POSITIVE_REGULATION_OF_SIGNAL_TRANSDUCTION_BY_P53_CLASS_MEDIATOR	2.12825e-118	1.46509e-114	10.6693	0.521262	10.6693
GOBP_XENOBIOTIC_METABOLIC_PROCESS	3.05954e-117	2.10619e-113	10.6149	1.70191	10.6149
GOMF_NEUROTRANSMITTER_RECEPTOR_ACTIVITY	4.34022e-116	7.08758e-113	10.5901	1.50475	10.5901
GOBP_EMBRYONIC_EYE_MORPHOGENESIS	4.34022e-116	2.98781e-112	10.5605	1.30623	10.5605
GOCC_AUTOLYSOSOME	2.04237e-110	1.832e-107	10.3314	0.683664	10.3314
GOMF_POSTSYNAPTIC_NEUROTRANSMITTER_RECEPTOR_ACTIVITY	2.04237e-110	3.33519e-107	10.3188	2.18513	10.3188
GOCC_SECONDARY_LYSOSOME	2.67503e-109	2.3995e-106	10.2772	0.622645	10.2772
GOMF_ACETYLCHOLINE_RECEPTOR_ACTIVITY	3.45736e-108	5.64588e-105	10.2102	2.34844	10.2102
GOMF_GLUTATHIONE_TRANSFERASE_ACTIVITY	3.45736e-108	5.64588e-105	10.2102	1.90428	10.2102
GOMF_SIGNALING_RECEPTOR_INHIBITOR_ACTIVITY	4.40947e-107	7.20066e-104	10.1559	1.05999	10.1559
GOBP_EMBRYONIC_DIGESTIVE_TRACT_DEVELOPMENT	5.54946e-106	3.82025e-102	10.0706	0.131046	10.0706
GOBP_NEGATIVE_REGULATION_OF_CARTILAGE_DEVELOPMENT	5.54946e-106	3.82025e-102	10.0706	0.77813	10.0706
GOCC_PROTEIN_COMPLEX_INVOLVED_IN_CELL_MATRIX_ADHESION	6.8919e-105	6.18204e-102	10.0603	0.653574	10.0603
GOMF_CARBOXYPEPTIDASE_ACTIVITY	6.8919e-105	1.12545e-101	10.0473	0.0829853	10.0473
GOBP_METANEPHRIC_GLOMERULUS_VASCULATURE_DEVELOPMENT	6.8919e-105	4.74439e-101	10.0162	0.426045	10.0162
GOBP_REGULATION_OF_SYSTEMIC_ARTERIAL_BLOOD_PRESSURE_BY_HORMONE	6.8919e-105	4.74439e-101	10.0162	0.184303	10.0162
GOBP_REGULATION_OF_VASCULAR_PERMEABILITY	8.44601e-104	5.81423e-100	9.9617	0.276598	9.9617
GOMF_NEUROTRANSMITTER_RECEPTOR_REGULATOR_ACTIVITY	1.02138e-102	1.66792e-99	9.9387	1.9088	9.9387
GOMF_UBIQUITIN_PROTEIN_TRANSFERASE_INHIBITOR_ACTIVITY	1.02138e-102	1.66792e-99	9.9387	0.104013	9.9387
GOBP_ACYLGLYCEROL_HOMEOSTASIS	1.02138e-102	7.03119e-99	9.90722	0.185803	9.90722
GOBP_ARTICULAR_CARTILAGE_DEVELOPMENT	1.02138e-102	7.03119e-99	9.90722	0.651843	9.90722
GOMF_DIPEPTIDASE_ACTIVITY	1.43527e-100	2.3438e-97	9.83006	2.38297	9.83006
GOBP_METANEPHRIC_GLOMERULUS_DEVELOPMENT	1.43527e-100	9.8804e-97	9.79823	0.423869	9.79823
GOBP_REGULATION_OF_INSULIN_LIKE_GROWTH_FACTOR_RECEPTOR_SIGNALING_PATHWAY	1.43527e-100	9.8804e-97	9.79823	0.49596	9.79823
GOBP_REGULATION_OF_NON_CANONICAL_WNT_SIGNALING_PATHWAY	1.43527e-100	9.8804e-97	9.79823	0.682011	9.79823
GOMF_FERRIC_IRON_BINDING	1.6678e-99	2.72351e-96	9.77573	0.00572643	9.77573
GOBP_ENDOCARDIAL_CUSHION_MORPHOGENESIS	1.91239e-98	1.31649e-94	9.6892	0.787143	9.6892
GOBP_PROTEIN_LIPID_COMPLEX_ORGANIZATION	1.91239e-98	1.31649e-94	9.6892	0.488427	9.6892
GOBP_MAST_CELL_MIGRATION	2.16389e-97	1.48962e-93	9.63467	0.14435	9.63467
GOMF_METALLODIPEPTIDASE_ACTIVITY	2.41613e-96	3.94553e-93	9.61269	2.43737	9.61269
GOBP_DIOL_METABOLIC_PROCESS	2.41613e-96	1.66326e-92	9.58014	0.117924	9.58014
GOBP_POSITIVE_REGULATION_OF_INTRINSIC_APOPTOTIC_SIGNALING_PATHWAY_BY_P53_CLASS_MEDIATOR	2.41613e-96	1.66326e-92	9.58014	0.432533	9.58014
GOBP_UTERUS_DEVELOPMENT	2.41613e-96	1.66326e-92	9.58014	0.243822	9.58014
GOCC_TRIGLYCERIDE_RICH_PLASMA_LIPOPROTEIN_PARTICLE	2.66212e-95	2.38793e-92	9.57194	0.0494223	9.57194
GOBP_NEGATIVE_REGULATION_OF_CHONDROCYTE_DIFFERENTIATION	2.66212e-95	1.83261e-91	9.52559	0.623946	9.52559
GOBP_NEGATIVE_REGULATION_OF_VASOCONSTRICTION	2.66212e-95	1.83261e-91	9.52559	0.0629226	9.52559
GOBP_NEGATIVE_REGULATION_OF_EXTRACELLULAR_MATRIX_ORGANIZATION	2.89442e-94	1.99252e-90	9.47104	0.0172106	9.47104
GOBP_REGULATION_OF_VASCULOGENESIS	3.10543e-93	2.13778e-89	9.41648	1.11695	9.41648
GOMF_OLIGOPEPTIDE_BINDING	3.2878e-92	5.36899e-89	9.39522	1.26569	9.39522
GOBP_COMPLEMENT_ACTIVATION_CLASSICAL_PATHWAY	3.2878e-92	2.26332e-88	9.3619	0.637395	9.3619
GOBP_NEGATIVE_REGULATION_OF_GLYCOPROTEIN_METABOLIC_PROCESS	3.2878e-92	2.26332e-88	9.3619	0.501863	9.3619
GOBP_REGULATION_OF_BASEMENT_MEMBRANE_ORGANIZATION	3.2878e-92	2.26332e-88	9.3619	0.945316	9.3619
GOBP_SULFUR_AMINO_ACID_METABOLIC_PROCESS	3.2878e-92	2.26332e-88	9.3619	0.829558	9.3619
GOBP_BRANCHING_INVOLVED_IN_LABYRINTHINE_LAYER_MORPHOGENESIS	3.43492e-91	2.3646e-87	9.30732	0.264776	9.30732
GOBP_ENDOTHELIAL_CELL_MATRIX_ADHESION	3.43492e-91	2.3646e-87	9.30732	0.722482	9.30732
GOBP_METANEPHRIC_GLOMERULAR_MESANGIUM_DEVELOPMENT	3.54122e-90	2.43777e-86	9.25273	0.214286	9.25273
GOMF_UBIQUITIN_LIGASE_INHIBITOR_ACTIVITY	3.60259e-89	5.88302e-86	9.23203	0.801404	9.23203
GOBP_NEGATIVE_REGULATION_OF_VASCULAR_PERMEABILITY	3.58275e-87	2.46637e-83	9.08889	1.42292	9.08889
GOBP_REGULATION_OF_COMPLEMENT_ACTIVATION	3.58275e-87	2.46637e-83	9.08889	0.782077	9.08889
GOMF_ACETYLCHOLINE_RECEPTOR_INHIBITOR_ACTIVITY	3.50233e-86	5.71931e-83	9.06877	2.20877	9.06877
GOBP_HUMORAL_IMMUNE_RESPONSE_MEDIATED_BY_CIRCULATING_IMMUNOGLOBULIN	3.37851e-85	2.32576e-81	8.97961	0.417664	8.97961
GOBP_POSITIVE_REGULATION_OF_INSULIN_LIKE_GROWTH_FACTOR_RECEPTOR_SIGNALING_PATHWAY	3.37851e-85	2.32576e-81	8.97961	0.172159	8.97961
GOBP_PULMONARY_VALVE_DEVELOPMENT	3.37851e-85	2.32576e-81	8.97961	0.606758	8.97961
GOMF_INSULIN_LIKE_GROWTH_FACTOR_BINDING	3.21602e-84	5.25176e-81	8.95989	0.831684	8.95989
GOBP_PEPTIDE_CATABOLIC_PROCESS	3.21602e-84	2.21391e-80	8.92496	0.096921	8.92496
GOMF_CORECEPTOR_ACTIVITY	3.02093e-83	4.93317e-80	8.90544	0.920702	8.90544
GOBP_NEGATIVE_REGULATION_OF_GLYCOPROTEIN_BIOSYNTHETIC_PROCESS	3.02093e-83	2.07961e-79	8.87029	0.581813	8.87029
GOMF_INSULIN_LIKE_GROWTH_FACTOR_I_BINDING	2.8002e-82	4.57272e-79	8.85098	1.20116	8.85098
GOMF_MDM2_MDM4_FAMILY_PROTEIN_BINDING	2.8002e-82	4.57272e-79	8.85098	0.0371441	8.85098
GOBP_AMYLOID_PRECURSOR_PROTEIN_BIOSYNTHETIC_PROCESS	2.8002e-82	1.92765e-78	8.81561	0.588357	8.81561
GOBP_MAST_CELL_CHEMOTAXIS	2.8002e-82	1.92765e-78	8.81561	0.554079	8.81561
GOBP_STARTLE_RESPONSE	2.8002e-82	1.92765e-78	8.81561	0.0786909	8.81561
GOMF_OXIDOREDUCTASE_ACTIVITY_ACTING_ON_A_HEME_GROUP_OF_DONORS	2.0592e-79	3.36267e-76	8.68754	0.0144313	8.68754
GOBP_NEGATIVE_REGULATION_OF_AMYLOID_PRECURSOR_PROTEIN_BIOSYNTHETIC_PROCESS	1.80991e-78	1.24594e-74	8.59677	0.956605	8.59677
GOBP_NEGATIVE_REGULATION_OF_DENDRITIC_SPINE_MAINTENANCE	1.56979e-77	1.08065e-73	8.54203	0.186151	8.54203
GOBP_POSITIVE_REGULATION_OF_VASCULOGENESIS	1.56979e-77	1.08065e-73	8.54203	1.74929	8.54203
GOBP_SPHINGOID_METABOLIC_PROCESS	1.56979e-77	1.08065e-73	8.54203	0.656528	8.54203
GOMF_SELENIUM_BINDING	9.45743e-75	1.5444e-71	8.41494	0.362082	8.41494
GOBP_PLASMA_LIPOPROTEIN_PARTICLE_ASSEMBLY	7.77811e-74	5.35445e-70	8.32294	0.161551	8.32294
GOBP_LIPOPROTEIN_CATABOLIC_PROCESS	6.31254e-73	4.34555e-69	8.26813	0.0298303	8.26813
GOCC_MICROFIBRIL	5.05549e-72	4.53477e-69	8.26701	1.25088	8.26701
GOBP_ENDOCARDIAL_CUSHION_FORMATION	5.05549e-72	3.4802e-68	8.21331	0.550287	8.21331
GOCC_SYNAPTIC_CLEFT	3.99533e-71	3.58381e-68	8.21253	1.57407	8.21253
GOBP_ENDONUCLEOLYTIC_CLEAVAGE_IN_ITS1_TO_SEPARATE_SSU_RRNA_FROM_5_8S_RRNA_AND_LSU_RRNA_FROM_TRICISTRONIC_RRNA_TRANSCRIPT_SSU_RRNA_5_8S_RRNA_LSU_RRNA	3.99533e-71	2.75038e-67	8.15847	0.123093	8.15847
GOMF_HEPARAN_SULFATE_PROTEOGLYCAN_BINDING	3.11581e-70	5.08812e-67	8.14208	1.07647	8.14208
GOBP_MODIFIED_AMINO_ACID_CATABOLIC_PROCESS	3.11581e-70	2.14492e-66	8.10362	0.98508	8.10362
GOBP_THYROID_HORMONE_METABOLIC_PROCESS	3.11581e-70	2.14492e-66	8.10362	0.20936	8.10362
GOCC_TRANSCRIPTION_FACTOR_AP_1_COMPLEX	1.82095e-68	1.63339e-65	8.04903	0.48679	8.04903
GOBP_FATTY_ACID_DERIVATIVE_CATABOLIC_PROCESS	1.82095e-68	1.25354e-64	7.99386	0.939482	7.99386
GOBP_OVULATION_FROM_OVARIAN_FOLLICLE	1.82095e-68	1.25354e-64	7.99386	0.0582155	7.99386
GOBP_POSITIVE_REGULATION_OF_MEMBRANE_PROTEIN_ECTODOMAIN_PROTEOLYSIS	1.36461e-67	9.39396e-64	7.93896	0.0539394	7.93896
GOBP_NEGATIVE_REGULATION_OF_CELL_GROWTH_INVOLVED_IN_CARDIAC_MUSCLE_CELL_DEVELOPMENT	1.00913e-66	6.94686e-63	7.88405	0.21323	7.88405
GOBP_POSITIVE_REGULATION_OF_NON_CANONICAL_WNT_SIGNALING_PATHWAY	1.00913e-66	6.94686e-63	7.88405	0.368742	7.88405
GOBP_CDC42_PROTEIN_SIGNAL_TRANSDUCTION	7.36408e-66	5.06944e-62	7.82911	0.280889	7.82911
GOBP_ORGAN_OR_TISSUE_SPECIFIC_IMMUNE_RESPONSE	5.30299e-65	3.65058e-61	7.77416	0.268306	7.77416
GOBP_REGULATION_OF_URINE_VOLUME	5.30299e-65	3.65058e-61	7.77416	0.373844	7.77416
GOBP_RESPONSE_TO_EPINEPHRINE	3.76838e-64	2.59415e-60	7.7192	0.696632	7.7192
GOCC_MULTIVESICULAR_BODY_INTERNAL_VESICLE	1.8286e-62	1.64025e-59	7.66714	0.133384	7.66714
GOBP_XENOBIOTIC_CATABOLIC_PROCESS	2.64253e-63	1.81912e-59	7.66421	1.3087	7.66421
GOMF_METALLOCARBOXYPEPTIDASE_ACTIVITY	1.8286e-62	2.9861e-59	7.65016	0.258701	7.65016
GOMF_STRUCTURAL_MOLECULE_ACTIVITY_CONFERRING_ELASTICITY	1.24867e-61	2.03908e-58	7.59543	0.184765	7.59543
GOBP_CARDIAC_LEFT_VENTRICLE_MORPHOGENESIS	1.24867e-61	8.59584e-58	7.55419	0.051834	7.55419
GOBP_NEGATIVE_REGULATION_OF_LONG_TERM_SYNAPTIC_POTENTIATION	1.24867e-61	8.59584e-58	7.55419	0.0493137	7.55419
GOBP_THYROID_HORMONE_GENERATION	8.41414e-61	5.79229e-57	7.49914	0.220799	7.49914
GOMF_INSULIN_LIKE_GROWTH_FACTOR_II_BINDING	5.59506e-60	9.13674e-57	7.48593	1.66599	7.48593
GOBP_HOMOCYSTEINE_METABOLIC_PROCESS	5.59506e-60	3.85164e-56	7.44408	1.26154	7.44408
GOBP_ORGAN_INDUCTION	3.67141e-59	2.5274e-55	7.389	0.418624	7.389
GOMF_ACTIVIN_BINDING	2.37736e-58	3.88223e-55	7.37638	0.0113784	7.37638
GOMF_NITRITE_REDUCTASE_ACTIVITY	2.37736e-58	3.88223e-55	7.37638	0.0372158	7.37638
GOBP_G_PROTEIN_COUPLED_RECEPTOR_INTERNALIZATION	5.96052e-56	4.10322e-52	7.16846	0.103151	7.16846
GOBP_POSITIVE_REGULATION_OF_VASCULAR_PERMEABILITY	3.66002e-55	2.51955e-51	7.11327	0.224323	7.11327
GOMF_MYOSIN_HEAVY_CHAIN_BINDING	2.21777e-54	3.62162e-51	7.10219	0.852273	7.10219
GOBP_HEPOXILIN_METABOLIC_PROCESS	2.21777e-54	1.52671e-50	7.05806	1.66399	7.05806
GOBP_REGULATION_OF_BLOOD_VESSEL_REMODELING	2.21777e-54	1.52671e-50	7.05806	0.0293709	7.05806
GOBP_STEROID_CATABOLIC_PROCESS	2.21777e-54	1.52671e-50	7.05806	0.665808	7.05806
GOBP_STRESS_RESPONSE_TO_METAL_ION	7.82511e-53	5.38681e-49	6.94757	0.0727584	6.94757
GOMF_BMP_BINDING	4.5565e-52	7.44077e-49	6.93746	0.149988	6.93746
GOMF_HYDROLASE_ACTIVITY_ACTING_ON_CARBON_NITROGEN_BUT_NOT_PEPTIDE_BONDS_IN_CYCLIC_AMIDES	4.5565e-52	7.44077e-49	6.93746	1.15275	6.93746
GOMF_OPIOID_RECEPTOR_BINDING	4.5565e-52	7.44077e-49	6.93746	0.05428	6.93746
GOMF_5_8S_RRNA_BINDING	2.61824e-51	4.27558e-48	6.88251	0.596964	6.88251
GOBP_LEUKOTRIENE_METABOLIC_PROCESS	2.61824e-51	1.80239e-47	6.83697	1.41275	6.83697
GOBP_POSITIVE_REGULATION_OF_AMYLOID_BETA_CLEARANCE	2.61824e-51	1.80239e-47	6.83697	0.868983	6.83697
GOBP_EPITHELIAL_TO_MESENCHYMAL_TRANSITION_INVOLVED_IN_ENDOCARDIAL_CUSHION_FORMATION	1.48465e-50	1.02203e-46	6.78163	0.584952	6.78163
GOMF_SULFOTRANSFERASE_ACTIVITY	8.30758e-50	1.35663e-46	6.77256	0.220125	6.77256
GOBP_ENDOTHELIAL_CELL_MATRIX_ADHESION_VIA_FIBRONECTIN	8.30758e-50	5.71894e-46	6.72627	1.34565	6.72627
GOBP_NEUTRAL_LIPID_CATABOLIC_PROCESS	8.30758e-50	5.71894e-46	6.72627	0.272079	6.72627
GOMF_GLYCOSPHINGOLIPID_BINDING	4.58737e-49	7.49117e-46	6.71755	0.576107	6.71755
GOBP_RESPONSE_TO_CALORIC_RESTRICTION	4.58737e-49	3.15794e-45	6.67088	0.330864	6.67088
GOBP_DETOXIFICATION_OF_COPPER_ION	2.49971e-48	1.7208e-44	6.61546	0.166631	6.61546
GOBP_NEGATIVE_REGULATION_OF_CHOLESTEROL_METABOLIC_PROCESS	2.49971e-48	1.7208e-44	6.61546	0.34058	6.61546
GOBP_ANTIFUNGAL_HUMORAL_RESPONSE	1.34417e-47	9.2533e-44	6.56001	0.520115	6.56001
GOCC_INSULIN_LIKE_GROWTH_FACTOR_BINDING_PROTEIN_COMPLEX	3.73511e-46	3.35039e-43	6.51728	0.238456	6.51728
GOBP_POSITIVE_REGULATION_OF_CELL_PROLIFERATION_INVOLVED_IN_KIDNEY_DEVELOPMENT	7.1328e-47	4.91022e-43	6.50453	0.295842	6.50453
GOMF_PHOSPHOLIPASE_A1_ACTIVITY	1.93013e-45	3.1519e-42	6.44216	1.37506	6.44216
GOBP_POSITIVE_REGULATION_OF_COA_TRANSFERASE_ACTIVITY	1.93013e-45	1.3287e-41	6.39348	0.348973	6.39348
GOMF_LIPID_PHOSPHATASE_ACTIVITY	4.95305e-44	8.08833e-41	6.33184	0.859819	6.33184
GOBP_ICOSANOID_CATABOLIC_PROCESS	2.45967e-43	1.69324e-39	6.22666	1.58921	6.22666
GOBP_PROGESTERONE_BIOSYNTHETIC_PROCESS	2.45967e-43	1.69324e-39	6.22666	0.0135166	6.22666
GOBP_EXTRACELLULAR_REGULATION_OF_SIGNAL_TRANSDUCTION	1.20538e-42	8.29783e-39	6.17098	0.638334	6.17098
GOBP_MAMMARY_DUCT_TERMINAL_END_BUD_GROWTH	1.20538e-42	8.29783e-39	6.17098	1.08947	6.17098
GOBP_NEGATIVE_REGULATION_OF_MONOCYTE_CHEMOTAXIS	5.82924e-42	4.01285e-38	6.11527	0.705879	6.11527
GOBP_NEUROTRANSMITTER_GATED_ION_CHANNEL_CLUSTERING	5.82924e-42	4.01285e-38	6.11527	0.486445	6.11527
GOBP_PROTEIN_CONTAINING_COMPLEX_REMODELING	5.82924e-42	4.01285e-38	6.11527	1.16406	6.11527
GOBP_GLUTATHIONE_CATABOLIC_PROCESS	2.7819e-41	1.91506e-37	6.05952	1.78291	6.05952
GOBP_NEGATIVE_REGULATION_OF_COMPLEMENT_ACTIVATION	2.7819e-41	1.91506e-37	6.05952	0.495702	6.05952
GOBP_NEGATIVE_REGULATION_OF_HUMORAL_IMMUNE_RESPONSE	2.7819e-41	1.91506e-37	6.05952	0.476348	6.05952
GOMF_ACYL_COA_DESATURASE_ACTIVITY	1.31013e-40	2.13945e-37	6.05555	0.236696	6.05555
GOMF_LAMININ_1_BINDING	1.31013e-40	2.13945e-37	6.05555	0.404454	6.05555
GOMF_PHOSPHATIDATE_PHOSPHATASE_ACTIVITY	1.31013e-40	2.13945e-37	6.05555	0.933757	6.05555
GOBP_AMP_CATABOLIC_PROCESS	6.08882e-40	4.19154e-36	5.94791	0.136826	5.94791
GOMF_GPI_ANCHOR_BINDING	2.79251e-39	4.56016e-36	5.94483	1.50289	5.94483
GOBP_FATTY_ACID_HOMEOSTASIS	1.26386e-38	8.70043e-35	5.83613	0.559906	5.83613
GOBP_POSITIVE_REGULATION_OF_ODONTOGENESIS	1.08216e-36	7.44958e-33	5.66815	0.517852	5.66815
GOBP_REGULATION_OF_CDC42_PROTEIN_SIGNAL_TRANSDUCTION	1.08216e-36	7.44958e-33	5.66815	0.876229	5.66815
GOBP_REGULATION_OF_FEAR_RESPONSE	1.08216e-36	7.44958e-33	5.66815	1.79576	5.66815
GOMF_SERINE_TYPE_EXOPEPTIDASE_ACTIVITY	1.96752e-35	3.21296e-32	5.61187	0.210421	5.61187
GOMF_SPHINGOSINE_1_PHOSPHATE_PHOSPHATASE_ACTIVITY	8.22441e-35	1.34305e-31	5.55625	1.10912	5.55625
GOBP_CELLULAR_RESPONSE_TO_PARATHYROID_HORMONE_STIMULUS	8.22441e-35	5.66168e-31	5.49973	0.256544	5.49973
GOBP_MAINTENANCE_OF_PROTEIN_LOCATION_IN_EXTRACELLULAR_REGION	8.22441e-35	5.66168e-31	5.49973	0.823229	5.49973
GOBP_POSITIVE_REGULATION_OF_GLOMERULAR_MESANGIAL_CELL_PROLIFERATION	8.22441e-35	5.66168e-31	5.49973	0.349222	5.49973
GOBP_HEPARAN_SULFATE_PROTEOGLYCAN_CATABOLIC_PROCESS	3.39265e-34	2.3355e-30	5.44349	0.014454	5.44349
GOBP_HYPOTHALAMUS_CELL_DIFFERENTIATION	3.39265e-34	2.3355e-30	5.44349	0.204652	5.44349
GOBP_RESPONSE_TO_GLYCOPROTEIN	3.39265e-34	2.3355e-30	5.44349	0.146196	5.44349
GOBP_OPSONIZATION	1.3811e-33	9.50747e-30	5.3872	0.0170097	5.3872
GOBP_RENAL_SYSTEM_VASCULATURE_MORPHOGENESIS	1.3811e-33	9.50747e-30	5.3872	0.305196	5.3872
GOBP_CYCLIC_NUCLEOTIDE_CATABOLIC_PROCESS	2.1996e-32	1.51421e-28	5.27445	0.0784713	5.27445
GOBP_REGULATION_OF_SYSTEMIC_ARTERIAL_BLOOD_PRESSURE_BY_CIRCULATORY_RENIN_ANGIOTENSIN	2.1996e-32	1.51421e-28	5.27445	0.228508	5.27445
GOBP_LEUKOTRIENE_CATABOLIC_PROCESS	8.60562e-32	5.92411e-28	5.21799	1.69474	5.21799
GOCC_LAMININ_COMPLEX	1.26595e-30	1.13556e-27	5.19084	0.657466	5.19084
GOBP_HYPOTHALAMUS_GONADOTROPHIN_RELEASING_HORMONE_NEURON_DIFFERENTIATION	3.32256e-31	2.28725e-27	5.16146	0.21716	5.16146
GOBP_HIGH_DENSITY_LIPOPROTEIN_PARTICLE_REMODELING	1.26595e-30	8.71479e-27	5.10487	1.75825	5.10487
GOBP_PRESYNAPTIC_MEMBRANE_ORGANIZATION	1.26595e-30	8.71479e-27	5.10487	0.446516	5.10487
GOBP_CELL_MIGRATION_INVOLVED_IN_GASTRULATION	4.76007e-30	3.27683e-26	5.04822	0.458552	5.04822
GOBP_PULMONARY_VALVE_MORPHOGENESIS	4.76007e-30	3.27683e-26	5.04822	0.768318	5.04822
GOBP_REGULATION_OF_WNT_SIGNALING_PATHWAY_PLANAR_CELL_POLARITY_PATHWAY	4.76007e-30	3.27683e-26	5.04822	0.471613	5.04822
GOBP_ANTIFUNGAL_INNATE_IMMUNE_RESPONSE	1.76631e-29	1.21592e-25	4.9915	0.500228	4.9915
GOBP_NEPHRIC_DUCT_DEVELOPMENT	1.76631e-29	1.21592e-25	4.9915	0.5315	4.9915
GOBP_RESPONSE_TO_GRAVITY	1.76631e-29	1.21592e-25	4.9915	0.0226736	4.9915
GOBP_NEGATIVE_REGULATION_OF_TRIGLYCERIDE_METABOLIC_PROCESS	6.46806e-29	4.45261e-25	4.93471	0.714567	4.93471
GOBP_POSITIVE_REGULATION_OF_RECEPTOR_CATABOLIC_PROCESS	6.46806e-29	4.45261e-25	4.93471	0.459771	4.93471
GOMF_NICKEL_CATION_BINDING	8.33608e-28	1.36128e-24	4.88529	1.5136	4.88529
GOBP_POSITIVE_REGULATION_OF_TOLERANCE_INDUCTION	2.33743e-28	1.60909e-24	4.87785	0.111985	4.87785
GOBP_NEUTROPHIL_ACTIVATION_INVOLVED_IN_IMMUNE_RESPONSE	1.01902e-26	7.01494e-23	4.7068	0.187378	4.7068
GOBP_REGULATION_OF_MESODERMAL_CELL_DIFFERENTIATION	1.01902e-26	7.01494e-23	4.7068	0.0722061	4.7068
GOBP_REGULATION_OF_ORGANELLE_TRANSPORT_ALONG_MICROTUBULE	1.01902e-26	7.01494e-23	4.7068	0.0863382	4.7068
GOBP_INNATE_IMMUNE_RESPONSE_IN_MUCOSA	1.35561e-23	9.33199e-20	4.36234	0.470821	4.36234
GOBP_POSITIVE_REGULATION_OF_T_CELL_TOLERANCE_INDUCTION	4.29259e-23	2.95502e-19	4.30458	0.0349719	4.30458
GOBP_REGULATION_OF_TRIGLYCERIDE_STORAGE	4.29259e-23	2.95502e-19	4.30458	0.226133	4.30458
GOBP_SPROUTING_OF_INJURED_AXON	4.29259e-23	2.95502e-19	4.30458	0.166676	4.30458
GOBP_TRIGLYCERIDE_STORAGE	4.29259e-23	2.95502e-19	4.30458	0.181752	4.30458
GOCC_DENDRITIC_BRANCH	4.13713e-22	3.711e-19	4.29308	0.171314	4.29308
GOBP_POSITIVE_REGULATION_OF_INTRACELLULAR_STEROID_HORMONE_RECEPTOR_SIGNALING_PATHWAY	1.34145e-22	9.23454e-19	4.24671	0.139711	4.24671
GOBP_REGULATION_OF_MRNA_CIS_SPLICING_VIA_SPLICEOSOME	1.34145e-22	9.23454e-19	4.24671	0.063839	4.24671
GOMF_C_C_CHEMOKINE_BINDING	1.12125e-20	1.831e-17	4.09113	0.382498	4.09113
GOBP_ANGIOGENESIS_INVOLVED_IN_CORONARY_VASCULAR_MORPHOGENESIS	3.28034e-20	2.25819e-16	3.95553	0.0804136	3.95553
GOBP_CAMP_CATABOLIC_PROCESS	3.28034e-20	2.25819e-16	3.95553	0.0898303	3.95553
GOBP_GLYCOLIPID_TRANSPORT	3.28034e-20	2.25819e-16	3.95553	0.176691	3.95553
GOBP_NEGATIVE_REGULATION_OF_CELL_DIVISION	3.28034e-20	2.25819e-16	3.95553	0.30805	3.95553
GOBP_PHOSPHOLIPID_EFFLUX	3.28034e-20	2.25819e-16	3.95553	0.721622	3.95553
GOBP_GROWTH_PLATE_CARTILAGE_CHONDROCYTE_DIFFERENTIATION	9.47135e-20	6.52008e-16	3.89689	0.00366631	3.89689
GOBP_VERY_LOW_DENSITY_LIPOPROTEIN_PARTICLE_CLEARANCE	9.47135e-20	6.52008e-16	3.89689	0.820741	3.89689
GOBP_GLUTATHIONE_DERIVATIVE_METABOLIC_PROCESS	2.69888e-19	1.85791e-15	3.8381	1.34876	3.8381
GOBP_LIPID_TRANSPORT_ACROSS_BLOOD_BRAIN_BARRIER	2.69888e-19	1.85791e-15	3.8381	0.382348	3.8381
GOMF_GANGLIOSIDE_BINDING	2.10653e-18	3.43996e-15	3.80308	0.256413	3.80308
GOCC_CHYLOMICRON	5.77009e-18	5.17577e-15	3.77969	1.58345	3.77969
GOBP_POSITIVE_REGULATION_OF_WNT_SIGNALING_PATHWAY_PLANAR_CELL_POLARITY_PATHWAY	7.58987e-19	5.22486e-15	3.77914	0.304549	3.77914
GOBP_NEGATIVE_REGULATION_OF_HEART_RATE	2.10653e-18	1.45013e-14	3.72003	0.000293549	3.72003
GOBP_OVIDUCT_EPITHELIUM_DEVELOPMENT	2.10653e-18	1.45013e-14	3.72003	0.339054	3.72003
GOBP_GLOMERULUS_VASCULATURE_MORPHOGENESIS	5.77009e-18	3.97213e-14	3.66073	0.32543	3.66073
GOBP_MESODERMAL_CELL_FATE_COMMITMENT	1.55985e-17	1.0738e-13	3.60126	0.0427129	3.60126
GOCC_ACTIVIN_RECEPTOR_COMPLEX	2.84784e-16	2.55451e-13	3.54862	0.147871	3.54862
GOBP_POSITIVE_REGULATION_OF_CHOLESTEROL_STORAGE	4.1617e-17	2.86492e-13	3.54159	0.132713	3.54159
GOBP_TRANSDIFFERENTIATION	4.1617e-17	2.86492e-13	3.54159	0.191934	3.54159
GOBP_CATAGEN	7.30424e-16	5.02824e-12	3.36134	0.116562	3.36134
GOBP_NEGATIVE_REGULATION_OF_EPITHELIAL_CELL_PROLIFERATION_INVOLVED_IN_PROSTATE_GLAND_DEVELOPMENT	7.30424e-16	5.02824e-12	3.36134	0.0306203	3.36134
GOBP_TRIGLYCERIDE_RICH_LIPOPROTEIN_PARTICLE_REMODELING	7.30424e-16	5.02824e-12	3.36134	1.6583	3.36134
GOBP_GALACTOLIPID_METABOLIC_PROCESS	1.84897e-15	1.27283e-11	3.30079	0.118922	3.30079
GOBP_REGULATION_OF_PHOSPHOLIPASE_A2_ACTIVITY	1.84897e-15	1.27283e-11	3.30079	0.314954	3.30079
GOCC_GERMINAL_VESICLE	2.77198e-14	2.48647e-11	3.25644	0.256574	3.25644
GOCC_PHAGOLYSOSOME	6.6581e-14	5.97232e-11	3.19748	0.113733	3.19748
GOBP_NEGATIVE_REGULATION_OF_CHOLESTEROL_EFFLUX	1.13903e-14	7.8411e-11	3.17893	0.669312	3.17893
GOBP_COMPLEMENT_RECEPTOR_MEDIATED_SIGNALING_PATHWAY	2.77198e-14	1.90823e-10	3.11759	0.361182	3.11759
GOBP_REGULATION_OF_SPROUTING_OF_INJURED_AXON	6.6581e-14	4.58344e-10	3.05595	0.16243	3.05595
GOBP_BRADYKININ_CATABOLIC_PROCESS	1.5784e-13	1.08657e-09	2.99398	0.121853	2.99398
GOBP_MESONEPHRIC_DUCT_DEVELOPMENT	8.52873e-13	5.87117e-09	2.86902	0.715227	2.86902
GOBP_NEUTROPHIL_DEGRANULATION	1.94397e-12	1.33823e-08	2.80597	0.276141	2.80597
GOBP_RESPONSE_TO_INTERLEUKIN_13	1.94397e-12	1.33823e-08	2.80597	1.15729	2.80597
GOBP_BEHAVIORAL_RESPONSE_TO_ETHANOL	4.37336e-12	3.01062e-08	2.74251	0.388721	2.74251
GOBP_RESPONSE_TO_IRON_II_ION	9.71098e-12	6.68504e-08	2.6786	0.0541628	2.6786
GOBP_POSITIVE_REGULATION_OF_ADIPOSE_TISSUE_DEVELOPMENT	2.12832e-11	1.46513e-07	2.61422	0.387087	2.61422
GOMF_SULFATE_BINDING	2.0718e-10	3.38325e-07	2.54375	0.419616	2.54375
GOBP_ADAPTIVE_IMMUNE_MEMORY_RESPONSE	9.83049e-11	6.76731e-07	2.48386	0.0132077	2.48386
GOBP_HIGH_DENSITY_LIPOPROTEIN_PARTICLE_CLEARANCE	2.0718e-10	1.42623e-06	2.41781	0.546814	2.41781
GOBP_REGULATION_OF_BLOOD_VOLUME_BY_RENIN_ANGIOTENSIN	4.30985e-10	2.9669e-06	2.35111	0.0943282	2.35111
GOCC_NADPH_OXIDASE_COMPLEX	3.58836e-09	3.21876e-06	2.34357	0.216892	2.34357
GOBP_NEGATIVE_REGULATION_OF_NON_CANONICAL_WNT_SIGNALING_PATHWAY	1.79363e-09	1.23473e-05	2.2155	0.115647	2.2155
GOBP_REGULATION_OF_EPITHELIAL_TO_MESENCHYMAL_TRANSITION_INVOLVED_IN_ENDOCARDIAL_CUSHION_FORMATION	1.79363e-09	1.23473e-05	2.2155	0.348791	2.2155
GOBP_SYMBIONT_MEDIATED_PERTURBATION_OF_HOST_CELLULAR_PROCESS	1.79363e-09	1.23473e-05	2.2155	0.12614	2.2155
GOMF_CARBOXYLESTERASE_ACTIVITY	1.38137e-08	2.25577e-05	2.15562	0.597099	2.15562
GOBP_LATERAL_SPROUTING_FROM_AN_EPITHELIUM	7.08631e-09	4.87822e-05	2.07647	0.356616	2.07647
GOBP_TRIGLYCERIDE_RICH_LIPOPROTEIN_PARTICLE_CLEARANCE	7.08631e-09	4.87822e-05	2.07647	0.662921	2.07647
GOBP_SPERMINE_METABOLIC_PROCESS	9.4672e-08	0.000651722	1.78492	0.117655	1.78492
GOBP_BLOOD_VESSEL_ENDOTHELIAL_CELL_DIFFERENTIATION	1.75238e-07	0.00120634	1.70837	0.308434	1.70837
GOBP_TRIGLYCERIDE_CATABOLIC_PROCESS	1.75238e-07	0.00120634	1.70837	0.392973	1.70837
GOBP_BLOOD_VESSEL_MATURATION	3.20206e-07	0.0022043	1.62995	0.290248	1.62995
GOBP_COMPLEMENT_ACTIVATION_LECTIN_PATHWAY	3.20206e-07	0.0022043	1.62995	0.58589	1.62995
GOBP_REGULATION_OF_LONG_TERM_SYNAPTIC_DEPRESSION	3.20206e-07	0.0022043	1.62995	0.348319	1.62995
GOMF_ESTROGEN_RESPONSE_ELEMENT_BINDING	1.80834e-06	0.00295301	1.59051	0.479048	1.59051
GOBP_AXON_EXTENSION_INVOLVED_IN_REGENERATION	1.0286e-06	0.0070809	1.46626	0.330693	1.46626
GOBP_CONDITIONED_TASTE_AVERSION	1.0286e-06	0.0070809	1.46626	0.339752	1.46626
GOBP_AMPA_GLUTAMATE_RECEPTOR_CLUSTERING	1.80834e-06	0.0124486	1.38017	0.853869	1.38017
GOBP_REGULATION_OF_POSTSYNAPTIC_MEMBRANE_ORGANIZATION	1.80834e-06	0.0124486	1.38017	0.783329	1.38017
GOMF_ADP_PHOSPHATASE_ACTIVITY	1.51971e-05	0.0248169	1.26699	0.0961461	1.26699
GOBP_POSITIVE_REGULATION_OF_INTRACELLULAR_ESTROGEN_RECEPTOR_SIGNALING_PATHWAY	9.09848e-06	0.0626339	1.0969	0.0758039	1.0969
GOBP_REGULATION_OF_SMOOTH_MUSCLE_CELL_CHEMOTAXIS	9.09848e-06	0.0626339	1.0969	0.243458	1.0969
GOMF_CHLORIDE_ION_BINDING	4.08087e-05	0.0666407	1.08456	0.104068	1.08456
GOMF_HYDROXYAPATITE_BINDING	0.00010416	0.170093	0.877106	0.832246	0.877106
GOBP_GROWTH_PLATE_CARTILAGE_CHONDROCYTE_DEVELOPMENT	4.08087e-05	0.280927	0.742567	0.167916	0.742567
GOBP_POSITIVE_REGULATION_OF_DENDRITIC_SPINE_MAINTENANCE	4.08087e-05	0.280927	0.742567	0.71049	0.742567
GOMF_MOLYBDENUM_ION_BINDING	0.000252758	0.412754	0.619926	0.215413	0.619926
GOBP_REGULATION_OF_NK_T_CELL_DIFFERENTIATION	6.56109e-05	0.451665	0.587523	0.169191	0.587523
GOBP_REVERSE_CHOLESTEROL_TRANSPORT	6.56109e-05	0.451665	0.587523	1.14487	0.587523
GOCC_SYMMETRIC_SYNAPSE	0.000583297	0.523217	0.530394	0.572543	0.530394
GOBP_NEPHRIC_DUCT_MORPHOGENESIS	0.00010416	0.717035	0.380079	0.716166	0.380079
GOBP_POSITIVE_REGULATION_OF_HEMOGLOBIN_BIOSYNTHETIC_PROCESS	0.00010416	0.717035	0.380079	0.0157846	0.380079
GOMF_TRIACYLGLYCEROL_LIPASE_ACTIVITY	0.000583297	0.952524	0.145341	0.585087	0.145341
GOMF_EXTRACELLULAR_MATRIX_STRUCTURAL_CONSTITUENT	9.80435e-230	1.60105e-226	15.0265	-6.02649	-15.0265
GOBP_POSITIVE_REGULATION_OF_CYTOSKELETON_ORGANIZATION	4.08779e-228	2.81404e-224	14.9516	-17.7726	-14.9516
GOBP_AMYLOID_FIBRIL_FORMATION	6.82781e-225	4.70026e-221	14.8434	-2.41179	-14.8434
GOBP_ESTABLISHMENT_OF_CELL_POLARITY	6.82781e-225	4.70026e-221	14.8434	-13.6178	-14.8434
GOBP_MUSCLE_ADAPTATION	6.82781e-225	4.70026e-221	14.8434	-6.63475	-14.8434
GOBP_MUSCLE_HYPERTROPHY	6.82781e-225	4.70026e-221	14.8434	-4.43176	-14.8434
GOBP_POSITIVE_REGULATION_OF_MUSCLE_HYPERTROPHY	6.82781e-225	4.70026e-221	14.8434	-1.4333	-14.8434
GOBP_REGULATION_OF_PROTEIN_MATURATION	2.73529e-223	1.88298e-219	14.7894	-3.04398	-14.7894
GOBP_MODULATION_OF_PROCESS_OF_ANOTHER_ORGANISM	1.08129e-221	7.44362e-218	14.7353	-9.34371	-14.7353
GOBP_NEGATIVE_REGULATION_OF_CYTOSKELETON_ORGANIZATION	1.08129e-221	7.44362e-218	14.7353	-12.9146	-14.7353
GOBP_REGULATION_OF_EPITHELIAL_CELL_APOPTOTIC_PROCESS	1.08129e-221	7.44362e-218	14.7353	-0.800492	-14.7353
GOBP_RENAL_SYSTEM_PROCESS	1.08129e-221	7.44362e-218	14.7353	-0.630854	-14.7353
GOCC_MYELIN_SHEATH	4.21794e-220	3.7835e-217	14.7113	-40.3302	-14.7113
GOMF_PHOSPHATIDYLINOSITOL_4_5_BISPHOSPHATE_BINDING	4.21794e-220	6.8879e-217	14.7024	-2.8888	-14.7024
GOBP_NEGATIVE_REGULATION_OF_SUPRAMOLECULAR_FIBER_ORGANIZATION	4.21794e-220	2.90363e-216	14.6812	-14.496	-14.6812
GOBP_PODOSOME_ASSEMBLY	4.21794e-220	2.90363e-216	14.6812	-0.153045	-14.6812
GOBP_REGULATION_OF_MUSCLE_ADAPTATION	4.21794e-220	2.90363e-216	14.6812	-5.99973	-14.6812
GOBP_REGULATION_OF_MUSCLE_HYPERTROPHY	4.21794e-220	2.90363e-216	14.6812	-3.97506	-14.6812
GOCC_RUFFLE	1.62359e-218	1.45636e-215	14.6573	-22.7993	-14.6573
GOMF_HEPARIN_BINDING	1.62359e-218	2.65132e-215	14.6484	-5.51269	-14.6484
GOBP_CELLULAR_RESPONSE_TO_METAL_ION	1.62359e-218	1.11768e-214	14.6271	-6.7	-14.6271
GOBP_HOST_MEDIATED_PERTURBATION_OF_SYMBIONT_PROCESS	1.62359e-218	1.11768e-214	14.6271	-6.47491	-14.6271
GOMF_PHOSPHATIDYLINOSITOL_BISPHOSPHATE_BINDING	6.16692e-217	1.00706e-213	14.5944	-5.57554	-14.5944
GOBP_CARDIAC_MUSCLE_CELL_CONTRACTION	6.16692e-217	4.24531e-213	14.573	-0.660351	-14.573
GOBP_CELLULAR_RESPONSE_TO_TYPE_II_INTERFERON	6.16692e-217	4.24531e-213	14.573	-17.9375	-14.573
GOBP_EPITHELIAL_CELL_APOPTOTIC_PROCESS	6.16692e-217	4.24531e-213	14.573	-5.30257	-14.573
GOBP_NEGATIVE_REGULATION_OF_PROTEIN_CONTAINING_COMPLEX_ASSEMBLY	6.16692e-217	4.24531e-213	14.573	-17.7688	-14.573
GOBP_PLASMA_MEMBRANE_ORGANIZATION	6.16692e-217	4.24531e-213	14.573	-14.2962	-14.573
GOCC_CORTICAL_CYTOSKELETON	2.31142e-215	2.07334e-212	14.5493	-10.039	-14.5493
GOMF_MYOSIN_BINDING	2.31142e-215	3.77455e-212	14.5404	-0.842703	-14.5404
GOBP_REGULATION_OF_ENDOTHELIAL_CELL_MIGRATION	2.31142e-215	1.59118e-211	14.5189	-14.3425	-14.5189
GOCC_SARCOPLASM	8.54882e-214	7.66829e-211	14.4954	-6.99694	-14.4954
GOMF_PHOSPHATIDYLINOSITOL_PHOSPHATE_BINDING	8.54882e-214	1.39602e-210	14.4864	-11.284	-14.4864
GOBP_ACTIN_POLYMERIZATION_OR_DEPOLYMERIZATION	8.54882e-214	5.88501e-210	14.4648	-16.9798	-14.4648
GOBP_BIOMINERAL_TISSUE_DEVELOPMENT	8.54882e-214	5.88501e-210	14.4648	-11.9983	-14.4648
GOBP_NEGATIVE_REGULATION_OF_PROTEIN_CONTAINING_COMPLEX_DISASSEMBLY	8.54882e-214	5.88501e-210	14.4648	-5.94506	-14.4648
GOCC_CORTICAL_ACTIN_CYTOSKELETON	3.11998e-212	2.79862e-209	14.4414	-5.639	-14.4414
GOCC_INTERMEDIATE_FILAMENT	3.11998e-212	2.79862e-209	14.4414	-4.90258	-14.4414
GOBP_RESPONSE_TO_TYPE_II_INTERFERON	3.11998e-212	2.14779e-208	14.4107	-21.5633	-14.4107
GOCC_PHAGOCYTIC_VESICLE	1.12361e-210	1.00788e-207	14.3874	-13.3947	-14.3874
GOMF_PEPTIDASE_REGULATOR_ACTIVITY	1.12361e-210	1.83485e-207	14.3783	-21.8904	-14.3783
GOBP_ACTIN_NUCLEATION	1.12361e-210	7.73493e-207	14.3566	-3.06801	-14.3566
GOBP_REGULATION_OF_ACTIN_FILAMENT_LENGTH	1.12361e-210	7.73493e-207	14.3566	-14.2955	-14.3566
GOBP_REGULATION_OF_PROTEIN_POLYMERIZATION	1.12361e-210	7.73493e-207	14.3566	-19.2637	-14.3566
GOCC_BASEMENT_MEMBRANE	3.99297e-209	3.5817e-206	14.3334	-13.5185	-14.3334
GOBP_ACTIN_FILAMENT_BASED_MOVEMENT	3.99297e-209	2.74876e-205	14.3025	-7.7096	-14.3025
GOBP_ACTIN_MEDIATED_CELL_CONTRACTION	3.99297e-209	2.74876e-205	14.3025	-6.41369	-14.3025
GOBP_CARDIAC_MUSCLE_CONTRACTION	3.99297e-209	2.74876e-205	14.3025	-6.75092	-14.3025
GOBP_MEMBRANE_INVAGINATION	3.99297e-209	2.74876e-205	14.3025	-0.844603	-14.3025
GOBP_MEMBRANE_RAFT_ORGANIZATION	3.99297e-209	2.74876e-205	14.3025	-2.20678	-14.3025
GOBP_NEGATIVE_REGULATION_OF_ACTIN_FILAMENT_POLYMERIZATION	3.99297e-209	2.74876e-205	14.3025	-5.36383	-14.3025
GOBP_STRIATED_MUSCLE_CONTRACTION	3.99297e-209	2.74876e-205	14.3025	-8.82838	-14.3025
GOCC_COLLAGEN_TRIMER	1.40022e-207	1.256e-204	14.2794	-10.64	-14.2794
GOCC_INTERMEDIATE_FILAMENT_CYTOSKELETON	1.40022e-207	1.256e-204	14.2794	-7.19922	-14.2794
GOCC_PODOSOME	1.40022e-207	1.256e-204	14.2794	-7.00714	-14.2794
GOMF_COLLAGEN_BINDING	1.40022e-207	2.28656e-204	14.2703	-1.64889	-14.2703
GOBP_ACTIN_FILAMENT_DEPOLYMERIZATION	1.40022e-207	9.6391e-204	14.2484	-4.55113	-14.2484
GOBP_REGULATION_OF_PROTEIN_CONTAINING_COMPLEX_DISASSEMBLY	1.40022e-207	9.6391e-204	14.2484	-11.4107	-14.2484
GOBP_BARBED_END_ACTIN_FILAMENT_CAPPING	4.84521e-206	3.33544e-202	14.1943	-0.986929	-14.1943
GOBP_NEGATIVE_REGULATION_OF_ACTIN_FILAMENT_DEPOLYMERIZATION	4.84521e-206	3.33544e-202	14.1943	-2.8728	-14.1943
GOBP_PROTEIN_DESTABILIZATION	4.84521e-206	3.33544e-202	14.1943	-2.48735	-14.1943
GOBP_BONE_MINERALIZATION	1.65443e-204	1.13891e-200	14.1401	-8.10059	-14.1401
GOBP_GRANULOCYTE_MIGRATION	1.65443e-204	1.13891e-200	14.1401	-14.8016	-14.1401
GOBP_SMOOTH_MUSCLE_CELL_PROLIFERATION	1.65443e-204	1.13891e-200	14.1401	-13.9935	-14.1401
GOMF_PROTEASE_BINDING	5.57443e-203	9.10304e-200	14.1082	-27.206	-14.1082
GOBP_NEGATIVE_REGULATION_OF_PROTEIN_POLYMERIZATION	5.57443e-203	3.83744e-199	14.086	-7.43057	-14.086
GOMF_EXTRACELLULAR_MATRIX_BINDING	1.85341e-201	3.02662e-198	14.0541	-5.91223	-14.0541
GOMF_GROWTH_FACTOR_ACTIVITY	1.85341e-201	3.02662e-198	14.0541	-4.23569	-14.0541
GOBP_PROTEIN_DEPOLYMERIZATION	1.85341e-201	1.27589e-197	14.0319	-10.2237	-14.0319
GOBP_ANTIMICROBIAL_HUMORAL_RESPONSE	6.0808e-200	4.18602e-196	13.9778	-8.67706	-13.9778
GOBP_FIBROBLAST_PROLIFERATION	6.0808e-200	4.18602e-196	13.9778	-21.5612	-13.9778
GOBP_HUMORAL_IMMUNE_RESPONSE	6.0808e-200	4.18602e-196	13.9778	-9.58568	-13.9778
GOBP_POSITIVE_REGULATION_OF_ERK1_AND_ERK2_CASCADE	6.0808e-200	4.18602e-196	13.9778	-13.5896	-13.9778
GOMF_ENDOPEPTIDASE_REGULATOR_ACTIVITY	1.96865e-198	3.2148e-195	13.9461	-20.2437	-13.9461
GOBP_MULTI_MULTICELLULAR_ORGANISM_PROCESS	1.96865e-198	1.35522e-194	13.9236	-17.3527	-13.9236
GOBP_REGULATION_OF_PROTEIN_DEPOLYMERIZATION	1.96865e-198	1.35522e-194	13.9236	-6.9323	-13.9236
GOBP_COLLAGEN_FIBRIL_ORGANIZATION	1.98261e-195	1.36483e-191	13.8154	-15.218	-13.8154
GOMF_INTEGRIN_BINDING	6.16735e-194	1.00713e-190	13.7839	-17.8647	-13.7839
GOBP_ENDOTHELIAL_CELL_PROLIFERATION	6.16735e-194	4.24561e-190	13.7613	-13.923	-13.7613
GOBP_GRANULOCYTE_CHEMOTAXIS	6.16735e-194	4.24561e-190	13.7613	-12.1884	-13.7613
GOBP_ICOSANOID_METABOLIC_PROCESS	6.16735e-194	4.24561e-190	13.7613	-6.11273	-13.7613
GOBP_NEGATIVE_REGULATION_OF_VASCULATURE_DEVELOPMENT	6.16735e-194	4.24561e-190	13.7613	-11.6526	-13.7613
GOBP_POSITIVE_REGULATION_OF_PHOSPHATIDYLINOSITOL_3_KINASE_PROTEIN_KINASE_B_SIGNAL_TRANSDUCTION	6.16735e-194	4.24561e-190	13.7613	-10.26	-13.7613
GOBP_REGULATION_OF_FIBROBLAST_PROLIFERATION	6.16735e-194	4.24561e-190	13.7613	-16.8014	-13.7613
GOBP_BRANCHING_MORPHOGENESIS_OF_AN_EPITHELIAL_TUBE	1.89312e-192	1.30323e-188	13.7071	-9.59811	-13.7071
GOBP_POSITIVE_REGULATION_OF_PEPTIDYL_TYROSINE_PHOSPHORYLATION	1.89312e-192	1.30323e-188	13.7071	-12.3303	-13.7071
GOBP_REGULATION_OF_INTRINSIC_APOPTOTIC_SIGNALING_PATHWAY	1.89312e-192	1.30323e-188	13.7071	-27.0319	-13.7071
GOBP_POSITIVE_REGULATION_OF_FIBROBLAST_PROLIFERATION	5.73427e-191	3.94747e-187	13.653	-12.2423	-13.653
GOBP_RESPONSE_TO_ACID_CHEMICAL	5.73427e-191	3.94747e-187	13.653	-22.6146	-13.653
GOBP_RESPONSE_TO_NUTRIENT	5.73427e-191	3.94747e-187	13.653	-16.3516	-13.653
GOBP_GLAND_MORPHOGENESIS	1.71394e-189	1.17987e-185	13.5988	-12.0113	-13.5988
GOBP_POSITIVE_REGULATION_OF_CHEMOTAXIS	1.71394e-189	1.17987e-185	13.5988	-17.555	-13.5988
GOMF_METALLOPEPTIDASE_ACTIVITY	5.05511e-188	8.255e-185	13.5677	-8.12311	-13.5677
GOBP_INTEGRIN_MEDIATED_SIGNALING_PATHWAY	5.05511e-188	3.47994e-184	13.5447	-10.5649	-13.5447
GOBP_INTRACELLULAR_GLUCOSE_HOMEOSTASIS	5.05511e-188	3.47994e-184	13.5447	-18.5484	-13.5447
GOBP_MONOCARBOXYLIC_ACID_BIOSYNTHETIC_PROCESS	5.05511e-188	3.47994e-184	13.5447	-17.106	-13.5447
GOBP_NEUTROPHIL_MIGRATION	5.05511e-188	3.47994e-184	13.5447	-13.5348	-13.5447
GOBP_REGULATION_OF_PLASMINOGEN_ACTIVATION	5.05511e-188	3.47994e-184	13.5447	-2.36455	-13.5447
GOBP_TISSUE_REMODELING	5.05511e-188	3.47994e-184	13.5447	-19.7499	-13.5447
GOBP_ZYMOGEN_ACTIVATION	5.05511e-188	3.47994e-184	13.5447	-4.50205	-13.5447
GOBP_CELLULAR_RESPONSE_TO_VASCULAR_ENDOTHELIAL_GROWTH_FACTOR_STIMULUS	1.47124e-186	1.0128e-182	13.4905	-4.19876	-13.4905
GOBP_POSITIVE_REGULATION_OF_LEUKOCYTE_MIGRATION	1.47124e-186	1.0128e-182	13.4905	-20.7533	-13.4905
GOBP_POSITIVE_REGULATION_OF_VASCULATURE_DEVELOPMENT	1.47124e-186	1.0128e-182	13.4905	-16.155	-13.4905
GOBP_RESPONSE_TO_ESTRADIOL	1.47124e-186	1.0128e-182	13.4905	-13.2995	-13.4905
GOMF_CYTOKINE_ACTIVITY	4.2253e-185	6.89992e-182	13.4596	-16.0403	-13.4596
GOMF_PROTEIN_TYROSINE_KINASE_ACTIVITY	4.2253e-185	6.89992e-182	13.4596	-11.1542	-13.4596
GOBP_NEGATIVE_REGULATION_OF_SMOOTH_MUSCLE_CELL_PROLIFERATION	4.2253e-185	2.9087e-181	13.4364	-4.24484	-13.4364
GOBP_NEUTROPHIL_CHEMOTAXIS	4.2253e-185	2.9087e-181	13.4364	-10.8716	-13.4364
GOBP_POSITIVE_REGULATION_OF_ENDOCYTOSIS	4.2253e-185	2.9087e-181	13.4364	-19.4611	-13.4364
GOBP_RESPONSE_TO_PURINE_CONTAINING_COMPOUND	4.2253e-185	2.9087e-181	13.4364	-12.4663	-13.4364
GOMF_GROWTH_FACTOR_BINDING	1.19743e-183	1.9554e-180	13.4055	-11.1562	-13.4055
GOBP_BIOLOGICAL_PROCESS_INVOLVED_IN_SYMBIOTIC_INTERACTION	1.19743e-183	8.24309e-180	13.3822	-24.1478	-13.3822
GOBP_CELLULAR_RESPONSE_TO_INTERLEUKIN_1	1.19743e-183	8.24309e-180	13.3822	-14.8435	-13.3822
GOBP_NEGATIVE_REGULATION_OF_HEMOPOIESIS	1.19743e-183	8.24309e-180	13.3822	-16.3423	-13.3822
GOBP_NEGATIVE_REGULATION_OF_INTRINSIC_APOPTOTIC_SIGNALING_PATHWAY	1.19743e-183	8.24309e-180	13.3822	-18.5853	-13.3822
GOBP_PLASMINOGEN_ACTIVATION	1.19743e-183	8.24309e-180	13.3822	-3.46806	-13.3822
GOBP_RESPONSE_TO_INTERLEUKIN_1	1.19743e-183	8.24309e-180	13.3822	-16.1071	-13.3822
GOBP_POSITIVE_REGULATION_OF_PLASMINOGEN_ACTIVATION	3.34857e-182	2.30516e-178	13.3281	-0.0479648	-13.3281
GOBP_REGULATION_OF_LEUKOCYTE_CHEMOTAXIS	3.34857e-182	2.30516e-178	13.3281	-15.1668	-13.3281
GOBP_REGULATION_OF_MITOCHONDRION_ORGANIZATION	3.34857e-182	2.30516e-178	13.3281	-15.1164	-13.3281
GOBP_REGULATION_OF_RESPONSE_TO_WOUNDING	3.34857e-182	2.30516e-178	13.3281	-19.2537	-13.3281
GOBP_RESPONSE_TO_HYDROGEN_PEROXIDE	3.34857e-182	2.30516e-178	13.3281	-14.7618	-13.3281
GOBP_RESPONSE_TO_ORGANOPHOSPHORUS	3.34857e-182	2.30516e-178	13.3281	-11.7157	-13.3281
GOBP_RESPONSE_TO_TUMOR_NECROSIS_FACTOR	3.34857e-182	2.30516e-178	13.3281	-24.0896	-13.3281
GOBP_CELLULAR_RESPONSE_TO_CARBOHYDRATE_STIMULUS	9.24035e-181	6.36106e-177	13.2739	-18.9914	-13.2739
GOBP_COLLAGEN_BIOSYNTHETIC_PROCESS	9.24035e-181	6.36106e-177	13.2739	-12.3928	-13.2739
GOBP_POSITIVE_REGULATION_OF_CELL_SUBSTRATE_ADHESION	9.24035e-181	6.36106e-177	13.2739	-17.8344	-13.2739
GOBP_REGULATION_OF_CELLULAR_RESPONSE_TO_VASCULAR_ENDOTHELIAL_GROWTH_FACTOR_STIMULUS	9.24035e-181	6.36106e-177	13.2739	-0.630619	-13.2739
GOCC_ACTIN_FILAMENT_BUNDLE	2.51615e-179	2.25698e-176	13.2532	-18.3858	-13.2532
GOCC_MICROVILLUS	2.51615e-179	2.25698e-176	13.2532	-7.05016	-13.2532
GOBP_ANTIMICROBIAL_HUMORAL_IMMUNE_RESPONSE_MEDIATED_BY_ANTIMICROBIAL_PEPTIDE	2.51615e-179	1.73212e-175	13.2197	-7.79511	-13.2197
GOBP_MUSCLE_CELL_MIGRATION	2.51615e-179	1.73212e-175	13.2197	-12.2102	-13.2197
GOBP_POSITIVE_REGULATION_OF_LEUKOCYTE_CHEMOTAXIS	2.51615e-179	1.73212e-175	13.2197	-14.1843	-13.2197
GOBP_REGULATION_OF_WOUND_HEALING	2.51615e-179	1.73212e-175	13.2197	-15.5904	-13.2197
GOBP_CARDIAC_CELL_DEVELOPMENT	6.76087e-178	4.65418e-174	13.1656	-8.76246	-13.1656
GOBP_CARDIOCYTE_DIFFERENTIATION	6.76087e-178	4.65418e-174	13.1656	-16.2839	-13.1656
GOBP_COLLAGEN_METABOLIC_PROCESS	6.76087e-178	4.65418e-174	13.1656	-17.1012	-13.1656
GOBP_HEMOSTASIS	6.76087e-178	4.65418e-174	13.1656	-12.9649	-13.1656
GOBP_POSITIVE_REGULATION_OF_ENDOTHELIAL_CELL_MIGRATION	6.76087e-178	4.65418e-174	13.1656	-12.9627	-13.1656
GOBP_VASCULAR_ENDOTHELIAL_GROWTH_FACTOR_SIGNALING_PATHWAY	6.76087e-178	4.65418e-174	13.1656	-1.10748	-13.1656
GOMF_EXTRACELLULAR_MATRIX_STRUCTURAL_CONSTITUENT_CONFERRING_TENSILE_STRENGTH	1.79262e-176	2.92735e-173	13.1352	-11.0911	-13.1352
GOBP_MITOCHONDRIAL_DEPOLARIZATION	1.79262e-176	1.23404e-172	13.1114	-1.39758	-13.1114
GOBP_NEGATIVE_REGULATION_OF_CELL_SUBSTRATE_ADHESION	1.79262e-176	1.23404e-172	13.1114	-8.44001	-13.1114
GOBP_POSITIVE_REGULATION_OF_SMALL_MOLECULE_METABOLIC_PROCESS	1.79262e-176	1.23404e-172	13.1114	-16.8341	-13.1114
GOBP_REGULATION_OF_EXTRINSIC_APOPTOTIC_SIGNALING_PATHWAY	1.79262e-176	1.23404e-172	13.1114	-17.4372	-13.1114
GOBP_REGULATION_OF_LIPID_LOCALIZATION	1.79262e-176	1.23404e-172	13.1114	-13.5177	-13.1114
GOBP_CARDIAC_MUSCLE_CELL_DIFFERENTIATION	4.69022e-175	3.22875e-171	13.0572	-12.7921	-13.0572
GOBP_CELLULAR_RESPONSE_TO_XENOBIOTIC_STIMULUS	4.69022e-175	3.22875e-171	13.0572	-1.7328	-13.0572
GOBP_MAMMARY_GLAND_DEVELOPMENT	4.69022e-175	3.22875e-171	13.0572	-11.5205	-13.0572
GOBP_NEPHRON_DEVELOPMENT	4.69022e-175	3.22875e-171	13.0572	-9.4811	-13.0572
GOBP_POSITIVE_REGULATION_OF_CANONICAL_NF_KAPPAB_SIGNAL_TRANSDUCTION	4.69022e-175	3.22875e-171	13.0572	-17.6972	-13.0572
GOBP_POSITIVE_REGULATION_OF_LIPID_LOCALIZATION	4.69022e-175	3.22875e-171	13.0572	-7.32438	-13.0572
GOBP_REGULATION_OF_PEPTIDASE_ACTIVITY	4.69022e-175	3.22875e-171	13.0572	-13.4697	-13.0572
GOBP_RESPONSE_TO_FIBROBLAST_GROWTH_FACTOR	4.69022e-175	3.22875e-171	13.0572	-11.4203	-13.0572
GOMF_CYTOKINE_BINDING	1.21092e-173	1.97744e-170	13.027	-10.452	-13.027
GOBP_CELL_CELL_ADHESION_VIA_PLASMA_MEMBRANE_ADHESION_MOLECULES	1.21092e-173	8.336e-170	13.003	-11.4209	-13.003
GOBP_MORPHOGENESIS_OF_EMBRYONIC_EPITHELIUM	1.21092e-173	8.336e-170	13.003	-13.9756	-13.003
GOBP_NEGATIVE_REGULATION_OF_CELLULAR_RESPONSE_TO_GROWTH_FACTOR_STIMULUS	1.21092e-173	8.336e-170	13.003	-5.22512	-13.003
GOBP_NEGATIVE_REGULATION_OF_IMMUNE_RESPONSE	1.21092e-173	8.336e-170	13.003	-18.3989	-13.003
GOBP_NEGATIVE_REGULATION_OF_LEUKOCYTE_CELL_CELL_ADHESION	1.21092e-173	8.336e-170	13.003	-18.3168	-13.003
GOBP_NEGATIVE_REGULATION_OF_PROTEOLYSIS	1.21092e-173	8.336e-170	13.003	-15.0919	-13.003
GOBP_POSITIVE_REGULATION_OF_ADAPTIVE_IMMUNE_RESPONSE	1.21092e-173	8.336e-170	13.003	-18.6324	-13.003
GOBP_POSITIVE_REGULATION_OF_LIPID_METABOLIC_PROCESS	1.21092e-173	8.336e-170	13.003	-10.3924	-13.003
GOBP_REGULATION_OF_LIPID_TRANSPORT	1.21092e-173	8.336e-170	13.003	-12.8906	-13.003
GOBP_REGULATION_OF_MEMBRANE_DEPOLARIZATION	1.21092e-173	8.336e-170	13.003	-2.26753	-13.003
GOBP_REGULATION_OF_VIRAL_PROCESS	1.21092e-173	8.336e-170	13.003	-22.618	-13.003
GOBP_RESPONSE_TO_CALCIUM_ION	1.21092e-173	8.336e-170	13.003	-7.3629	-13.003
GOCC_CYTOSOLIC_RIBOSOME	3.08503e-172	2.76727e-169	12.983	-0.0561559	-12.983
GOMF_MODIFIED_AMINO_ACID_BINDING	3.08503e-172	5.03785e-169	12.973	-3.75095	-12.973
GOBP_CHEMOKINE_PRODUCTION	3.08503e-172	2.12373e-168	12.9489	-10.4313	-12.9489
GOBP_KIDNEY_EPITHELIUM_DEVELOPMENT	3.08503e-172	2.12373e-168	12.9489	-11.2373	-12.9489
GOBP_MEMBRANE_DEPOLARIZATION	3.08503e-172	2.12373e-168	12.9489	-5.03472	-12.9489
GOBP_NUCLEOSIDE_PHOSPHATE_CATABOLIC_PROCESS	3.08503e-172	2.12373e-168	12.9489	-21.4733	-12.9489
GOBP_ODONTOGENESIS	3.08503e-172	2.12373e-168	12.9489	-8.38292	-12.9489
GOBP_POSITIVE_REGULATION_OF_DEVELOPMENTAL_GROWTH	3.08503e-172	2.12373e-168	12.9489	-18.4895	-12.9489
GOBP_POSITIVE_REGULATION_OF_MITOCHONDRIAL_FISSION	3.08503e-172	2.12373e-168	12.9489	-1.22838	-12.9489
GOBP_PROSTANOID_METABOLIC_PROCESS	3.08503e-172	2.12373e-168	12.9489	-6.54091	-12.9489
GOBP_REGULATION_OF_ORGAN_GROWTH	3.08503e-172	2.12373e-168	12.9489	-7.14951	-12.9489
GOBP_RESPONSE_TO_CAMP	3.08503e-172	2.12373e-168	12.9489	-8.05199	-12.9489
GOBP_RESPONSE_TO_RETINOIC_ACID	3.08503e-172	2.12373e-168	12.9489	-10.7205	-12.9489
GOBP_SMOOTH_MUSCLE_CELL_MIGRATION	3.08503e-172	2.12373e-168	12.9489	-11.5422	-12.9489
GOBP_TUMOR_NECROSIS_FACTOR_SUPERFAMILY_CYTOKINE_PRODUCTION	3.08503e-172	2.12373e-168	12.9489	-18.8791	-12.9489
GOBP_CYTOKINE_PRODUCTION_INVOLVED_IN_IMMUNE_RESPONSE	7.75571e-171	5.33903e-167	12.8947	-14.6213	-12.8947
GOBP_GASTRULATION	7.75571e-171	5.33903e-167	12.8947	-17.3659	-12.8947
GOBP_NEURAL_TUBE_DEVELOPMENT	7.75571e-171	5.33903e-167	12.8947	-13.1582	-12.8947
GOBP_POSITIVE_REGULATION_OF_LIPID_BIOSYNTHETIC_PROCESS	7.75571e-171	5.33903e-167	12.8947	-8.21599	-12.8947
GOBP_PROTEIN_FOLDING	7.75571e-171	5.33903e-167	12.8947	-36.7702	-12.8947
GOBP_REGULATION_OF_CELL_MATRIX_ADHESION	7.75571e-171	5.33903e-167	12.8947	-14.8086	-12.8947
GOBP_REGULATION_OF_HEART_GROWTH	7.75571e-171	5.33903e-167	12.8947	-5.11022	-12.8947
GOBP_REGULATION_OF_LIPID_BIOSYNTHETIC_PROCESS	7.75571e-171	5.33903e-167	12.8947	-13.545	-12.8947
GOBP_RESPONSE_TO_VITAMIN	7.75571e-171	5.33903e-167	12.8947	-11.3631	-12.8947
GOBP_ACTIN_FILAMENT_BUNDLE_ORGANIZATION	1.92399e-169	1.32447e-165	12.8405	-22.6434	-12.8405
GOBP_EXTRACELLULAR_MATRIX_ASSEMBLY	1.92399e-169	1.32447e-165	12.8405	-7.57509	-12.8405
GOBP_MODIFIED_AMINO_ACID_METABOLIC_PROCESS	1.92399e-169	1.32447e-165	12.8405	-8.45026	-12.8405
GOBP_NEGATIVE_REGULATION_OF_EPITHELIAL_CELL_PROLIFERATION	1.92399e-169	1.32447e-165	12.8405	-11.0254	-12.8405
GOBP_PROTEIN_TRIMERIZATION	1.92399e-169	1.32447e-165	12.8405	-6.0458	-12.8405
GOBP_PYRIDINE_CONTAINING_COMPOUND_METABOLIC_PROCESS	1.92399e-169	1.32447e-165	12.8405	-26.0637	-12.8405
GOBP_REGULATION_OF_BLOOD_PRESSURE	1.92399e-169	1.32447e-165	12.8405	-11.0185	-12.8405
GOBP_REGULATION_OF_INTRINSIC_APOPTOTIC_SIGNALING_PATHWAY_IN_RESPONSE_TO_DNA_DAMAGE	1.92399e-169	1.32447e-165	12.8405	-6.32093	-12.8405
GOBP_REGULATION_OF_SIGNAL_TRANSDUCTION_BY_P53_CLASS_MEDIATOR	1.92399e-169	1.32447e-165	12.8405	-9.20843	-12.8405
GOCC_ACTOMYOSIN	4.70981e-168	4.2247e-165	12.8209	-16.7528	-12.8209
GOBP_CELLULAR_RESPONSE_TO_ACID_CHEMICAL	4.70981e-168	3.24223e-164	12.7863	-16.1917	-12.7863
GOBP_EPITHELIAL_TO_MESENCHYMAL_TRANSITION	4.70981e-168	3.24223e-164	12.7863	-17.3252	-12.7863
GOBP_FATTY_ACID_BIOSYNTHETIC_PROCESS	4.70981e-168	3.24223e-164	12.7863	-10.7332	-12.7863
GOBP_GLIAL_CELL_MIGRATION	4.70981e-168	3.24223e-164	12.7863	-9.53702	-12.7863
GOBP_INTRINSIC_APOPTOTIC_SIGNALING_PATHWAY_IN_RESPONSE_TO_DNA_DAMAGE	4.70981e-168	3.24223e-164	12.7863	-15.6217	-12.7863
GOBP_NEGATIVE_REGULATION_OF_PEPTIDASE_ACTIVITY	4.70981e-168	3.24223e-164	12.7863	-7.31213	-12.7863
GOBP_REGULATION_OF_CYTOKINE_PRODUCTION_INVOLVED_IN_IMMUNE_RESPONSE	4.70981e-168	3.24223e-164	12.7863	-12.7521	-12.7863
GOBP_RHO_PROTEIN_SIGNAL_TRANSDUCTION	4.70981e-168	3.24223e-164	12.7863	-14.0217	-12.7863
GOBP_RIBONUCLEOTIDE_CATABOLIC_PROCESS	4.70981e-168	3.24223e-164	12.7863	-18.9594	-12.7863
GOCC_SARCOLEMMA	1.13769e-166	1.02051e-163	12.7668	-20.2368	-12.7668
GOBP_ARTERY_DEVELOPMENT	1.13769e-166	7.83184e-163	12.7321	-8.08185	-12.7321
GOBP_DISRUPTION_OF_ANATOMICAL_STRUCTURE_IN_ANOTHER_ORGANISM	1.13769e-166	7.83184e-163	12.7321	-9.13058	-12.7321
GOBP_HORMONE_METABOLIC_PROCESS	1.13769e-166	7.83184e-163	12.7321	-9.54846	-12.7321
GOBP_KETONE_METABOLIC_PROCESS	1.13769e-166	7.83184e-163	12.7321	-17.5566	-12.7321
GOBP_NEGATIVE_REGULATION_OF_ENDOTHELIAL_CELL_MIGRATION	1.13769e-166	7.83184e-163	12.7321	-1.88595	-12.7321
GOBP_NEGATIVE_REGULATION_OF_LEUKOCYTE_APOPTOTIC_PROCESS	1.13769e-166	7.83184e-163	12.7321	-8.13127	-12.7321
GOBP_NEGATIVE_REGULATION_OF_LYMPHOCYTE_ACTIVATION	1.13769e-166	7.83184e-163	12.7321	-18.6139	-12.7321
GOBP_POSITIVE_REGULATION_OF_LEUKOCYTE_PROLIFERATION	1.13769e-166	7.83184e-163	12.7321	-13.3786	-12.7321
GOBP_REGULATION_OF_RHO_PROTEIN_SIGNAL_TRANSDUCTION	1.13769e-166	7.83184e-163	12.7321	-7.39798	-12.7321
GOBP_RESPONSE_TO_ETHANOL	1.13769e-166	7.83184e-163	12.7321	-11.0943	-12.7321
GOBP_SENSORY_PERCEPTION_OF_MECHANICAL_STIMULUS	1.13769e-166	7.83184e-163	12.7321	-12.217	-12.7321
GOBP_SYMBIONT_ENTRY_INTO_HOST	1.13769e-166	7.83184e-163	12.7321	-11.3359	-12.7321
GOBP_UNSATURATED_FATTY_ACID_METABOLIC_PROCESS	1.13769e-166	7.83184e-163	12.7321	-9.67557	-12.7321
GOCC_RIBOSOMAL_SUBUNIT	2.71183e-165	2.43251e-162	12.7127	-15.1698	-12.7127
GOMF_METALLOENDOPEPTIDASE_ACTIVITY	2.71183e-165	4.42841e-162	12.7025	-6.01743	-12.7025
GOBP_ADAPTIVE_THERMOGENESIS	2.71183e-165	1.86682e-161	12.6779	-8.76594	-12.6779
GOBP_BASEMENT_MEMBRANE_ORGANIZATION	2.71183e-165	1.86682e-161	12.6779	-5.16318	-12.6779
GOBP_CELLULAR_RESPONSE_TO_NUTRIENT	2.71183e-165	1.86682e-161	12.6779	-5.65163	-12.6779
GOBP_COLLAGEN_ACTIVATED_SIGNALING_PATHWAY	2.71183e-165	1.86682e-161	12.6779	-3.64933	-12.6779
GOBP_CYTOPLASMIC_TRANSLATION	2.71183e-165	1.86682e-161	12.6779	-11.9192	-12.6779
GOBP_MESONEPHROS_DEVELOPMENT	2.71183e-165	1.86682e-161	12.6779	-8.07015	-12.6779
GOBP_NEGATIVE_REGULATION_OF_HYDROLASE_ACTIVITY	2.71183e-165	1.86682e-161	12.6779	-11.4285	-12.6779
GOBP_NEGATIVE_REGULATION_OF_INFLAMMATORY_RESPONSE	2.71183e-165	1.86682e-161	12.6779	-13.9527	-12.6779
GOBP_NUCLEOTIDE_CATABOLIC_PROCESS	2.71183e-165	1.86682e-161	12.6779	-21.382	-12.6779
GOBP_POSITIVE_REGULATION_OF_ENDOTHELIAL_CELL_PROLIFERATION	2.71183e-165	1.86682e-161	12.6779	-8.27606	-12.6779
GOBP_POSITIVE_REGULATION_OF_LIPID_TRANSPORT	2.71183e-165	1.86682e-161	12.6779	-7.25016	-12.6779
GOBP_PYRUVATE_METABOLIC_PROCESS	2.71183e-165	1.86682e-161	12.6779	-21.0622	-12.6779
GOBP_SIGNAL_TRANSDUCTION_BY_P53_CLASS_MEDIATOR	2.71183e-165	1.86682e-161	12.6779	-16.4751	-12.6779
GOBP_ANIMAL_ORGAN_REGENERATION	6.37853e-164	4.39098e-160	12.6237	-7.95549	-12.6237
GOBP_CARBOHYDRATE_CATABOLIC_PROCESS	6.37853e-164	4.39098e-160	12.6237	-23.3074	-12.6237
GOBP_CELLULAR_RESPONSE_TO_RETINOIC_ACID	6.37853e-164	4.39098e-160	12.6237	-8.34759	-12.6237
GOBP_DIGESTIVE_SYSTEM_DEVELOPMENT	6.37853e-164	4.39098e-160	12.6237	-8.34459	-12.6237
GOBP_HEPATICOBILIARY_SYSTEM_DEVELOPMENT	6.37853e-164	4.39098e-160	12.6237	-19.3899	-12.6237
GOBP_LEUKOCYTE_HOMEOSTASIS	6.37853e-164	4.39098e-160	12.6237	-16.5412	-12.6237
GOBP_NEGATIVE_REGULATION_OF_INTRINSIC_APOPTOTIC_SIGNALING_PATHWAY_IN_RESPONSE_TO_DNA_DAMAGE	6.37853e-164	4.39098e-160	12.6237	-5.52105	-12.6237
GOBP_POSITIVE_REGULATION_OF_VIRAL_PROCESS	6.37853e-164	4.39098e-160	12.6237	-12.9472	-12.6237
GOBP_REACTIVE_NITROGEN_SPECIES_METABOLIC_PROCESS	6.37853e-164	4.39098e-160	12.6237	-12.1019	-12.6237
GOBP_REGULATION_OF_CARBOHYDRATE_METABOLIC_PROCESS	6.37853e-164	4.39098e-160	12.6237	-15.1594	-12.6237
GOBP_TEMPERATURE_HOMEOSTASIS	6.37853e-164	4.39098e-160	12.6237	-8.38417	-12.6237
GOBP_BIOLOGICAL_PROCESS_INVOLVED_IN_INTERACTION_WITH_HOST	1.48047e-162	1.01915e-158	12.5695	-18.2078	-12.5695
GOBP_CELLULAR_RESPONSE_TO_REACTIVE_OXYGEN_SPECIES	1.48047e-162	1.01915e-158	12.5695	-13.1737	-12.5695
GOBP_NEGATIVE_REGULATION_OF_SECRETION	1.48047e-162	1.01915e-158	12.5695	-14.9742	-12.5695
GOBP_NUCLEOSIDE_DIPHOSPHATE_METABOLIC_PROCESS	1.48047e-162	1.01915e-158	12.5695	-20.2578	-12.5695
GOBP_REGULATION_OF_ACTOMYOSIN_STRUCTURE_ORGANIZATION	1.48047e-162	1.01915e-158	12.5695	-11.8914	-12.5695
GOBP_REGULATION_OF_BIOLOGICAL_PROCESS_INVOLVED_IN_SYMBIOTIC_INTERACTION	1.48047e-162	1.01915e-158	12.5695	-11.1286	-12.5695
GOBP_REGULATION_OF_INTRINSIC_APOPTOTIC_SIGNALING_PATHWAY_IN_RESPONSE_TO_DNA_DAMAGE_BY_P53_CLASS_MEDIATOR	1.48047e-162	1.01915e-158	12.5695	-4.97045	-12.5695
GOBP_REGULATION_OF_REPRODUCTIVE_PROCESS	1.48047e-162	1.01915e-158	12.5695	-16.1779	-12.5695
GOBP_RESPONSE_TO_HYPEROXIA	1.48047e-162	1.01915e-158	12.5695	-4.44939	-12.5695
GOMF_EXOPEPTIDASE_ACTIVITY	3.39076e-161	5.53711e-158	12.5402	-0.385727	-12.5402
GOMF_IMMUNE_RECEPTOR_ACTIVITY	3.39076e-161	5.53711e-158	12.5402	-7.08784	-12.5402
GOMF_SERINE_TYPE_ENDOPEPTIDASE_INHIBITOR_ACTIVITY	3.39076e-161	5.53711e-158	12.5402	-7.32745	-12.5402
GOBP_CELLULAR_RESPONSE_TO_OXYGEN_LEVELS	3.39076e-161	2.3342e-157	12.5153	-20.9552	-12.5153
GOBP_HEART_GROWTH	3.39076e-161	2.3342e-157	12.5153	-8.27044	-12.5153
GOBP_LEUKOCYTE_APOPTOTIC_PROCESS	3.39076e-161	2.3342e-157	12.5153	-15.4762	-12.5153
GOBP_POSITIVE_CHEMOTAXIS	3.39076e-161	2.3342e-157	12.5153	-11.8448	-12.5153
GOBP_REGULATION_OF_INTRINSIC_APOPTOTIC_SIGNALING_PATHWAY_BY_P53_CLASS_MEDIATOR	3.39076e-161	2.3342e-157	12.5153	-5.56081	-12.5153
GOBP_REGULATION_OF_OSTEOBLAST_DIFFERENTIATION	3.39076e-161	2.3342e-157	12.5153	-12.1286	-12.5153
GOBP_REGULATION_OF_SYSTEMIC_ARTERIAL_BLOOD_PRESSURE	3.39076e-161	2.3342e-157	12.5153	-2.92393	-12.5153
GOBP_TUBE_FORMATION	3.39076e-161	2.3342e-157	12.5153	-13.5192	-12.5153
GOCC_COMPLEX_OF_COLLAGEN_TRIMERS	7.66328e-160	6.87396e-157	12.4965	-8.1734	-12.4965
GOCC_EXTRACELLULAR_ORGANELLE	7.66328e-160	6.87396e-157	12.4965	-15.3346	-12.4965
GOCC_PROTEIN_COMPLEX_INVOLVED_IN_CELL_ADHESION	7.66328e-160	6.87396e-157	12.4965	-2.78422	-12.4965
GOBP_CELLULAR_RESPONSE_TO_EXTERNAL_STIMULUS	7.66328e-160	5.2754e-156	12.461	-11.1946	-12.461
GOBP_CELL_SUBSTRATE_JUNCTION_ORGANIZATION	7.66328e-160	5.2754e-156	12.461	-16.8514	-12.461
GOBP_INTRINSIC_APOPTOTIC_SIGNALING_PATHWAY_BY_P53_CLASS_MEDIATOR	7.66328e-160	5.2754e-156	12.461	-11.9363	-12.461
GOBP_NEURON_MIGRATION	7.66328e-160	5.2754e-156	12.461	-19.0852	-12.461
GOBP_POSITIVE_REGULATION_OF_BINDING	7.66328e-160	5.2754e-156	12.461	-18.6581	-12.461
GOBP_POSITIVE_REGULATION_OF_CHEMOKINE_C_X_C_MOTIF_LIGAND_2_PRODUCTION	7.66328e-160	5.2754e-156	12.461	-4.05131	-12.461
GOBP_POSITIVE_REGULATION_OF_INFLAMMATORY_RESPONSE	7.66328e-160	5.2754e-156	12.461	-13.8715	-12.461
GOBP_POSITIVE_REGULATION_OF_LEUKOCYTE_MEDIATED_IMMUNITY	7.66328e-160	5.2754e-156	12.461	-15.1409	-12.461
GOBP_POSITIVE_REGULATION_OF_PROTEIN_CATABOLIC_PROCESS	7.66328e-160	5.2754e-156	12.461	-20.6746	-12.461
GOBP_REGULATION_OF_HEART_CONTRACTION	7.66328e-160	5.2754e-156	12.461	-11.3741	-12.461
GOBP_REGULATION_OF_MITOCHONDRIAL_DEPOLARIZATION	7.66328e-160	5.2754e-156	12.461	-0.376667	-12.461
GOBP_REGULATION_OF_MONONUCLEAR_CELL_MIGRATION	7.66328e-160	5.2754e-156	12.461	-19.1414	-12.461
GOBP_REGULATION_OF_MUSCLE_CELL_DIFFERENTIATION	7.66328e-160	5.2754e-156	12.461	-9.52619	-12.461
GOMF_IRON_ION_BINDING	1.70904e-158	2.79086e-155	12.432	-10.7134	-12.432
GOMF_STEROID_BINDING	1.70904e-158	2.79086e-155	12.432	-4.56972	-12.432
GOMF_STRUCTURAL_CONSTITUENT_OF_RIBOSOME	1.70904e-158	2.79086e-155	12.432	-9.34229	-12.432
GOBP_B_CELL_PROLIFERATION	1.70904e-158	1.1765e-154	12.4068	-8.25727	-12.4068
GOBP_CELLULAR_RESPONSE_TO_TOXIC_SUBSTANCE	1.70904e-158	1.1765e-154	12.4068	-8.43591	-12.4068
GOBP_CELLULAR_RESPONSE_TO_VITAMIN	1.70904e-158	1.1765e-154	12.4068	-4.03205	-12.4068
GOBP_CHEMOKINE_C_X_C_MOTIF_LIGAND_2_PRODUCTION	1.70904e-158	1.1765e-154	12.4068	-5.00953	-12.4068
GOBP_EMBRYO_IMPLANTATION	1.70904e-158	1.1765e-154	12.4068	-10.0051	-12.4068
GOBP_ENDOTHELIUM_DEVELOPMENT	1.70904e-158	1.1765e-154	12.4068	-14.741	-12.4068
GOBP_GLUTATHIONE_METABOLIC_PROCESS	1.70904e-158	1.1765e-154	12.4068	-0.226368	-12.4068
GOBP_INTRINSIC_APOPTOTIC_SIGNALING_PATHWAY_IN_RESPONSE_TO_DNA_DAMAGE_BY_P53_CLASS_MEDIATOR	1.70904e-158	1.1765e-154	12.4068	-9.34864	-12.4068
GOBP_NEGATIVE_REGULATION_OF_NEURON_PROJECTION_DEVELOPMENT	1.70904e-158	1.1765e-154	12.4068	-12.1311	-12.4068
GOBP_POSITIVE_REGULATION_OF_PRODUCTION_OF_MOLECULAR_MEDIATOR_OF_IMMUNE_RESPONSE	1.70904e-158	1.1765e-154	12.4068	-13.7976	-12.4068
GOBP_PYRIDINE_CONTAINING_COMPOUND_CATABOLIC_PROCESS	1.70904e-158	1.1765e-154	12.4068	-18.5347	-12.4068
GOBP_REGULATION_OF_MATURE_B_CELL_APOPTOTIC_PROCESS	1.70904e-158	1.1765e-154	12.4068	-4.76673	-12.4068
GOBP_REGULATION_OF_T_CELL_PROLIFERATION	1.70904e-158	1.1765e-154	12.4068	-16.8596	-12.4068
GOBP_RESPONSE_TO_CHEMOKINE	1.70904e-158	1.1765e-154	12.4068	-8.05895	-12.4068
GOBP_ALDEHYDE_METABOLIC_PROCESS	3.76105e-157	2.58911e-153	12.3526	-12.8915	-12.3526
GOBP_ARTERY_MORPHOGENESIS	3.76105e-157	2.58911e-153	12.3526	-5.605	-12.3526
GOBP_CHONDROCYTE_DIFFERENTIATION	3.76105e-157	2.58911e-153	12.3526	-8.09017	-12.3526
GOBP_DNA_DAMAGE_RESPONSE_SIGNAL_TRANSDUCTION_BY_P53_CLASS_MEDIATOR	3.76105e-157	2.58911e-153	12.3526	-11.611	-12.3526
GOBP_MONOCARBOXYLIC_ACID_TRANSPORT	3.76105e-157	2.58911e-153	12.3526	-7.34254	-12.3526
GOBP_POSITIVE_REGULATION_OF_WNT_SIGNALING_PATHWAY	3.76105e-157	2.58911e-153	12.3526	-11.2469	-12.3526
GOBP_PURINE_NUCLEOSIDE_DIPHOSPHATE_METABOLIC_PROCESS	3.76105e-157	2.58911e-153	12.3526	-18.6752	-12.3526
GOBP_REGULATION_OF_DNA_DAMAGE_RESPONSE_SIGNAL_TRANSDUCTION_BY_P53_CLASS_MEDIATOR	3.76105e-157	2.58911e-153	12.3526	-8.54493	-12.3526
GOBP_REGULATION_OF_LYMPHOCYTE_APOPTOTIC_PROCESS	3.76105e-157	2.58911e-153	12.3526	-9.93539	-12.3526
GOBP_REGULATION_OF_PRODUCTION_OF_MOLECULAR_MEDIATOR_OF_IMMUNE_RESPONSE	3.76105e-157	2.58911e-153	12.3526	-17.9322	-12.3526
GOBP_REGULATION_OF_VIRAL_LIFE_CYCLE	3.76105e-157	2.58911e-153	12.3526	-18.542	-12.3526
GOBP_RESPONSE_TO_ANGIOTENSIN	3.76105e-157	2.58911e-153	12.3526	-6.56592	-12.3526
GOBP_TRANSFORMING_GROWTH_FACTOR_BETA1_PRODUCTION	3.76105e-157	2.58911e-153	12.3526	-2.4129	-12.3526
GOMF_LIPASE_ACTIVITY	8.16744e-156	1.33374e-152	12.3238	-4.22975	-12.3238
GOBP_AORTA_DEVELOPMENT	8.16744e-156	5.62247e-152	12.2984	-5.90289	-12.2984
GOBP_B_CELL_APOPTOTIC_PROCESS	8.16744e-156	5.62247e-152	12.2984	-6.76498	-12.2984
GOBP_KILLING_OF_CELLS_OF_ANOTHER_ORGANISM	8.16744e-156	5.62247e-152	12.2984	-8.62844	-12.2984
GOBP_LYMPHOCYTE_HOMEOSTASIS	8.16744e-156	5.62247e-152	12.2984	-11.3299	-12.2984
GOBP_NEPHRON_EPITHELIUM_DEVELOPMENT	8.16744e-156	5.62247e-152	12.2984	-7.74627	-12.2984
GOBP_NEURAL_TUBE_FORMATION	8.16744e-156	5.62247e-152	12.2984	-10.4887	-12.2984
GOBP_PLACENTA_DEVELOPMENT	8.16744e-156	5.62247e-152	12.2984	-14.7532	-12.2984
GOBP_POSITIVE_REGULATION_OF_CANONICAL_WNT_SIGNALING_PATHWAY	8.16744e-156	5.62247e-152	12.2984	-8.32444	-12.2984
GOBP_POSITIVE_REGULATION_OF_CYTOKINE_PRODUCTION_INVOLVED_IN_IMMUNE_RESPONSE	8.16744e-156	5.62247e-152	12.2984	-9.85591	-12.2984
GOBP_POSITIVE_REGULATION_OF_OSTEOBLAST_DIFFERENTIATION	8.16744e-156	5.62247e-152	12.2984	-7.84633	-12.2984
GOBP_REGULATION_OF_GRANULOCYTE_CHEMOTAXIS	8.16744e-156	5.62247e-152	12.2984	-5.24642	-12.2984
GOBP_REGULATION_OF_INTEGRIN_MEDIATED_SIGNALING_PATHWAY	8.16744e-156	5.62247e-152	12.2984	-2.29354	-12.2984
GOBP_REGULATION_OF_LEUKOCYTE_APOPTOTIC_PROCESS	8.16744e-156	5.62247e-152	12.2984	-12.0963	-12.2984
GOBP_REGULATION_OF_MITOCHONDRIAL_FISSION	8.16744e-156	5.62247e-152	12.2984	-1.71785	-12.2984
GOBP_RESPONSE_TO_ACTIVITY	8.16744e-156	5.62247e-152	12.2984	-10.4051	-12.2984
GOBP_RESPONSE_TO_INCREASED_OXYGEN_LEVELS	8.16744e-156	5.62247e-152	12.2984	-5.08563	-12.2984
GOBP_SIGNAL_TRANSDUCTION_IN_RESPONSE_TO_DNA_DAMAGE	8.16744e-156	5.62247e-152	12.2984	-20.4004	-12.2984
GOBP_STEROID_BIOSYNTHETIC_PROCESS	8.16744e-156	5.62247e-152	12.2984	-10.9369	-12.2984
GOBP_APPENDAGE_MORPHOGENESIS	1.75018e-154	1.20482e-150	12.2441	-10.5023	-12.2441
GOBP_BLOOD_VESSEL_ENDOTHELIAL_CELL_MIGRATION	1.75018e-154	1.20482e-150	12.2441	-12.7593	-12.2441
GOBP_CELLULAR_RESPONSE_TO_HYPOXIA	1.75018e-154	1.20482e-150	12.2441	-18.1276	-12.2441
GOBP_CELL_ADHESION_MEDIATED_BY_INTEGRIN	1.75018e-154	1.20482e-150	12.2441	-5.53162	-12.2441
GOBP_FACE_DEVELOPMENT	1.75018e-154	1.20482e-150	12.2441	-7.14012	-12.2441
GOBP_HOMOPHILIC_CELL_ADHESION_VIA_PLASMA_MEMBRANE_ADHESION_MOLECULES	1.75018e-154	1.20482e-150	12.2441	-4.94826	-12.2441
GOBP_MITOCHONDRIAL_FISSION	1.75018e-154	1.20482e-150	12.2441	-2.43805	-12.2441
GOBP_NEGATIVE_REGULATION_OF_B_CELL_APOPTOTIC_PROCESS	1.75018e-154	1.20482e-150	12.2441	-5.71322	-12.2441
GOBP_NEGATIVE_REGULATION_OF_CELL_GROWTH	1.75018e-154	1.20482e-150	12.2441	-14.928	-12.2441
GOBP_NEGATIVE_REGULATION_OF_DNA_DAMAGE_RESPONSE_SIGNAL_TRANSDUCTION_BY_P53_CLASS_MEDIATOR	1.75018e-154	1.20482e-150	12.2441	-5.75473	-12.2441
GOBP_NEGATIVE_REGULATION_OF_SIGNAL_TRANSDUCTION_BY_P53_CLASS_MEDIATOR	1.75018e-154	1.20482e-150	12.2441	-6.69412	-12.2441
GOBP_POSITIVE_REGULATION_OF_B_CELL_PROLIFERATION	1.75018e-154	1.20482e-150	12.2441	-4.65237	-12.2441
GOBP_POSITIVE_REGULATION_OF_CHEMOKINE_PRODUCTION	1.75018e-154	1.20482e-150	12.2441	-6.85816	-12.2441
GOBP_PRIMARY_NEURAL_TUBE_FORMATION	1.75018e-154	1.20482e-150	12.2441	-9.73922	-12.2441
GOBP_REGULATION_OF_CELL_GROWTH_INVOLVED_IN_CARDIAC_MUSCLE_CELL_DEVELOPMENT	1.75018e-154	1.20482e-150	12.2441	-0.81613	-12.2441
GOBP_REGULATION_OF_MACROAUTOPHAGY	1.75018e-154	1.20482e-150	12.2441	-12.2864	-12.2441
GOBP_RENAL_TUBULE_DEVELOPMENT	1.75018e-154	1.20482e-150	12.2441	-7.8532	-12.2441
GOBP_RESPONSE_TO_CORTICOSTEROID	1.75018e-154	1.20482e-150	12.2441	-11.1067	-12.2441
GOBP_SPROUTING_ANGIOGENESIS	1.75018e-154	1.20482e-150	12.2441	-14.0027	-12.2441
GOBP_TRABECULA_FORMATION	1.75018e-154	1.20482e-150	12.2441	-3.02053	-12.2441
GOBP_EYE_MORPHOGENESIS	3.70084e-153	2.54766e-149	12.1899	-7.86214	-12.1899
GOBP_INTERLEUKIN_8_PRODUCTION	3.70084e-153	2.54766e-149	12.1899	-8.06193	-12.1899
GOBP_LIPID_HOMEOSTASIS	3.70084e-153	2.54766e-149	12.1899	-11.0337	-12.1899
GOBP_NEGATIVE_REGULATION_OF_ENDOPEPTIDASE_ACTIVITY	3.70084e-153	2.54766e-149	12.1899	-6.55476	-12.1899
GOBP_NEGATIVE_REGULATION_OF_MAPK_CASCADE	3.70084e-153	2.54766e-149	12.1899	-10.658	-12.1899
GOBP_NEGATIVE_REGULATION_OF_REPRODUCTIVE_PROCESS	3.70084e-153	2.54766e-149	12.1899	-9.87788	-12.1899
GOBP_NEGATIVE_REGULATION_OF_WNT_SIGNALING_PATHWAY	3.70084e-153	2.54766e-149	12.1899	-8.76043	-12.1899
GOBP_OLEFINIC_COMPOUND_METABOLIC_PROCESS	3.70084e-153	2.54766e-149	12.1899	-8.69015	-12.1899
GOBP_PALLIUM_DEVELOPMENT	3.70084e-153	2.54766e-149	12.1899	-17.1008	-12.1899
GOBP_REGULATION_OF_B_CELL_APOPTOTIC_PROCESS	3.70084e-153	2.54766e-149	12.1899	-6.35479	-12.1899
GOBP_REGULATION_OF_NITRIC_OXIDE_METABOLIC_PROCESS	3.70084e-153	2.54766e-149	12.1899	-10.6065	-12.1899
GOBP_SENSORY_PERCEPTION_OF_PAIN	3.70084e-153	2.54766e-149	12.1899	-2.83489	-12.1899
GOCC_LIPID_DROPLET	7.72213e-152	6.92675e-149	12.1721	-14.1764	-12.1721
GOCC_NEURON_PROJECTION_TERMINUS	7.72213e-152	6.92675e-149	12.1721	-13.4763	-12.1721
GOMF_TRANSMEMBRANE_RECEPTOR_PROTEIN_TYROSINE_KINASE_ACTIVITY	7.72213e-152	1.26102e-148	12.1614	-1.40528	-12.1614
GOBP_CARBOHYDRATE_BIOSYNTHETIC_PROCESS	7.72213e-152	5.31591e-148	12.1357	-21.2519	-12.1357
GOBP_INTERLEUKIN_1_BETA_PRODUCTION	7.72213e-152	5.31591e-148	12.1357	-10.7023	-12.1357
GOBP_INTERLEUKIN_6_PRODUCTION	7.72213e-152	5.31591e-148	12.1357	-12.9195	-12.1357
GOBP_IRON_ION_TRANSPORT	7.72213e-152	5.31591e-148	12.1357	-3.9495	-12.1357
GOBP_LYMPHOCYTE_APOPTOTIC_PROCESS	7.72213e-152	5.31591e-148	12.1357	-12.7319	-12.1357
GOBP_MODULATION_BY_SYMBIONT_OF_ENTRY_INTO_HOST	7.72213e-152	5.31591e-148	12.1357	-8.37343	-12.1357
GOBP_NEGATIVE_REGULATION_OF_LYMPHOCYTE_APOPTOTIC_PROCESS	7.72213e-152	5.31591e-148	12.1357	-7.1312	-12.1357
GOBP_NEURON_PROJECTION_REGENERATION	7.72213e-152	5.31591e-148	12.1357	-5.74649	-12.1357
GOBP_POSITIVE_REGULATION_OF_AUTOPHAGY	7.72213e-152	5.31591e-148	12.1357	-13.2135	-12.1357
GOBP_POSITIVE_REGULATION_OF_INTERLEUKIN_6_PRODUCTION	7.72213e-152	5.31591e-148	12.1357	-8.54568	-12.1357
GOBP_POSITIVE_REGULATION_OF_VIRAL_LIFE_CYCLE	7.72213e-152	5.31591e-148	12.1357	-6.69222	-12.1357
GOBP_REGULATION_OF_CELL_SHAPE	7.72213e-152	5.31591e-148	12.1357	-16.0936	-12.1357
GOBP_REGULATION_OF_ENDOPEPTIDASE_ACTIVITY	7.72213e-152	5.31591e-148	12.1357	-9.54491	-12.1357
GOBP_REGULATION_OF_MITOCHONDRIAL_MEMBRANE_POTENTIAL	7.72213e-152	5.31591e-148	12.1357	-9.22035	-12.1357
GOBP_REGULATION_OF_RESPONSE_TO_CYTOKINE_STIMULUS	7.72213e-152	5.31591e-148	12.1357	-17.534	-12.1357
GOBP_RESPONSE_TO_TEMPERATURE_STIMULUS	7.72213e-152	5.31591e-148	12.1357	-17.0835	-12.1357
GOCC_ENDOPLASMIC_RETICULUM_PROTEIN_CONTAINING_COMPLEX	1.58999e-150	1.42622e-147	12.118	-29.7352	-12.118
GOCC_EXTRACELLULAR_EXOSOME	1.58999e-150	1.42622e-147	12.118	-11.978	-12.118
GOCC_HIGH_DENSITY_LIPOPROTEIN_PARTICLE	1.58999e-150	1.42622e-147	12.118	-4.5476	-12.118
GOCC_ROUGH_ENDOPLASMIC_RETICULUM	1.58999e-150	1.42622e-147	12.118	-9.29406	-12.118
GOMF_ANTIGEN_BINDING	1.58999e-150	2.59645e-147	12.1073	-12.6488	-12.1073
GOBP_ANTIGEN_PROCESSING_AND_PRESENTATION_OF_PEPTIDE_ANTIGEN	1.58999e-150	1.09455e-146	12.0814	-16.0856	-12.0814
GOBP_B_CELL_HOMEOSTASIS	1.58999e-150	1.09455e-146	12.0814	-7.14612	-12.0814
GOBP_HOMOTYPIC_CELL_CELL_ADHESION	1.58999e-150	1.09455e-146	12.0814	-8.36436	-12.0814
GOBP_NEGATIVE_REGULATION_OF_CANONICAL_WNT_SIGNALING_PATHWAY	1.58999e-150	1.09455e-146	12.0814	-6.12979	-12.0814
GOBP_NEGATIVE_REGULATION_OF_INTRINSIC_APOPTOTIC_SIGNALING_PATHWAY_BY_P53_CLASS_MEDIATOR	1.58999e-150	1.09455e-146	12.0814	-5.76001	-12.0814
GOBP_POSITIVE_REGULATION_BY_SYMBIONT_OF_ENTRY_INTO_HOST	1.58999e-150	1.09455e-146	12.0814	-6.1774	-12.0814
GOBP_POSITIVE_REGULATION_OF_CELL_GROWTH	1.58999e-150	1.09455e-146	12.0814	-18.8341	-12.0814
GOBP_POSITIVE_REGULATION_OF_MONOATOMIC_ION_TRANSMEMBRANE_TRANSPORT	1.58999e-150	1.09455e-146	12.0814	-15.2409	-12.0814
GOBP_POSITIVE_REGULATION_OF_MYELOID_CELL_DIFFERENTIATION	1.58999e-150	1.09455e-146	12.0814	-12.7072	-12.0814
GOBP_POSITIVE_REGULATION_OF_RECEPTOR_MEDIATED_ENDOCYTOSIS	1.58999e-150	1.09455e-146	12.0814	-8.31283	-12.0814
GOBP_PROTEIN_HOMOOLIGOMERIZATION	1.58999e-150	1.09455e-146	12.0814	-17.0931	-12.0814
GOBP_T_CELL_ACTIVATION_INVOLVED_IN_IMMUNE_RESPONSE	1.58999e-150	1.09455e-146	12.0814	-12.1862	-12.0814
GOBP_T_CELL_MEDIATED_IMMUNITY	1.58999e-150	1.09455e-146	12.0814	-15.7304	-12.0814
GOCC_ACTIN_FILAMENT	3.23051e-149	2.89777e-146	12.0639	-18.2481	-12.0639
GOCC_ENDOPLASMIC_RETICULUM_GOLGI_INTERMEDIATE_COMPARTMENT	3.23051e-149	2.89777e-146	12.0639	-16.6633	-12.0639
GOCC_FIBRILLAR_COLLAGEN_TRIMER	3.23051e-149	2.89777e-146	12.0639	-7.43922	-12.0639
GOCC_PROTEIN_LIPID_COMPLEX	3.23051e-149	2.89777e-146	12.0639	-5.24797	-12.0639
GOMF_CHEMOATTRACTANT_ACTIVITY	3.23051e-149	5.27543e-146	12.0531	-10.1608	-12.0531
GOMF_GROWTH_FACTOR_RECEPTOR_BINDING	3.23051e-149	5.27543e-146	12.0531	-10.1664	-12.0531
GOBP_BODY_FLUID_SECRETION	3.23051e-149	2.22389e-145	12.0272	-8.95518	-12.0272
GOBP_CELLULAR_RESPONSE_TO_RADIATION	3.23051e-149	2.22389e-145	12.0272	-18.0629	-12.0272
GOBP_CELL_CELL_JUNCTION_ORGANIZATION	3.23051e-149	2.22389e-145	12.0272	-18.4464	-12.0272
GOBP_DETOXIFICATION	3.23051e-149	2.22389e-145	12.0272	-8.03548	-12.0272
GOBP_FATTY_ACID_TRANSPORT	3.23051e-149	2.22389e-145	12.0272	-6.02786	-12.0272
GOBP_MACROPHAGE_MIGRATION	3.23051e-149	2.22389e-145	12.0272	-8.48105	-12.0272
GOBP_NEGATIVE_REGULATION_OF_INTRINSIC_APOPTOTIC_SIGNALING_PATHWAY_IN_RESPONSE_TO_DNA_DAMAGE_BY_P53_CLASS_MEDIATOR	3.23051e-149	2.22389e-145	12.0272	-4.81633	-12.0272
GOBP_NEGATIVE_REGULATION_OF_RESPONSE_TO_WOUNDING	3.23051e-149	2.22389e-145	12.0272	-7.20225	-12.0272
GOBP_OSTEOCLAST_DIFFERENTIATION	3.23051e-149	2.22389e-145	12.0272	-8.71708	-12.0272
GOBP_POSITIVE_REGULATION_OF_APOPTOTIC_SIGNALING_PATHWAY	3.23051e-149	2.22389e-145	12.0272	-15.1023	-12.0272
GOBP_POSITIVE_REGULATION_OF_CALCIUM_ION_TRANSPORT	3.23051e-149	2.22389e-145	12.0272	-13.653	-12.0272
GOBP_REGULATION_OF_ACTIN_FILAMENT_BUNDLE_ASSEMBLY	3.23051e-149	2.22389e-145	12.0272	-13.7073	-12.0272
GOBP_REGULATION_OF_B_CELL_ACTIVATION	3.23051e-149	2.22389e-145	12.0272	-9.71597	-12.0272
GOBP_REGULATION_OF_CALCIUM_ION_TRANSMEMBRANE_TRANSPORT	3.23051e-149	2.22389e-145	12.0272	-16.0913	-12.0272
GOBP_REGULATION_OF_TUBE_SIZE	3.23051e-149	2.22389e-145	12.0272	-8.4124	-12.0272
GOBP_RENAL_TUBULE_MORPHOGENESIS	3.23051e-149	2.22389e-145	12.0272	-5.64592	-12.0272
GOBP_TRABECULA_MORPHOGENESIS	3.23051e-149	2.22389e-145	12.0272	-4.80063	-12.0272
GOBP_VASOCONSTRICTION	3.23051e-149	2.22389e-145	12.0272	-5.06212	-12.0272
GOCC_ENDOPLASMIC_RETICULUM_EXIT_SITE	6.47693e-148	5.80981e-145	12.0098	-7.56693	-12.0098
GOCC_ENDOPLASMIC_RETICULUM_LUMEN	6.47693e-148	5.80981e-145	12.0098	-16.9298	-12.0098
GOCC_LEADING_EDGE_MEMBRANE	6.47693e-148	5.80981e-145	12.0098	-16.2263	-12.0098
GOCC_MULTIVESICULAR_BODY	6.47693e-148	5.80981e-145	12.0098	-6.42767	-12.0098
GOMF_CYTOKINE_RECEPTOR_ACTIVITY	6.47693e-148	1.05768e-144	11.999	-5.73667	-11.999
GOMF_NITRIC_OXIDE_SYNTHASE_BINDING	6.47693e-148	1.05768e-144	11.999	-6.91424	-11.999
GOMF_PHOSPHOLIPASE_ACTIVITY	6.47693e-148	1.05768e-144	11.999	-3.70925	-11.999
GOMF_PLATELET_DERIVED_GROWTH_FACTOR_BINDING	6.47693e-148	1.05768e-144	11.999	-8.20201	-11.999
GOBP_ALPHA_BETA_T_CELL_ACTIVATION	6.47693e-148	4.45872e-144	11.9729	-13.3019	-11.9729
GOBP_APPENDAGE_DEVELOPMENT	6.47693e-148	4.45872e-144	11.9729	-11.8829	-11.9729
GOBP_BODY_MORPHOGENESIS	6.47693e-148	4.45872e-144	11.9729	-6.29115	-11.9729
GOBP_CALCIUM_ION_TRANSMEMBRANE_IMPORT_INTO_CYTOSOL	6.47693e-148	4.45872e-144	11.9729	-13.1047	-11.9729
GOBP_CELL_CELL_ADHESION_MEDIATED_BY_INTEGRIN	6.47693e-148	4.45872e-144	11.9729	-1.25298	-11.9729
GOBP_LEUKOCYTE_MEDIATED_CYTOTOXICITY	6.47693e-148	4.45872e-144	11.9729	-16.1527	-11.9729
GOBP_MALE_SEX_DIFFERENTIATION	6.47693e-148	4.45872e-144	11.9729	-12.9702	-11.9729
GOBP_MAMMARY_GLAND_MORPHOGENESIS	6.47693e-148	4.45872e-144	11.9729	-3.55001	-11.9729
GOBP_NEGATIVE_REGULATION_OF_LYMPHOCYTE_DIFFERENTIATION	6.47693e-148	4.45872e-144	11.9729	-10.0641	-11.9729
GOBP_NEGATIVE_REGULATION_OF_PROTEIN_CATABOLIC_PROCESS	6.47693e-148	4.45872e-144	11.9729	-11.7734	-11.9729
GOBP_PHYSIOLOGICAL_CARDIAC_MUSCLE_HYPERTROPHY	6.47693e-148	4.45872e-144	11.9729	-2.25149	-11.9729
GOBP_POSITIVE_REGULATION_OF_TUMOR_NECROSIS_FACTOR_SUPERFAMILY_CYTOKINE_PRODUCTION	6.47693e-148	4.45872e-144	11.9729	-13.1053	-11.9729
GOBP_REGULATION_OF_COAGULATION	6.47693e-148	4.45872e-144	11.9729	-6.87547	-11.9729
GOBP_REGULATION_OF_COLLAGEN_METABOLIC_PROCESS	6.47693e-148	4.45872e-144	11.9729	-7.35111	-11.9729
GOBP_REGULATION_OF_EPITHELIAL_TO_MESENCHYMAL_TRANSITION	6.47693e-148	4.45872e-144	11.9729	-11.9835	-11.9729
GOBP_REGULATION_OF_NEUTROPHIL_MIGRATION	6.47693e-148	4.45872e-144	11.9729	-4.45735	-11.9729
GOBP_REGULATION_OF_VIRAL_ENTRY_INTO_HOST_CELL	6.47693e-148	4.45872e-144	11.9729	-6.98932	-11.9729
GOBP_RESPONSE_TO_AXON_INJURY	6.47693e-148	4.45872e-144	11.9729	-7.83858	-11.9729
GOMF_CHEMOKINE_RECEPTOR_BINDING	1.28141e-146	2.09254e-143	11.9448	-9.85293	-11.9448
GOMF_MHC_PROTEIN_BINDING	1.28141e-146	2.09254e-143	11.9448	-11.2678	-11.9448
GOMF_RIBONUCLEOPROTEIN_COMPLEX_BINDING	1.28141e-146	2.09254e-143	11.9448	-31.0902	-11.9448
GOBP_ANTIGEN_PROCESSING_AND_PRESENTATION	1.28141e-146	8.82122e-143	11.9187	-22.4129	-11.9187
GOBP_B_CELL_MEDIATED_IMMUNITY	1.28141e-146	8.82122e-143	11.9187	-6.84529	-11.9187
GOBP_CELLULAR_RESPONSE_TO_KETONE	1.28141e-146	8.82122e-143	11.9187	-10.73	-11.9187
GOBP_CELLULAR_RESPONSE_TO_STEROID_HORMONE_STIMULUS	1.28141e-146	8.82122e-143	11.9187	-17.7646	-11.9187
GOBP_CHAPERONE_MEDIATED_PROTEIN_FOLDING	1.28141e-146	8.82122e-143	11.9187	-15.9544	-11.9187
GOBP_FOCAL_ADHESION_ASSEMBLY	1.28141e-146	8.82122e-143	11.9187	-13.3476	-11.9187
GOBP_ICOSANOID_BIOSYNTHETIC_PROCESS	1.28141e-146	8.82122e-143	11.9187	-6.60253	-11.9187
GOBP_METANEPHROS_DEVELOPMENT	1.28141e-146	8.82122e-143	11.9187	-4.13881	-11.9187
GOBP_NEGATIVE_REGULATION_OF_KINASE_ACTIVITY	1.28141e-146	8.82122e-143	11.9187	-14.9284	-11.9187
GOBP_POSITIVE_REGULATION_OF_CELL_MATRIX_ADHESION	1.28141e-146	8.82122e-143	11.9187	-8.8237	-11.9187
GOBP_POSITIVE_REGULATION_OF_HEMOPOIESIS	1.28141e-146	8.82122e-143	11.9187	-17.2883	-11.9187
GOBP_POSITIVE_REGULATION_OF_RESPONSE_TO_WOUNDING	1.28141e-146	8.82122e-143	11.9187	-10.769	-11.9187
GOBP_REGULATION_OF_CELL_SUBSTRATE_JUNCTION_ORGANIZATION	1.28141e-146	8.82122e-143	11.9187	-11.424	-11.9187
GOBP_REGULATION_OF_CHONDROCYTE_DIFFERENTIATION	1.28141e-146	8.82122e-143	11.9187	-1.99494	-11.9187
GOBP_REGULATION_OF_KETONE_METABOLIC_PROCESS	1.28141e-146	8.82122e-143	11.9187	-11.6591	-11.9187
GOBP_REGULATION_OF_RECEPTOR_MEDIATED_ENDOCYTOSIS	1.28141e-146	8.82122e-143	11.9187	-13.5512	-11.9187
GOBP_REGULATION_OF_VASOCONSTRICTION	1.28141e-146	8.82122e-143	11.9187	-2.59691	-11.9187
GOBP_TOOTH_MINERALIZATION	1.28141e-146	8.82122e-143	11.9187	-2.5356	-11.9187
GOBP_TRANSFORMING_GROWTH_FACTOR_BETA_PRODUCTION	1.28141e-146	8.82122e-143	11.9187	-5.56756	-11.9187
GOBP_UNSATURATED_FATTY_ACID_BIOSYNTHETIC_PROCESS	1.28141e-146	8.82122e-143	11.9187	-8.57429	-11.9187
GOCC_FILOPODIUM	2.50165e-145	2.24398e-142	11.9016	-14.8551	-11.9016
GOCC_LARGE_RIBOSOMAL_SUBUNIT	2.50165e-145	2.24398e-142	11.9016	-11.0604	-11.9016
GOCC_NUCLEAR_MATRIX	2.50165e-145	2.24398e-142	11.9016	-22.6059	-11.9016
GOCC_PERIKARYON	2.50165e-145	2.24398e-142	11.9016	-13.2353	-11.9016
GOCC_SECRETORY_GRANULE_MEMBRANE	2.50165e-145	2.24398e-142	11.9016	-7.04432	-11.9016
GOMF_TRANSMEMBRANE_RECEPTOR_PROTEIN_KINASE_ACTIVITY	2.50165e-145	4.08519e-142	11.8907	-1.48828	-11.8907
GOBP_ALPHA_AMINO_ACID_METABOLIC_PROCESS	2.50165e-145	1.72213e-141	11.8644	-10.2509	-11.8644
GOBP_DEFENSE_RESPONSE_TO_GRAM_POSITIVE_BACTERIUM	2.50165e-145	1.72213e-141	11.8644	-4.58093	-11.8644
GOBP_EXPLORATION_BEHAVIOR	2.50165e-145	1.72213e-141	11.8644	-1.33523	-11.8644
GOBP_LYMPHOCYTE_COSTIMULATION	2.50165e-145	1.72213e-141	11.8644	-2.66797	-11.8644
GOBP_NEGATIVE_REGULATION_OF_PEPTIDE_SECRETION	2.50165e-145	1.72213e-141	11.8644	-7.20935	-11.8644
GOBP_NEGATIVE_REGULATION_OF_WOUND_HEALING	2.50165e-145	1.72213e-141	11.8644	-5.74494	-11.8644
GOBP_POSITIVE_REGULATION_OF_ACTIN_FILAMENT_BUNDLE_ASSEMBLY	2.50165e-145	1.72213e-141	11.8644	-9.01228	-11.8644
GOBP_POSITIVE_REGULATION_OF_EPITHELIAL_TO_MESENCHYMAL_TRANSITION	2.50165e-145	1.72213e-141	11.8644	-7.22516	-11.8644
GOBP_POSITIVE_REGULATION_OF_HOMOTYPIC_CELL_CELL_ADHESION	2.50165e-145	1.72213e-141	11.8644	-4.18789	-11.8644
GOBP_POSITIVE_REGULATION_OF_WOUND_HEALING	2.50165e-145	1.72213e-141	11.8644	-9.4721	-11.8644
GOBP_RECEPTOR_INTERNALIZATION	2.50165e-145	1.72213e-141	11.8644	-11.5003	-11.8644
GOBP_REGULATION_OF_BMP_SIGNALING_PATHWAY	2.50165e-145	1.72213e-141	11.8644	-2.92755	-11.8644
GOBP_REGULATION_OF_B_CELL_PROLIFERATION	2.50165e-145	1.72213e-141	11.8644	-5.46185	-11.8644
GOBP_REGULATION_OF_CELLULAR_RESPONSE_TO_TRANSFORMING_GROWTH_FACTOR_BETA_STIMULUS	2.50165e-145	1.72213e-141	11.8644	-9.79403	-11.8644
GOBP_REGULATION_OF_LYMPHOCYTE_MEDIATED_IMMUNITY	2.50165e-145	1.72213e-141	11.8644	-14.6369	-11.8644
GOBP_REGULATION_OF_PROTEIN_BINDING	2.50165e-145	1.72213e-141	11.8644	-18.217	-11.8644
GOBP_VASCULAR_ENDOTHELIAL_GROWTH_FACTOR_RECEPTOR_SIGNALING_PATHWAY	2.50165e-145	1.72213e-141	11.8644	-7.29786	-11.8644
GOCC_INTERCELLULAR_BRIDGE	4.81932e-144	4.32293e-141	11.8475	-7.59603	-11.8475
GOCC_I_BAND	4.81932e-144	4.32293e-141	11.8475	-20.1941	-11.8475
GOCC_MHC_PROTEIN_COMPLEX	4.81932e-144	4.32293e-141	11.8475	-12.1911	-11.8475
GOMF_PEPTIDASE_ACTIVATOR_ACTIVITY	4.81932e-144	7.86994e-141	11.8366	-8.53742	-11.8366
GOBP_ADULT_BEHAVIOR	4.81932e-144	3.31762e-140	11.8101	-9.46251	-11.8101
GOBP_AORTA_MORPHOGENESIS	4.81932e-144	3.31762e-140	11.8101	-3.65208	-11.8101
GOBP_APOPTOTIC_MITOCHONDRIAL_CHANGES	4.81932e-144	3.31762e-140	11.8101	-18.1761	-11.8101
GOBP_BONE_MORPHOGENESIS	4.81932e-144	3.31762e-140	11.8101	-10.2609	-11.8101
GOBP_DEFENSE_RESPONSE_TO_GRAM_NEGATIVE_BACTERIUM	4.81932e-144	3.31762e-140	11.8101	-5.26387	-11.8101
GOBP_ENDOCRINE_SYSTEM_DEVELOPMENT	4.81932e-144	3.31762e-140	11.8101	-10.1244	-11.8101
GOBP_FIBROBLAST_MIGRATION	4.81932e-144	3.31762e-140	11.8101	-9.69524	-11.8101
GOBP_GLOMERULUS_DEVELOPMENT	4.81932e-144	3.31762e-140	11.8101	-2.64889	-11.8101
GOBP_NEGATIVE_REGULATION_OF_EXTRINSIC_APOPTOTIC_SIGNALING_PATHWAY	4.81932e-144	3.31762e-140	11.8101	-10.7893	-11.8101
GOBP_POSITIVE_REGULATION_OF_MACROAUTOPHAGY	4.81932e-144	3.31762e-140	11.8101	-8.45067	-11.8101
GOBP_POSITIVE_REGULATION_OF_MONONUCLEAR_CELL_MIGRATION	4.81932e-144	3.31762e-140	11.8101	-15.6467	-11.8101
GOBP_POSITIVE_REGULATION_OF_NEUTROPHIL_MIGRATION	4.81932e-144	3.31762e-140	11.8101	-4.69991	-11.8101
GOBP_REGULATION_OF_EXTRACELLULAR_MATRIX_ORGANIZATION	4.81932e-144	3.31762e-140	11.8101	-2.7124	-11.8101
GOBP_REGULATION_OF_NEUTROPHIL_CHEMOTAXIS	4.81932e-144	3.31762e-140	11.8101	-2.56668	-11.8101
GOBP_REGULATION_OF_T_CELL_MEDIATED_IMMUNITY	4.81932e-144	3.31762e-140	11.8101	-12.2992	-11.8101
GOBP_RESPONSE_TO_BMP	4.81932e-144	3.31762e-140	11.8101	-4.61071	-11.8101
GOBP_VIRAL_GENOME_REPLICATION	4.81932e-144	3.31762e-140	11.8101	-15.3577	-11.8101
GOMF_METALLOEXOPEPTIDASE_ACTIVITY	9.16147e-143	1.49607e-139	11.7824	-0.255196	-11.7824
GOBP_CELLULAR_RESPONSE_TO_CALCIUM_ION	9.16147e-143	6.30676e-139	11.7559	-1.112	-11.7559
GOBP_CELLULAR_RESPONSE_TO_STARVATION	9.16147e-143	6.30676e-139	11.7559	-13.5608	-11.7559
GOBP_ELASTIC_FIBER_ASSEMBLY	9.16147e-143	6.30676e-139	11.7559	-2.06275	-11.7559
GOBP_ENDOCHONDRAL_BONE_MORPHOGENESIS	9.16147e-143	6.30676e-139	11.7559	-9.35315	-11.7559
GOBP_NON_PROTEINOGENIC_AMINO_ACID_METABOLIC_PROCESS	9.16147e-143	6.30676e-139	11.7559	-4.91238	-11.7559
GOBP_POSITIVE_REGULATION_OF_CYTOSOLIC_CALCIUM_ION_CONCENTRATION	9.16147e-143	6.30676e-139	11.7559	-6.91626	-11.7559
GOBP_POSITIVE_REGULATION_OF_DNA_BINDING_TRANSCRIPTION_FACTOR_ACTIVITY	9.16147e-143	6.30676e-139	11.7559	-12.3106	-11.7559
GOBP_POSITIVE_REGULATION_OF_SMOOTH_MUSCLE_CELL_MIGRATION	9.16147e-143	6.30676e-139	11.7559	-4.69192	-11.7559
GOBP_PROSTANOID_BIOSYNTHETIC_PROCESS	9.16147e-143	6.30676e-139	11.7559	-6.43724	-11.7559
GOBP_REGULATION_OF_CELL_KILLING	9.16147e-143	6.30676e-139	11.7559	-14.2744	-11.7559
GOBP_REGULATION_OF_HEART_RATE	9.16147e-143	6.30676e-139	11.7559	-4.73157	-11.7559
GOBP_REGULATION_OF_INSULIN_SECRETION	9.16147e-143	6.30676e-139	11.7559	-14.637	-11.7559
GOBP_RESPONSE_TO_UV	9.16147e-143	6.30676e-139	11.7559	-16.9507	-11.7559
GOBP_STRESS_FIBER_ASSEMBLY	9.16147e-143	6.30676e-139	11.7559	-14.0924	-11.7559
GOBP_VASCULAR_ASSOCIATED_SMOOTH_MUSCLE_CELL_PROLIFERATION	9.16147e-143	6.30676e-139	11.7559	-7.92801	-11.7559
GOMF_PROTEOGLYCAN_BINDING	1.71856e-141	2.80642e-138	11.7282	-1.55214	-11.7282
GOMF_TRANSCRIPTION_COREGULATOR_BINDING	1.71856e-141	2.80642e-138	11.7282	-11.7777	-11.7282
GOBP_NON_CANONICAL_WNT_SIGNALING_PATHWAY	1.71856e-141	1.18306e-137	11.7016	-2.28274	-11.7016
GOBP_POSITIVE_REGULATION_OF_LYMPHOCYTE_DIFFERENTIATION	1.71856e-141	1.18306e-137	11.7016	-12.1714	-11.7016
GOBP_POSITIVE_REGULATION_OF_MYELOID_LEUKOCYTE_CYTOKINE_PRODUCTION_INVOLVED_IN_IMMUNE_RESPONSE	1.71856e-141	1.18306e-137	11.7016	-6.90578	-11.7016
GOBP_REGULATION_OF_EPITHELIAL_CELL_DIFFERENTIATION	1.71856e-141	1.18306e-137	11.7016	-10.4365	-11.7016
GOBP_REGULATION_OF_MYELOID_LEUKOCYTE_DIFFERENTIATION	1.71856e-141	1.18306e-137	11.7016	-12.3979	-11.7016
GOMF_AMYLOID_BETA_BINDING	3.18117e-140	5.19485e-137	11.6741	-3.35081	-11.6741
GOMF_CCR_CHEMOKINE_RECEPTOR_BINDING	3.18117e-140	5.19485e-137	11.6741	-5.02168	-11.6741
GOMF_FIBRONECTIN_BINDING	3.18117e-140	5.19485e-137	11.6741	-3.00147	-11.6741
GOMF_MHC_PROTEIN_COMPLEX_BINDING	3.18117e-140	5.19485e-137	11.6741	-7.01606	-11.6741
GOMF_PROTEIN_FOLDING_CHAPERONE_BINDING	3.18117e-140	5.19485e-137	11.6741	-21.55	-11.6741
GOBP_BONE_TRABECULA_MORPHOGENESIS	3.18117e-140	2.18992e-136	11.6473	-2.91755	-11.6473
GOBP_INTERLEUKIN_1_PRODUCTION	3.18117e-140	2.18992e-136	11.6473	-11.8903	-11.6473
GOBP_INTRACELLULAR_IRON_ION_HOMEOSTASIS	3.18117e-140	2.18992e-136	11.6473	-4.71235	-11.6473
GOBP_NEGATIVE_REGULATION_OF_DEVELOPMENTAL_GROWTH	3.18117e-140	2.18992e-136	11.6473	-6.39512	-11.6473
GOBP_NEUTRAL_LIPID_METABOLIC_PROCESS	3.18117e-140	2.18992e-136	11.6473	-3.31258	-11.6473
GOBP_OOCYTE_DIFFERENTIATION	3.18117e-140	2.18992e-136	11.6473	-5.45815	-11.6473
GOBP_POSITIVE_REGULATION_OF_CARBOHYDRATE_METABOLIC_PROCESS	3.18117e-140	2.18992e-136	11.6473	-8.50743	-11.6473
GOBP_POSITIVE_REGULATION_OF_GTPASE_ACTIVITY	3.18117e-140	2.18992e-136	11.6473	-10.4008	-11.6473
GOBP_POSITIVE_REGULATION_OF_RHO_PROTEIN_SIGNAL_TRANSDUCTION	3.18117e-140	2.18992e-136	11.6473	-3.44664	-11.6473
GOBP_POSITIVE_REGULATION_OF_SMALL_GTPASE_MEDIATED_SIGNAL_TRANSDUCTION	3.18117e-140	2.18992e-136	11.6473	-9.25785	-11.6473
GOBP_POSITIVE_REGULATION_OF_TYPE_II_INTERFERON_PRODUCTION	3.18117e-140	2.18992e-136	11.6473	-8.17477	-11.6473
GOBP_POSITIVE_T_CELL_SELECTION	3.18117e-140	2.18992e-136	11.6473	-5.48789	-11.6473
GOBP_REGULATION_OF_FAT_CELL_DIFFERENTIATION	3.18117e-140	2.18992e-136	11.6473	-7.3432	-11.6473
GOBP_REGULATION_OF_MACROPHAGE_MIGRATION	3.18117e-140	2.18992e-136	11.6473	-6.93581	-11.6473
GOBP_REGULATION_OF_MUSCLE_CONTRACTION	3.18117e-140	2.18992e-136	11.6473	-12.4963	-11.6473
GOBP_RESPONSE_TO_EPIDERMAL_GROWTH_FACTOR	3.18117e-140	2.18992e-136	11.6473	-8.62964	-11.6473
GOBP_RESPONSE_TO_HEAT	3.18117e-140	2.18992e-136	11.6473	-13.7848	-11.6473
GOBP_T_CELL_SELECTION	3.18117e-140	2.18992e-136	11.6473	-6.47039	-11.6473
GOCC_LATE_ENDOSOME_MEMBRANE	5.81071e-139	5.21221e-136	11.6311	-16.0882	-11.6311
GOCC_SMALL_RIBOSOMAL_SUBUNIT	5.81071e-139	5.21221e-136	11.6311	-5.21149	-11.6311
GOMF_PEPTIDE_ANTIGEN_BINDING	5.81071e-139	9.48889e-136	11.6199	-11.1022	-11.6199
GOBP_ANTIGEN_PROCESSING_AND_PRESENTATION_OF_EXOGENOUS_PEPTIDE_ANTIGEN_VIA_MHC_CLASS_II	5.81071e-139	4.00009e-135	11.593	-7.33931	-11.593
GOBP_ERBB_SIGNALING_PATHWAY	5.81071e-139	4.00009e-135	11.593	-9.44783	-11.593
GOBP_ERYTHROCYTE_HOMEOSTASIS	5.81071e-139	4.00009e-135	11.593	-17.5855	-11.593
GOBP_HEAD_MORPHOGENESIS	5.81071e-139	4.00009e-135	11.593	-5.21879	-11.593
GOBP_HETEROPHILIC_CELL_CELL_ADHESION_VIA_PLASMA_MEMBRANE_CELL_ADHESION_MOLECULES	5.81071e-139	4.00009e-135	11.593	-4.55928	-11.593
GOBP_LONG_CHAIN_FATTY_ACID_METABOLIC_PROCESS	5.81071e-139	4.00009e-135	11.593	-5.28526	-11.593
GOBP_MUSCLE_CELL_APOPTOTIC_PROCESS	5.81071e-139	4.00009e-135	11.593	-15.4761	-11.593
GOBP_POSITIVE_REGULATION_OF_B_CELL_ACTIVATION	5.81071e-139	4.00009e-135	11.593	-7.14851	-11.593
GOBP_POSITIVE_REGULATION_OF_CELL_KILLING	5.81071e-139	4.00009e-135	11.593	-11.3689	-11.593
GOBP_POSITIVE_REGULATION_OF_COLLAGEN_METABOLIC_PROCESS	5.81071e-139	4.00009e-135	11.593	-5.26533	-11.593
GOBP_POSITIVE_REGULATION_OF_SMOOTH_MUSCLE_CELL_PROLIFERATION	5.81071e-139	4.00009e-135	11.593	-8.85077	-11.593
GOBP_POSITIVE_REGULATION_OF_STEROL_TRANSPORT	5.81071e-139	4.00009e-135	11.593	-2.41816	-11.593
GOBP_PROSTATE_GLAND_DEVELOPMENT	5.81071e-139	4.00009e-135	11.593	-3.70694	-11.593
GOBP_REGULATION_OF_CARTILAGE_DEVELOPMENT	5.81071e-139	4.00009e-135	11.593	-2.45009	-11.593
GOBP_REGULATION_OF_FATTY_ACID_METABOLIC_PROCESS	5.81071e-139	4.00009e-135	11.593	-9.83839	-11.593
GOBP_REGULATION_OF_NUCLEOTIDE_METABOLIC_PROCESS	5.81071e-139	4.00009e-135	11.593	-11.0129	-11.593
GOBP_RESPONSE_TO_TOPOLOGICALLY_INCORRECT_PROTEIN	5.81071e-139	4.00009e-135	11.593	-21.3779	-11.593
GOBP_SMOOTH_MUSCLE_CELL_DIFFERENTIATION	5.81071e-139	4.00009e-135	11.593	-4.84335	-11.593
GOCC_CLUSTER_OF_ACTIN_BASED_CELL_PROJECTIONS	1.04735e-137	9.39474e-135	11.577	-15.4481	-11.577
GOCC_ENDOCYTIC_VESICLE_MEMBRANE	1.04735e-137	9.39474e-135	11.577	-9.66944	-11.577
GOBP_ANTIBACTERIAL_HUMORAL_RESPONSE	1.04735e-137	7.20997e-134	11.5387	-0.958363	-11.5387
GOBP_CARBOHYDRATE_TRANSPORT	1.04735e-137	7.20997e-134	11.5387	-5.04619	-11.5387
GOBP_CD4_POSITIVE_ALPHA_BETA_T_CELL_ACTIVATION	1.04735e-137	7.20997e-134	11.5387	-9.99315	-11.5387
GOBP_FEMALE_GAMETE_GENERATION	1.04735e-137	7.20997e-134	11.5387	-12.0078	-11.5387
GOBP_KIDNEY_MORPHOGENESIS	1.04735e-137	7.20997e-134	11.5387	-7.35064	-11.5387
GOBP_MATURE_B_CELL_DIFFERENTIATION	1.04735e-137	7.20997e-134	11.5387	-3.59179	-11.5387
GOBP_MYOTUBE_DIFFERENTIATION	1.04735e-137	7.20997e-134	11.5387	-11.0576	-11.5387
GOBP_NEGATIVE_REGULATION_OF_COAGULATION	1.04735e-137	7.20997e-134	11.5387	-3.73896	-11.5387
GOBP_POSITIVE_REGULATION_OF_GRANULOCYTE_CHEMOTAXIS	1.04735e-137	7.20997e-134	11.5387	-2.95828	-11.5387
GOBP_POSITIVE_REGULATION_OF_MUSCLE_CELL_DIFFERENTIATION	1.04735e-137	7.20997e-134	11.5387	-5.6724	-11.5387
GOBP_POSITIVE_REGULATION_OF_RESPONSE_TO_CYTOKINE_STIMULUS	1.04735e-137	7.20997e-134	11.5387	-8.58685	-11.5387
GOBP_POSITIVE_REGULATION_OF_STEROID_METABOLIC_PROCESS	1.04735e-137	7.20997e-134	11.5387	-2.88607	-11.5387
GOBP_REGULATION_OF_BLOOD_VESSEL_ENDOTHELIAL_CELL_MIGRATION	1.04735e-137	7.20997e-134	11.5387	-9.22401	-11.5387
GOBP_REGULATION_OF_CARBOHYDRATE_CATABOLIC_PROCESS	1.04735e-137	7.20997e-134	11.5387	-8.51445	-11.5387
GOBP_REGULATION_OF_CELL_ADHESION_MEDIATED_BY_INTEGRIN	1.04735e-137	7.20997e-134	11.5387	-3.56789	-11.5387
GOBP_REGULATION_OF_NEURON_DIFFERENTIATION	1.04735e-137	7.20997e-134	11.5387	-12.7485	-11.5387
GOBP_RESPONSE_TO_PROGESTERONE	1.04735e-137	7.20997e-134	11.5387	-5.78987	-11.5387
GOBP_TISSUE_REGENERATION	1.04735e-137	7.20997e-134	11.5387	-7.8585	-11.5387
GOBP_TYPE_II_INTERFERON_PRODUCTION	1.04735e-137	7.20997e-134	11.5387	-11.4368	-11.5387
GOCC_CIS_GOLGI_NETWORK_MEMBRANE	1.86284e-136	1.67097e-133	11.5229	-5.68748	-11.5229
GOCC_NEUROMUSCULAR_JUNCTION	1.86284e-136	1.67097e-133	11.5229	-7.1898	-11.5229
GOMF_ANTIOXIDANT_ACTIVITY	1.86284e-136	3.04202e-133	11.5116	-5.81428	-11.5116
GOMF_CALCIUM_DEPENDENT_PROTEIN_BINDING	1.86284e-136	3.04202e-133	11.5116	-9.6135	-11.5116
GOMF_CALMODULIN_BINDING	1.86284e-136	3.04202e-133	11.5116	-8.96591	-11.5116
GOMF_CARBOXYLIC_ESTER_HYDROLASE_ACTIVITY	1.86284e-136	3.04202e-133	11.5116	-4.98146	-11.5116
GOBP_ANTERIOR_POSTERIOR_PATTERN_SPECIFICATION	1.86284e-136	1.28238e-132	11.4844	-9.2291	-11.4844
GOBP_CELLULAR_SENESCENCE	1.86284e-136	1.28238e-132	11.4844	-13.2066	-11.4844
GOBP_CHOLESTEROL_EFFLUX	1.86284e-136	1.28238e-132	11.4844	-2.63005	-11.4844
GOBP_MEMBRANE_PROTEIN_ECTODOMAIN_PROTEOLYSIS	1.86284e-136	1.28238e-132	11.4844	-3.86518	-11.4844
GOBP_MULTICELLULAR_ORGANISMAL_RESPONSE_TO_STRESS	1.86284e-136	1.28238e-132	11.4844	-5.20591	-11.4844
GOBP_MYELOID_LEUKOCYTE_CYTOKINE_PRODUCTION	1.86284e-136	1.28238e-132	11.4844	-8.60394	-11.4844
GOBP_NEGATIVE_REGULATION_OF_LEUKOCYTE_MIGRATION	1.86284e-136	1.28238e-132	11.4844	-2.66174	-11.4844
GOBP_PEPTIDYL_SERINE_MODIFICATION	1.86284e-136	1.28238e-132	11.4844	-19.8211	-11.4844
GOBP_PLATELET_DERIVED_GROWTH_FACTOR_RECEPTOR_SIGNALING_PATHWAY	1.86284e-136	1.28238e-132	11.4844	-7.11203	-11.4844
GOBP_POSITIVE_REGULATION_OF_SYNAPTIC_TRANSMISSION	1.86284e-136	1.28238e-132	11.4844	-8.21881	-11.4844
GOBP_PROSTATE_GLAND_MORPHOGENESIS	1.86284e-136	1.28238e-132	11.4844	-2.27066	-11.4844
GOBP_REGULATION_OF_ANTIGEN_PROCESSING_AND_PRESENTATION	1.86284e-136	1.28238e-132	11.4844	-3.9899	-11.4844
GOBP_REGULATION_OF_FIBROBLAST_MIGRATION	1.86284e-136	1.28238e-132	11.4844	-6.81603	-11.4844
GOBP_REGULATION_OF_MEMBRANE_PROTEIN_ECTODOMAIN_PROTEOLYSIS	1.86284e-136	1.28238e-132	11.4844	-1.80424	-11.4844
GOBP_REGULATION_OF_METALLOPEPTIDASE_ACTIVITY	1.86284e-136	1.28238e-132	11.4844	-2.36464	-11.4844
GOBP_REGULATION_OF_POSTSYNAPSE_ORGANIZATION	1.86284e-136	1.28238e-132	11.4844	-16.7009	-11.4844
GOBP_REGULATION_OF_REACTIVE_OXYGEN_SPECIES_METABOLIC_PROCESS	1.86284e-136	1.28238e-132	11.4844	-16.2718	-11.4844
GOBP_REGULATION_OF_SPROUTING_ANGIOGENESIS	1.86284e-136	1.28238e-132	11.4844	-8.1001	-11.4844
GOBP_REGULATION_OF_STEROID_BIOSYNTHETIC_PROCESS	1.86284e-136	1.28238e-132	11.4844	-5.96803	-11.4844
GOBP_REGULATION_OF_SYSTEMIC_ARTERIAL_BLOOD_PRESSURE_MEDIATED_BY_A_CHEMICAL_SIGNAL	1.86284e-136	1.28238e-132	11.4844	-1.42728	-11.4844
GOBP_RELEASE_OF_CYTOCHROME_C_FROM_MITOCHONDRIA	1.86284e-136	1.28238e-132	11.4844	-11.3085	-11.4844
GOCC_MICROVILLUS_MEMBRANE	3.2695e-135	2.93274e-132	11.4688	-1.65867	-11.4688
GOMF_CARGO_RECEPTOR_ACTIVITY	3.2695e-135	5.3391e-132	11.4574	-4.38773	-11.4574
GOMF_EPIDERMAL_GROWTH_FACTOR_RECEPTOR_BINDING	3.2695e-135	5.3391e-132	11.4574	-3.13161	-11.4574
GOMF_OXIDOREDUCTASE_ACTIVITY_ACTING_ON_PAIRED_DONORS_WITH_INCORPORATION_OR_REDUCTION_OF_MOLECULAR_OXYGEN	3.2695e-135	5.3391e-132	11.4574	-16.0249	-11.4574
GOMF_SMAD_BINDING	3.2695e-135	5.3391e-132	11.4574	-12.721	-11.4574
GOBP_CALCIUM_ION_IMPORT	3.2695e-135	2.25073e-131	11.4301	-5.12613	-11.4301
GOBP_CELL_CELL_JUNCTION_ASSEMBLY	3.2695e-135	2.25073e-131	11.4301	-13.403	-11.4301
GOBP_EMBRYONIC_SKELETAL_SYSTEM_DEVELOPMENT	3.2695e-135	2.25073e-131	11.4301	-8.37235	-11.4301
GOBP_LIPOPOLYSACCHARIDE_MEDIATED_SIGNALING_PATHWAY	3.2695e-135	2.25073e-131	11.4301	-7.30753	-11.4301
GOBP_MEMORY	3.2695e-135	2.25073e-131	11.4301	-7.33479	-11.4301
GOBP_MONOCYTE_DIFFERENTIATION	3.2695e-135	2.25073e-131	11.4301	-5.19562	-11.4301
GOBP_NEGATIVE_REGULATION_OF_IMMUNE_EFFECTOR_PROCESS	3.2695e-135	2.25073e-131	11.4301	-10.6578	-11.4301
GOBP_POSITIVE_REGULATION_OF_CELL_JUNCTION_ASSEMBLY	3.2695e-135	2.25073e-131	11.4301	-11.5129	-11.4301
GOBP_REGULATION_OF_STEROID_METABOLIC_PROCESS	3.2695e-135	2.25073e-131	11.4301	-7.11762	-11.4301
GOBP_REGULATION_OF_STEROL_TRANSPORT	3.2695e-135	2.25073e-131	11.4301	-3.94643	-11.4301
GOBP_SENSORY_PERCEPTION_OF_LIGHT_STIMULUS	3.2695e-135	2.25073e-131	11.4301	-4.58136	-11.4301
GOCC_ACROSOMAL_VESICLE	5.6625e-134	5.07926e-131	11.4146	-9.52103	-11.4146
GOMF_METALLOENDOPEPTIDASE_INHIBITOR_ACTIVITY	5.6625e-134	9.24686e-131	11.4032	-2.96882	-11.4032
GOBP_ANTIGEN_PROCESSING_AND_PRESENTATION_OF_EXOGENOUS_PEPTIDE_ANTIGEN	5.6625e-134	3.89807e-130	11.3758	-9.49681	-11.3758
GOBP_CARDIAC_CHAMBER_DEVELOPMENT	5.6625e-134	3.89807e-130	11.3758	-10.0707	-11.3758
GOBP_CELLULAR_OXIDANT_DETOXIFICATION	5.6625e-134	3.89807e-130	11.3758	-6.28269	-11.3758
GOBP_CEREBRAL_CORTEX_DEVELOPMENT	5.6625e-134	3.89807e-130	11.3758	-13.0025	-11.3758
GOBP_DEVELOPMENT_OF_PRIMARY_FEMALE_SEXUAL_CHARACTERISTICS	5.6625e-134	3.89807e-130	11.3758	-11.2018	-11.3758
GOBP_ENSHEATHMENT_OF_NEURONS	5.6625e-134	3.89807e-130	11.3758	-13.2241	-11.3758
GOBP_ICOSANOID_TRANSPORT	5.6625e-134	3.89807e-130	11.3758	-2.48109	-11.3758
GOBP_INNER_EAR_MORPHOGENESIS	5.6625e-134	3.89807e-130	11.3758	-4.99132	-11.3758
GOBP_INSULIN_RECEPTOR_SIGNALING_PATHWAY	5.6625e-134	3.89807e-130	11.3758	-9.93557	-11.3758
GOBP_INTRINSIC_APOPTOTIC_SIGNALING_PATHWAY_IN_RESPONSE_TO_OXIDATIVE_STRESS	5.6625e-134	3.89807e-130	11.3758	-8.93502	-11.3758
GOBP_MATERNAL_PROCESS_INVOLVED_IN_FEMALE_PREGNANCY	5.6625e-134	3.89807e-130	11.3758	-6.55385	-11.3758
GOBP_MEMBRANE_LIPID_METABOLIC_PROCESS	5.6625e-134	3.89807e-130	11.3758	-7.28237	-11.3758
GOBP_MESONEPHRIC_TUBULE_MORPHOGENESIS	5.6625e-134	3.89807e-130	11.3758	-5.12069	-11.3758
GOBP_NEGATIVE_REGULATION_OF_TRANSMEMBRANE_TRANSPORT	5.6625e-134	3.89807e-130	11.3758	-13.3852	-11.3758
GOBP_NUCLEAR_RECEPTOR_MEDIATED_SIGNALING_PATHWAY	5.6625e-134	3.89807e-130	11.3758	-16.4306	-11.3758
GOBP_REGULATION_OF_GENERATION_OF_PRECURSOR_METABOLITES_AND_ENERGY	5.6625e-134	3.89807e-130	11.3758	-14.35	-11.3758
GOBP_REGULATION_OF_MAP_KINASE_ACTIVITY	5.6625e-134	3.89807e-130	11.3758	-7.01439	-11.3758
GOBP_RESPONSE_TO_DEXAMETHASONE	5.6625e-134	3.89807e-130	11.3758	-4.77908	-11.3758
GOBP_SPHINGOLIPID_METABOLIC_PROCESS	5.6625e-134	3.89807e-130	11.3758	-4.66224	-11.3758
GOBP_STEROL_HOMEOSTASIS	5.6625e-134	3.89807e-130	11.3758	-5.88322	-11.3758
GOBP_STEROL_TRANSPORT	5.6625e-134	3.89807e-130	11.3758	-7.41143	-11.3758
GOCC_EARLY_ENDOSOME_MEMBRANE	9.67734e-133	8.68058e-130	11.3605	-16.7262	-11.3605
GOCC_GOLGI_STACK	9.67734e-133	8.68058e-130	11.3605	-16.2037	-11.3605
GOCC_RUFFLE_MEMBRANE	9.67734e-133	8.68058e-130	11.3605	-12.1961	-11.3605
GOMF_MHC_CLASS_I_PROTEIN_BINDING	9.67734e-133	1.58031e-129	11.3491	-9.05257	-11.3491
GOMF_PROTEIN_PHOSPHATASE_BINDING	9.67734e-133	1.58031e-129	11.3491	-21.9694	-11.3491
GOBP_ACUTE_PHASE_RESPONSE	9.67734e-133	6.66188e-129	11.3215	-5.36208	-11.3215
GOBP_ALPHA_BETA_T_CELL_DIFFERENTIATION	9.67734e-133	6.66188e-129	11.3215	-9.05672	-11.3215
GOBP_ANTIGEN_PROCESSING_AND_PRESENTATION_OF_PEPTIDE_OR_POLYSACCHARIDE_ANTIGEN_VIA_MHC_CLASS_II	9.67734e-133	6.66188e-129	11.3215	-8.86854	-11.3215
GOBP_CELLULAR_RESPONSE_TO_LIGHT_STIMULUS	9.67734e-133	6.66188e-129	11.3215	-10.734	-11.3215
GOBP_COLUMNAR_CUBOIDAL_EPITHELIAL_CELL_DIFFERENTIATION	9.67734e-133	6.66188e-129	11.3215	-11.1062	-11.3215
GOBP_CYTOKINESIS	9.67734e-133	6.66188e-129	11.3215	-22.7024	-11.3215
GOBP_DENDRITE_MORPHOGENESIS	9.67734e-133	6.66188e-129	11.3215	-14.5443	-11.3215
GOBP_EMBRYONIC_PLACENTA_DEVELOPMENT	9.67734e-133	6.66188e-129	11.3215	-7.80276	-11.3215
GOBP_ENDOTHELIAL_CELL_DIFFERENTIATION	9.67734e-133	6.66188e-129	11.3215	-10.3307	-11.3215
GOBP_GLIAL_CELL_PROLIFERATION	9.67734e-133	6.66188e-129	11.3215	-8.50005	-11.3215
GOBP_ICOSANOID_SECRETION	9.67734e-133	6.66188e-129	11.3215	-2.11261	-11.3215
GOBP_INSULIN_LIKE_GROWTH_FACTOR_RECEPTOR_SIGNALING_PATHWAY	9.67734e-133	6.66188e-129	11.3215	-3.13718	-11.3215
GOBP_ISOPRENOID_METABOLIC_PROCESS	9.67734e-133	6.66188e-129	11.3215	-4.36769	-11.3215
GOBP_MONOSACCHARIDE_CATABOLIC_PROCESS	9.67734e-133	6.66188e-129	11.3215	-11.386	-11.3215
GOBP_NADH_METABOLIC_PROCESS	9.67734e-133	6.66188e-129	11.3215	-10.9082	-11.3215
GOBP_NEGATIVE_REGULATION_OF_TRANSMEMBRANE_RECEPTOR_PROTEIN_SERINE_THREONINE_KINASE_SIGNALING_PATHWAY	9.67734e-133	6.66188e-129	11.3215	-7.52271	-11.3215
GOBP_REGULATION_OF_CD4_POSITIVE_ALPHA_BETA_T_CELL_ACTIVATION	9.67734e-133	6.66188e-129	11.3215	-7.74309	-11.3215
GOBP_REGULATION_OF_D_GLUCOSE_TRANSMEMBRANE_TRANSPORT	9.67734e-133	6.66188e-129	11.3215	-3.20265	-11.3215
GOBP_REGULATION_OF_NUCLEAR_DIVISION	9.67734e-133	6.66188e-129	11.3215	-14.5847	-11.3215
GOBP_RESPONSE_TO_NICOTINE	9.67734e-133	6.66188e-129	11.3215	-0.646612	-11.3215
GOBP_SMOOTH_MUSCLE_CONTRACTION	9.67734e-133	6.66188e-129	11.3215	-8.27891	-11.3215
GOBP_SUBSTRATE_ADHESION_DEPENDENT_CELL_SPREADING	9.67734e-133	6.66188e-129	11.3215	-11.9786	-11.3215
GOBP_TISSUE_MIGRATION	9.67734e-133	6.66188e-129	11.3215	-12.5993	-11.3215
GOBP_TRANSITION_METAL_ION_TRANSPORT	9.67734e-133	6.66188e-129	11.3215	-6.58675	-11.3215
GOBP_TRIGLYCERIDE_METABOLIC_PROCESS	9.67734e-133	6.66188e-129	11.3215	-2.57044	-11.3215
GOBP_UROGENITAL_SYSTEM_DEVELOPMENT	9.67734e-133	6.66188e-129	11.3215	-4.45105	-11.3215
GOBP_VENTRICULAR_CARDIAC_MUSCLE_TISSUE_DEVELOPMENT	9.67734e-133	6.66188e-129	11.3215	-4.70207	-11.3215
GOCC_ADHERENS_JUNCTION	1.63202e-131	1.46392e-128	11.3064	-15.5504	-11.3064
GOMF_ADP_BINDING	1.63202e-131	2.66509e-128	11.2949	-9.81602	-11.2949
GOMF_CYSTEINE_TYPE_ENDOPEPTIDASE_REGULATOR_ACTIVITY_INVOLVED_IN_APOPTOTIC_PROCESS	1.63202e-131	2.66509e-128	11.2949	-2.2718	-11.2949
GOMF_KINASE_ACTIVATOR_ACTIVITY	1.63202e-131	2.66509e-128	11.2949	-14.503	-11.2949
GOMF_T_CELL_RECEPTOR_BINDING	1.63202e-131	2.66509e-128	11.2949	-6.77448	-11.2949
GOBP_ANTIGEN_PROCESSING_AND_PRESENTATION_OF_EXOGENOUS_ANTIGEN	1.63202e-131	1.12348e-127	11.2672	-10.9895	-11.2672
GOBP_AXON_REGENERATION	1.63202e-131	1.12348e-127	11.2672	-4.64426	-11.2672
GOBP_B_CELL_DIFFERENTIATION	1.63202e-131	1.12348e-127	11.2672	-9.95282	-11.2672
GOBP_CAMP_PKA_SIGNAL_TRANSDUCTION	1.63202e-131	1.12348e-127	11.2672	-2.2386	-11.2672
GOBP_CELL_CYCLE_G2_M_PHASE_TRANSITION	1.63202e-131	1.12348e-127	11.2672	-17.7593	-11.2672
GOBP_CELL_DIFFERENTIATION_INVOLVED_IN_KIDNEY_DEVELOPMENT	1.63202e-131	1.12348e-127	11.2672	-5.07084	-11.2672
GOBP_FEMALE_SEX_DIFFERENTIATION	1.63202e-131	1.12348e-127	11.2672	-11.2806	-11.2672
GOBP_INFLAMMATORY_RESPONSE_TO_WOUNDING	1.63202e-131	1.12348e-127	11.2672	-5.40316	-11.2672
GOBP_LYMPHOCYTE_MIGRATION	1.63202e-131	1.12348e-127	11.2672	-13.0433	-11.2672
GOBP_MACROPHAGE_CHEMOTAXIS	1.63202e-131	1.12348e-127	11.2672	-5.7369	-11.2672
GOBP_MEMBRANE_PROTEIN_PROTEOLYSIS	1.63202e-131	1.12348e-127	11.2672	-4.81004	-11.2672
GOBP_METANEPHRIC_NEPHRON_DEVELOPMENT	1.63202e-131	1.12348e-127	11.2672	-2.58115	-11.2672
GOBP_MONOCYTE_CHEMOTAXIS	1.63202e-131	1.12348e-127	11.2672	-7.86051	-11.2672
GOBP_MONOSACCHARIDE_BIOSYNTHETIC_PROCESS	1.63202e-131	1.12348e-127	11.2672	-13.34	-11.2672
GOBP_MONOSACCHARIDE_TRANSMEMBRANE_TRANSPORT	1.63202e-131	1.12348e-127	11.2672	-4.61463	-11.2672
GOBP_NEGATIVE_REGULATION_OF_ERK1_AND_ERK2_CASCADE	1.63202e-131	1.12348e-127	11.2672	-6.83054	-11.2672
GOBP_NEGATIVE_REGULATION_OF_MUSCLE_CELL_APOPTOTIC_PROCESS	1.63202e-131	1.12348e-127	11.2672	-8.24634	-11.2672
GOBP_NEURAL_CREST_CELL_DIFFERENTIATION	1.63202e-131	1.12348e-127	11.2672	-7.30055	-11.2672
GOBP_NUTRIENT_STORAGE	1.63202e-131	1.12348e-127	11.2672	-6.52089	-11.2672
GOBP_OXIDATIVE_PHOSPHORYLATION	1.63202e-131	1.12348e-127	11.2672	-24.8859	-11.2672
GOBP_POSITIVE_REGULATION_OF_FAT_CELL_DIFFERENTIATION	1.63202e-131	1.12348e-127	11.2672	-2.93021	-11.2672
GOBP_POSITIVE_REGULATION_OF_PROTEIN_SECRETION	1.63202e-131	1.12348e-127	11.2672	-14.8046	-11.2672
GOBP_POSITIVE_REGULATION_OF_STRESS_FIBER_ASSEMBLY	1.63202e-131	1.12348e-127	11.2672	-7.92075	-11.2672
GOBP_POSITIVE_REGULATION_OF_TYPE_2_IMMUNE_RESPONSE	1.63202e-131	1.12348e-127	11.2672	-3.29074	-11.2672
GOBP_POSITIVE_REGULATION_OF_T_CELL_MEDIATED_IMMUNITY	1.63202e-131	1.12348e-127	11.2672	-11.124	-11.2672
GOBP_REGULATION_OF_CALCIUM_ION_IMPORT	1.63202e-131	1.12348e-127	11.2672	-4.13043	-11.2672
GOBP_REGULATION_OF_HORMONE_BIOSYNTHETIC_PROCESS	1.63202e-131	1.12348e-127	11.2672	-3.99882	-11.2672
GOBP_REGULATION_OF_ORGANIC_ACID_TRANSPORT	1.63202e-131	1.12348e-127	11.2672	-5.15175	-11.2672
GOBP_RESPONSE_TO_NITRIC_OXIDE	1.63202e-131	1.12348e-127	11.2672	-1.99134	-11.2672
GOBP_RESPONSE_TO_VITAMIN_E	1.63202e-131	1.12348e-127	11.2672	-2.64162	-11.2672
GOBP_SULFUR_COMPOUND_BIOSYNTHETIC_PROCESS	1.63202e-131	1.12348e-127	11.2672	-7.96799	-11.2672
GOBP_T_CELL_MEDIATED_CYTOTOXICITY	1.63202e-131	1.12348e-127	11.2672	-9.7247	-11.2672
GOCC_CELL_CELL_CONTACT_ZONE	2.71591e-130	2.43617e-127	11.2523	-10.0702	-11.2523
GOCC_OXIDOREDUCTASE_COMPLEX	2.71591e-130	2.43617e-127	11.2523	-26.5839	-11.2523
GOMF_CHEMOKINE_ACTIVITY	2.71591e-130	4.43509e-127	11.2407	-7.46499	-11.2407
GOMF_INTRAMOLECULAR_OXIDOREDUCTASE_ACTIVITY	2.71591e-130	4.43509e-127	11.2407	-9.7603	-11.2407
GOMF_TRANSMEMBRANE_TRANSPORTER_BINDING	2.71591e-130	4.43509e-127	11.2407	-17.7275	-11.2407
GOBP_CARTILAGE_DEVELOPMENT_INVOLVED_IN_ENDOCHONDRAL_BONE_MORPHOGENESIS	2.71591e-130	1.86963e-126	11.2129	-5.52161	-11.2129
GOBP_CELLULAR_RESPONSE_TO_UV	2.71591e-130	1.86963e-126	11.2129	-10.5122	-11.2129
GOBP_CELL_SURFACE_RECEPTOR_SIGNALING_PATHWAY_VIA_STAT	2.71591e-130	1.86963e-126	11.2129	-13.8665	-11.2129
GOBP_EAR_MORPHOGENESIS	2.71591e-130	1.86963e-126	11.2129	-5.68192	-11.2129
GOBP_IMPORT_INTO_NUCLEUS	2.71591e-130	1.86963e-126	11.2129	-20.8482	-11.2129
GOBP_MACROPHAGE_CYTOKINE_PRODUCTION	2.71591e-130	1.86963e-126	11.2129	-5.78125	-11.2129
GOBP_POSITIVE_REGULATION_OF_TRANSLATION	2.71591e-130	1.86963e-126	11.2129	-21.2762	-11.2129
GOBP_PROTEIN_TARGETING_TO_MEMBRANE	2.71591e-130	1.86963e-126	11.2129	-14.6826	-11.2129
GOBP_REGULATION_OF_ALPHA_BETA_T_CELL_ACTIVATION	2.71591e-130	1.86963e-126	11.2129	-9.92548	-11.2129
GOBP_REGULATION_OF_TRANSPORTER_ACTIVITY	2.71591e-130	1.86963e-126	11.2129	-14.0619	-11.2129
GOBP_REPLACEMENT_OSSIFICATION	2.71591e-130	1.86963e-126	11.2129	-5.01003	-11.2129
GOBP_SKELETAL_MUSCLE_ORGAN_DEVELOPMENT	2.71591e-130	1.86963e-126	11.2129	-17.3329	-11.2129
GOBP_STEM_CELL_DEVELOPMENT	2.71591e-130	1.86963e-126	11.2129	-7.08576	-11.2129
GOBP_VASCULOGENESIS	2.71591e-130	1.86963e-126	11.2129	-3.59651	-11.2129
GOMF_CELL_ADHESION_MEDIATOR_ACTIVITY	4.45993e-129	7.28306e-126	11.1865	-4.31455	-11.1865
GOMF_FERROUS_IRON_BINDING	4.45993e-129	7.28306e-126	11.1865	-1.70911	-11.1865
GOMF_LAMININ_BINDING	4.45993e-129	7.28306e-126	11.1865	-4.72159	-11.1865
GOMF_MONOSACCHARIDE_BINDING	4.45993e-129	7.28306e-126	11.1865	-12.4618	-11.1865
GOMF_NUCLEAR_RECEPTOR_BINDING	4.45993e-129	7.28306e-126	11.1865	-14.0545	-11.1865
GOMF_ORGANIC_ACID_BINDING	4.45993e-129	7.28306e-126	11.1865	-13.1148	-11.1865
GOMF_PROTEIN_KINASE_C_BINDING	4.45993e-129	7.28306e-126	11.1865	-8.25396	-11.1865
GOBP_ADENYLATE_CYCLASE_ACTIVATING_G_PROTEIN_COUPLED_RECEPTOR_SIGNALING_PATHWAY	4.45993e-129	3.07021e-125	11.1585	-6.23884	-11.1585
GOBP_ADULT_LOCOMOTORY_BEHAVIOR	4.45993e-129	3.07021e-125	11.1585	-8.03208	-11.1585
GOBP_AEROBIC_RESPIRATION	4.45993e-129	3.07021e-125	11.1585	-29.7107	-11.1585
GOBP_GLYCOLYTIC_PROCESS_THROUGH_FRUCTOSE_6_PHOSPHATE	4.45993e-129	3.07021e-125	11.1585	-9.62343	-11.1585
GOBP_LONG_CHAIN_FATTY_ACID_TRANSPORT	4.45993e-129	3.07021e-125	11.1585	-3.74965	-11.1585
GOBP_MAINTENANCE_OF_PROTEIN_LOCATION	4.45993e-129	3.07021e-125	11.1585	-10.0375	-11.1585
GOBP_MESENCHYMAL_CELL_PROLIFERATION	4.45993e-129	3.07021e-125	11.1585	-4.15178	-11.1585
GOBP_NEGATIVE_REGULATION_OF_ENDOTHELIAL_CELL_PROLIFERATION	4.45993e-129	3.07021e-125	11.1585	-4.30651	-11.1585
GOBP_NEGATIVE_REGULATION_OF_TRANSLATION	4.45993e-129	3.07021e-125	11.1585	-17.2163	-11.1585
GOBP_NEURON_PROJECTION_ORGANIZATION	4.45993e-129	3.07021e-125	11.1585	-8.26101	-11.1585
GOBP_POSITIVE_REGULATION_OF_CELL_SUBSTRATE_JUNCTION_ORGANIZATION	4.45993e-129	3.07021e-125	11.1585	-7.75718	-11.1585
GOBP_POSITIVE_REGULATION_OF_INTERLEUKIN_8_PRODUCTION	4.45993e-129	3.07021e-125	11.1585	-7.23872	-11.1585
GOBP_PROTEIN_RNA_COMPLEX_ORGANIZATION	4.45993e-129	3.07021e-125	11.1585	-25.7342	-11.1585
GOBP_RENAL_SYSTEM_VASCULATURE_DEVELOPMENT	4.45993e-129	3.07021e-125	11.1585	-0.505084	-11.1585
GOBP_THYMIC_T_CELL_SELECTION	4.45993e-129	3.07021e-125	11.1585	-3.32566	-11.1585
GOCC_PIGMENT_GRANULE	7.22706e-128	6.48267e-125	11.144	-19.1452	-11.144
GOCC_PLASMA_MEMBRANE_RAFT	7.22706e-128	6.48267e-125	11.144	-11.197	-11.144
GOMF_CD8_RECEPTOR_BINDING	7.22706e-128	1.18018e-124	11.1323	-4.76518	-11.1323
GOMF_LIPID_TRANSPORTER_ACTIVITY	7.22706e-128	1.18018e-124	11.1323	-7.21034	-11.1323
GOMF_MHC_CLASS_II_PROTEIN_COMPLEX_BINDING	7.22706e-128	1.18018e-124	11.1323	-6.51059	-11.1323
GOMF_NATURAL_KILLER_CELL_LECTIN_LIKE_RECEPTOR_BINDING	7.22706e-128	1.18018e-124	11.1323	-5.70638	-11.1323
GOBP_CELLULAR_RESPONSE_TO_CORTICOSTEROID_STIMULUS	7.22706e-128	4.97511e-124	11.1042	-6.03868	-11.1042
GOBP_CHRONIC_INFLAMMATORY_RESPONSE	7.22706e-128	4.97511e-124	11.1042	-2.07281	-11.1042
GOBP_FIBROBLAST_GROWTH_FACTOR_RECEPTOR_SIGNALING_PATHWAY	7.22706e-128	4.97511e-124	11.1042	-5.62201	-11.1042
GOBP_LIPID_EXPORT_FROM_CELL	7.22706e-128	4.97511e-124	11.1042	-5.51151	-11.1042
GOBP_MESENCHYMAL_CELL_MIGRATION	7.22706e-128	4.97511e-124	11.1042	-4.67048	-11.1042
GOBP_NEGATIVE_REGULATION_OF_MONONUCLEAR_CELL_MIGRATION	7.22706e-128	4.97511e-124	11.1042	-2.04308	-11.1042
GOBP_NEGATIVE_REGULATION_OF_ORGAN_GROWTH	7.22706e-128	4.97511e-124	11.1042	-0.840572	-11.1042
GOBP_NEGATIVE_REGULATION_OF_PROTEIN_UBIQUITINATION	7.22706e-128	4.97511e-124	11.1042	-8.54811	-11.1042
GOBP_OOGENESIS	7.22706e-128	4.97511e-124	11.1042	-8.11978	-11.1042
GOBP_POSITIVE_REGULATION_OF_PEPTIDYL_SERINE_PHOSPHORYLATION	7.22706e-128	4.97511e-124	11.1042	-8.58416	-11.1042
GOBP_PROTEIN_KINASE_A_SIGNALING	7.22706e-128	4.97511e-124	11.1042	-2.75413	-11.1042
GOBP_PROTEIN_LOCALIZATION_TO_CELL_JUNCTION	7.22706e-128	4.97511e-124	11.1042	-12.8898	-11.1042
GOBP_REGULATION_OF_GLIAL_CELL_MIGRATION	7.22706e-128	4.97511e-124	11.1042	-0.941584	-11.1042
GOBP_REGULATION_OF_MONOCYTE_DIFFERENTIATION	7.22706e-128	4.97511e-124	11.1042	-3.65684	-11.1042
GOBP_REGULATION_OF_PEPTIDYL_SERINE_PHOSPHORYLATION	7.22706e-128	4.97511e-124	11.1042	-10.3924	-11.1042
GOBP_REGULATION_OF_PROTEASOMAL_PROTEIN_CATABOLIC_PROCESS	7.22706e-128	4.97511e-124	11.1042	-20.0458	-11.1042
GOBP_REGULATION_OF_STRIATED_MUSCLE_CELL_DIFFERENTIATION	7.22706e-128	4.97511e-124	11.1042	-5.94775	-11.1042
GOBP_RIBOSOMAL_SMALL_SUBUNIT_BIOGENESIS	7.22706e-128	4.97511e-124	11.1042	-6.3272	-11.1042
GOBP_SEQUESTERING_OF_CALCIUM_ION	7.22706e-128	4.97511e-124	11.1042	-10.4539	-11.1042
GOCC_CIS_GOLGI_NETWORK	1.15563e-126	1.0366e-123	11.0898	-11.2639	-11.0898
GOCC_MHC_CLASS_II_PROTEIN_COMPLEX	1.15563e-126	1.0366e-123	11.0898	-6.50649	-11.0898
GOCC_PHAGOCYTIC_VESICLE_MEMBRANE	1.15563e-126	1.0366e-123	11.0898	-7.44416	-11.0898
GOMF_UNFOLDED_PROTEIN_BINDING	1.15563e-126	1.88714e-123	11.0781	-18.5085	-11.0781
GOBP_AMINOGLYCAN_METABOLIC_PROCESS	1.15563e-126	7.95533e-123	11.0499	-6.34956	-11.0499
GOBP_BONE_TRABECULA_FORMATION	1.15563e-126	7.95533e-123	11.0499	-2.04762	-11.0499
GOBP_CELLULAR_RESPONSE_TO_LIPOPROTEIN_PARTICLE_STIMULUS	1.15563e-126	7.95533e-123	11.0499	-3.01611	-11.0499
GOBP_CELLULAR_RESPONSE_TO_REACTIVE_NITROGEN_SPECIES	1.15563e-126	7.95533e-123	11.0499	-0.6646	-11.0499
GOBP_FERTILIZATION	1.15563e-126	7.95533e-123	11.0499	-14.3382	-11.0499
GOBP_GLYCOLYTIC_PROCESS_THROUGH_GLUCOSE_6_PHOSPHATE	1.15563e-126	7.95533e-123	11.0499	-9.02967	-11.0499
GOBP_HETEROTYPIC_CELL_CELL_ADHESION	1.15563e-126	7.95533e-123	11.0499	-6.50549	-11.0499
GOBP_HINDBRAIN_DEVELOPMENT	1.15563e-126	7.95533e-123	11.0499	-11.255	-11.0499
GOBP_MESENCHYME_MORPHOGENESIS	1.15563e-126	7.95533e-123	11.0499	-1.82376	-11.0499
GOBP_MIRNA_METABOLIC_PROCESS	1.15563e-126	7.95533e-123	11.0499	-9.77845	-11.0499
GOBP_MYOBLAST_DIFFERENTIATION	1.15563e-126	7.95533e-123	11.0499	-11.7153	-11.0499
GOBP_MYOBLAST_FUSION	1.15563e-126	7.95533e-123	11.0499	-5.06492	-11.0499
GOBP_NEGATIVE_REGULATION_OF_DNA_BINDING_TRANSCRIPTION_FACTOR_ACTIVITY	1.15563e-126	7.95533e-123	11.0499	-14.0534	-11.0499
GOBP_NEGATIVE_REGULATION_OF_SMALL_MOLECULE_METABOLIC_PROCESS	1.15563e-126	7.95533e-123	11.0499	-11.5168	-11.0499
GOBP_POLYOL_METABOLIC_PROCESS	1.15563e-126	7.95533e-123	11.0499	-5.50526	-11.0499
GOBP_POSITIVE_REGULATION_OF_ANTIGEN_PROCESSING_AND_PRESENTATION	1.15563e-126	7.95533e-123	11.0499	-3.22235	-11.0499
GOBP_POSITIVE_REGULATION_OF_COLD_INDUCED_THERMOGENESIS	1.15563e-126	7.95533e-123	11.0499	-6.31931	-11.0499
GOBP_POSITIVE_REGULATION_OF_HORMONE_SECRETION	1.15563e-126	7.95533e-123	11.0499	-10.8007	-11.0499
GOBP_POSITIVE_REGULATION_OF_INTERLEUKIN_1_PRODUCTION	1.15563e-126	7.95533e-123	11.0499	-6.60393	-11.0499
GOBP_REGULATION_OF_EXTRACELLULAR_MATRIX_DISASSEMBLY	1.15563e-126	7.95533e-123	11.0499	-1.14871	-11.0499
GOBP_REGULATION_OF_HORMONE_METABOLIC_PROCESS	1.15563e-126	7.95533e-123	11.0499	-4.78123	-11.0499
GOBP_REGULATION_OF_MACROPHAGE_CHEMOTAXIS	1.15563e-126	7.95533e-123	11.0499	-4.65548	-11.0499
GOBP_REGULATION_OF_OSSIFICATION	1.15563e-126	7.95533e-123	11.0499	-8.41235	-11.0499
GOBP_REGULATION_OF_PHAGOCYTOSIS	1.15563e-126	7.95533e-123	11.0499	-10.4584	-11.0499
GOBP_REGULATION_OF_RELEASE_OF_CYTOCHROME_C_FROM_MITOCHONDRIA	1.15563e-126	7.95533e-123	11.0499	-9.00596	-11.0499
GOBP_REGULATION_OF_STEROID_HORMONE_BIOSYNTHETIC_PROCESS	1.15563e-126	7.95533e-123	11.0499	-3.07248	-11.0499
GOBP_SKIN_MORPHOGENESIS	1.15563e-126	7.95533e-123	11.0499	-4.23033	-11.0499
GOBP_SMOOTH_MUSCLE_TISSUE_DEVELOPMENT	1.15563e-126	7.95533e-123	11.0499	-5.04512	-11.0499
GOBP_SYNCYTIUM_FORMATION	1.15563e-126	7.95533e-123	11.0499	-7.94746	-11.0499
GOBP_TROPHOBLAST_CELL_MIGRATION	1.15563e-126	7.95533e-123	11.0499	-4.35028	-11.0499
GOBP_T_CELL_MIGRATION	1.15563e-126	7.95533e-123	11.0499	-9.59127	-11.0499
GOCC_GOLGI_LUMEN	1.82345e-125	1.63564e-122	11.0357	-1.58051	-11.0357
GOCC_MHC_CLASS_I_PEPTIDE_LOADING_COMPLEX	1.82345e-125	1.63564e-122	11.0357	-7.42444	-11.0357
GOCC_MIDBODY	1.82345e-125	1.63564e-122	11.0357	-24.2709	-11.0357
GOMF_PHOSPHOLIPASE_A2_ACTIVITY	1.82345e-125	2.9777e-122	11.0239	-2.03501	-11.0239
GOMF_PROTEIN_FOLDING_CHAPERONE	1.82345e-125	2.9777e-122	11.0239	-15.4668	-11.0239
GOBP_ASTROCYTE_DIFFERENTIATION	1.82345e-125	1.25527e-121	10.9955	-5.31561	-10.9955
GOBP_BROWN_FAT_CELL_DIFFERENTIATION	1.82345e-125	1.25527e-121	10.9955	-2.04423	-10.9955
GOBP_CD4_POSITIVE_ALPHA_BETA_T_CELL_DIFFERENTIATION	1.82345e-125	1.25527e-121	10.9955	-7.49442	-10.9955
GOBP_CELLULAR_RESPONSE_TO_CAMP	1.82345e-125	1.25527e-121	10.9955	-2.04442	-10.9955
GOBP_CELL_MATURATION	1.82345e-125	1.25527e-121	10.9955	-11.2123	-10.9955
GOBP_CELL_PROLIFERATION_INVOLVED_IN_KIDNEY_DEVELOPMENT	1.82345e-125	1.25527e-121	10.9955	-0.3008	-10.9955
GOBP_CEREBRAL_CORTEX_RADIALLY_ORIENTED_CELL_MIGRATION	1.82345e-125	1.25527e-121	10.9955	-4.73919	-10.9955
GOBP_EOSINOPHIL_MIGRATION	1.82345e-125	1.25527e-121	10.9955	-2.84923	-10.9955
GOBP_HEPATOCYTE_GROWTH_FACTOR_RECEPTOR_SIGNALING_PATHWAY	1.82345e-125	1.25527e-121	10.9955	-1.89434	-10.9955
GOBP_MAINTENANCE_OF_CELL_NUMBER	1.82345e-125	1.25527e-121	10.9955	-15.8992	-10.9955
GOBP_MAMMARY_GLAND_EPITHELIUM_DEVELOPMENT	1.82345e-125	1.25527e-121	10.9955	-4.22326	-10.9955
GOBP_PEPTIDE_ANTIGEN_ASSEMBLY_WITH_MHC_PROTEIN_COMPLEX	1.82345e-125	1.25527e-121	10.9955	-6.21439	-10.9955
GOBP_POSITIVE_REGULATION_OF_EPITHELIAL_CELL_MIGRATION	1.82345e-125	1.25527e-121	10.9955	-7.76113	-10.9955
GOBP_POSITIVE_REGULATION_OF_PROTEOLYSIS_INVOLVED_IN_PROTEIN_CATABOLIC_PROCESS	1.82345e-125	1.25527e-121	10.9955	-15.2499	-10.9955
GOBP_REGULATION_OF_D_GLUCOSE_IMPORT	1.82345e-125	1.25527e-121	10.9955	-2.60985	-10.9955
GOBP_REGULATION_OF_EMBRYONIC_DEVELOPMENT	1.82345e-125	1.25527e-121	10.9955	-7.7152	-10.9955
GOBP_REGULATION_OF_GLUCOSE_METABOLIC_PROCESS	1.82345e-125	1.25527e-121	10.9955	-7.19095	-10.9955
GOBP_REGULATION_OF_G_PROTEIN_COUPLED_RECEPTOR_SIGNALING_PATHWAY	1.82345e-125	1.25527e-121	10.9955	-6.5164	-10.9955
GOBP_REGULATION_OF_MONOCYTE_CHEMOTAXIS	1.82345e-125	1.25527e-121	10.9955	-6.15212	-10.9955
GOBP_REGULATION_OF_NEURON_MIGRATION	1.82345e-125	1.25527e-121	10.9955	-7.39223	-10.9955
GOBP_REGULATION_OF_OXIDATIVE_STRESS_INDUCED_INTRINSIC_APOPTOTIC_SIGNALING_PATHWAY	1.82345e-125	1.25527e-121	10.9955	-6.95675	-10.9955
GOBP_RESPONSE_TO_IONIZING_RADIATION	1.82345e-125	1.25527e-121	10.9955	-15.9677	-10.9955
GOCC_CHROMAFFIN_GRANULE	2.83919e-124	2.54675e-121	10.9815	-0.838766	-10.9815
GOCC_ENDOPEPTIDASE_COMPLEX	2.83919e-124	2.54675e-121	10.9815	-23.3776	-10.9815
GOCC_RESPIRATORY_CHAIN_COMPLEX	2.83919e-124	2.54675e-121	10.9815	-21.234	-10.9815
GOMF_SODIUM_ION_TRANSMEMBRANE_TRANSPORTER_ACTIVITY	2.83919e-124	4.63639e-121	10.9697	-4.08463	-10.9697
GOMF_TRANSPORTER_REGULATOR_ACTIVITY	2.83919e-124	4.63639e-121	10.9697	-14.1541	-10.9697
GOBP_ALDEHYDE_BIOSYNTHETIC_PROCESS	2.83919e-124	1.9545e-120	10.9412	-8.84304	-10.9412
GOBP_COMPLEMENT_ACTIVATION	2.83919e-124	1.9545e-120	10.9412	-0.459832	-10.9412
GOBP_DENDRITIC_SPINE_DEVELOPMENT	2.83919e-124	1.9545e-120	10.9412	-11.9959	-10.9412
GOBP_DIRECT_OSSIFICATION	2.83919e-124	1.9545e-120	10.9412	-1.56479	-10.9412
GOBP_EXTRACELLULAR_MATRIX_DISASSEMBLY	2.83919e-124	1.9545e-120	10.9412	-0.367778	-10.9412
GOBP_FEAR_RESPONSE	2.83919e-124	1.9545e-120	10.9412	-0.908534	-10.9412
GOBP_FIBRINOLYSIS	2.83919e-124	1.9545e-120	10.9412	-3.11937	-10.9412
GOBP_HORMONE_MEDIATED_SIGNALING_PATHWAY	2.83919e-124	1.9545e-120	10.9412	-15.2702	-10.9412
GOBP_LAMELLIPODIUM_ORGANIZATION	2.83919e-124	1.9545e-120	10.9412	-12.8382	-10.9412
GOBP_LUNG_ALVEOLUS_DEVELOPMENT	2.83919e-124	1.9545e-120	10.9412	-5.98128	-10.9412
GOBP_NEGATIVE_REGULATION_OF_CD4_POSITIVE_ALPHA_BETA_T_CELL_DIFFERENTIATION	2.83919e-124	1.9545e-120	10.9412	-4.36019	-10.9412
GOBP_NEGATIVE_REGULATION_OF_POST_TRANSLATIONAL_PROTEIN_MODIFICATION	2.83919e-124	1.9545e-120	10.9412	-10.4318	-10.9412
GOBP_NEURON_PROJECTION_EXTENSION	2.83919e-124	1.9545e-120	10.9412	-17.0157	-10.9412
GOBP_NOTCH_SIGNALING_PATHWAY	2.83919e-124	1.9545e-120	10.9412	-8.6925	-10.9412
GOBP_PHOSPHOLIPASE_C_ACTIVATING_G_PROTEIN_COUPLED_RECEPTOR_SIGNALING_PATHWAY	2.83919e-124	1.9545e-120	10.9412	-2.29804	-10.9412
GOBP_PIGMENTATION	2.83919e-124	1.9545e-120	10.9412	-8.92052	-10.9412
GOBP_POSITIVE_REGULATION_OF_CALCIUM_ION_TRANSMEMBRANE_TRANSPORT	2.83919e-124	1.9545e-120	10.9412	-9.66706	-10.9412
GOBP_POSITIVE_REGULATION_OF_INTRACELLULAR_TRANSPORT	2.83919e-124	1.9545e-120	10.9412	-18.7859	-10.9412
GOBP_POSITIVE_REGULATION_OF_MITOTIC_CELL_CYCLE	2.83919e-124	1.9545e-120	10.9412	-16.1874	-10.9412
GOBP_REGULATION_OF_ALPHA_BETA_T_CELL_DIFFERENTIATION	2.83919e-124	1.9545e-120	10.9412	-6.955	-10.9412
GOBP_REGULATION_OF_DENDRITE_DEVELOPMENT	2.83919e-124	1.9545e-120	10.9412	-9.51063	-10.9412
GOBP_REGULATION_OF_EPITHELIAL_CELL_MIGRATION	2.83919e-124	1.9545e-120	10.9412	-9.22663	-10.9412
GOBP_REGULATION_OF_PROTEIN_LOCALIZATION_TO_NUCLEUS	2.83919e-124	1.9545e-120	10.9412	-17.8769	-10.9412
GOBP_RESPONSE_TO_INTERLEUKIN_6	2.83919e-124	1.9545e-120	10.9412	-6.55945	-10.9412
GOBP_SPINDLE_ORGANIZATION	2.83919e-124	1.9545e-120	10.9412	-24.2015	-10.9412
GOBP_TELENCEPHALON_GLIAL_CELL_MIGRATION	2.83919e-124	1.9545e-120	10.9412	-3.40037	-10.9412
GOCC_CAVEOLA	4.3623e-123	3.91298e-120	10.9274	-8.82543	-10.9274
GOCC_GOLGI_CISTERNA	4.3623e-123	3.91298e-120	10.9274	-13.7862	-10.9274
GOCC_MHC_CLASS_IB_PROTEIN_COMPLEX	4.3623e-123	3.91298e-120	10.9274	-5.68819	-10.9274
GOCC_MHC_CLASS_I_PROTEIN_COMPLEX	4.3623e-123	3.91298e-120	10.9274	-6.4058	-10.9274
GOCC_PEPTIDASE_COMPLEX	4.3623e-123	3.91298e-120	10.9274	-26.1707	-10.9274
GOMF_BETA_2_MICROGLOBULIN_BINDING	4.3623e-123	7.12363e-120	10.9155	-5.34554	-10.9155
GOMF_PHOSPHATIDYLSERINE_BINDING	4.3623e-123	7.12363e-120	10.9155	-5.91659	-10.9155
GOBP_CELLULAR_RESPONSE_TO_ANGIOTENSIN	4.3623e-123	3.00301e-119	10.8868	-3.73316	-10.8868
GOBP_CELLULAR_RESPONSE_TO_HYDROGEN_PEROXIDE	4.3623e-123	3.00301e-119	10.8868	-8.24742	-10.8868
GOBP_D_GLUCOSE_IMPORT	4.3623e-123	3.00301e-119	10.8868	-3.8833	-10.8868
GOBP_ENDOCRINE_PROCESS	4.3623e-123	3.00301e-119	10.8868	-3.28576	-10.8868
GOBP_ENDOTHELIAL_CELL_APOPTOTIC_PROCESS	4.3623e-123	3.00301e-119	10.8868	-5.39896	-10.8868
GOBP_FATTY_ACID_DERIVATIVE_METABOLIC_PROCESS	4.3623e-123	3.00301e-119	10.8868	-1.32252	-10.8868
GOBP_FORMATION_OF_PRIMARY_GERM_LAYER	4.3623e-123	3.00301e-119	10.8868	-14.2902	-10.8868
GOBP_LIMB_JOINT_MORPHOGENESIS	4.3623e-123	3.00301e-119	10.8868	-3.23515	-10.8868
GOBP_MUSCLE_ORGAN_MORPHOGENESIS	4.3623e-123	3.00301e-119	10.8868	-9.16713	-10.8868
GOBP_MYELOID_CELL_DEVELOPMENT	4.3623e-123	3.00301e-119	10.8868	-10.4087	-10.8868
GOBP_NEGATIVE_REGULATION_OF_LEUKOCYTE_CHEMOTAXIS	4.3623e-123	3.00301e-119	10.8868	-0.427611	-10.8868
GOBP_NEGATIVE_REGULATION_OF_MUSCLE_HYPERTROPHY	4.3623e-123	3.00301e-119	10.8868	-2.45262	-10.8868
GOBP_PLATELET_ACTIVATION	4.3623e-123	3.00301e-119	10.8868	-5.62749	-10.8868
GOBP_POSITIVE_REGULATION_OF_PROTEIN_POLYMERIZATION	4.3623e-123	3.00301e-119	10.8868	-11.5175	-10.8868
GOBP_POSITIVE_REGULATION_OF_PROTEIN_SERINE_THREONINE_KINASE_ACTIVITY	4.3623e-123	3.00301e-119	10.8868	-11.838	-10.8868
GOBP_REGULATION_OF_FATTY_ACID_TRANSPORT	4.3623e-123	3.00301e-119	10.8868	-3.60245	-10.8868
GOBP_REGULATION_OF_PATTERN_RECOGNITION_RECEPTOR_SIGNALING_PATHWAY	4.3623e-123	3.00301e-119	10.8868	-17.0871	-10.8868
GOBP_RETINA_DEVELOPMENT_IN_CAMERA_TYPE_EYE	4.3623e-123	3.00301e-119	10.8868	-7.45874	-10.8868
GOBP_SMOOTH_MUSCLE_CELL_APOPTOTIC_PROCESS	4.3623e-123	3.00301e-119	10.8868	-4.83024	-10.8868
GOBP_TERPENOID_METABOLIC_PROCESS	4.3623e-123	3.00301e-119	10.8868	-2.87278	-10.8868
GOBP_T_CELL_DIFFERENTIATION_IN_THYMUS	4.3623e-123	3.00301e-119	10.8868	-9.26022	-10.8868
GOBP_WOUND_HEALING_INVOLVED_IN_INFLAMMATORY_RESPONSE	4.3623e-123	3.00301e-119	10.8868	-3.9528	-10.8868
GOMF_CD4_RECEPTOR_BINDING	6.61392e-122	1.08005e-118	10.8612	-3.21755	-10.8612
GOMF_CYSTEINE_TYPE_ENDOPEPTIDASE_ACTIVITY	6.61392e-122	1.08005e-118	10.8612	-9.15853	-10.8612
GOMF_CYSTEINE_TYPE_ENDOPEPTIDASE_INHIBITOR_ACTIVITY_INVOLVED_IN_APOPTOTIC_PROCESS	6.61392e-122	1.08005e-118	10.8612	-0.162807	-10.8612
GOMF_HYDROLASE_ACTIVITY_ACTING_ON_CARBON_NITROGEN_BUT_NOT_PEPTIDE_BONDS	6.61392e-122	1.08005e-118	10.8612	-2.37304	-10.8612
GOMF_ORGANIC_ACID_TRANSMEMBRANE_TRANSPORTER_ACTIVITY	6.61392e-122	1.08005e-118	10.8612	-6.20599	-10.8612
GOMF_RIBOSOME_BINDING	6.61392e-122	1.08005e-118	10.8612	-18.1554	-10.8612
GOMF_TETRAPYRROLE_BINDING	6.61392e-122	1.08005e-118	10.8612	-4.55165	-10.8612
GOBP_ANTIGEN_PROCESSING_AND_PRESENTATION_OF_ENDOGENOUS_ANTIGEN	6.61392e-122	4.55302e-118	10.8324	-7.54517	-10.8324
GOBP_CORONARY_VASCULATURE_DEVELOPMENT	6.61392e-122	4.55302e-118	10.8324	-2.80436	-10.8324
GOBP_DEPHOSPHORYLATION	6.61392e-122	4.55302e-118	10.8324	-9.19173	-10.8324
GOBP_EOSINOPHIL_CHEMOTAXIS	6.61392e-122	4.55302e-118	10.8324	-2.82937	-10.8324
GOBP_FOREBRAIN_CELL_MIGRATION	6.61392e-122	4.55302e-118	10.8324	-5.82066	-10.8324
GOBP_GLYCOSAMINOGLYCAN_METABOLIC_PROCESS	6.61392e-122	4.55302e-118	10.8324	-5.61745	-10.8324
GOBP_INORGANIC_ION_IMPORT_ACROSS_PLASMA_MEMBRANE	6.61392e-122	4.55302e-118	10.8324	-6.01432	-10.8324
GOBP_LENS_DEVELOPMENT_IN_CAMERA_TYPE_EYE	6.61392e-122	4.55302e-118	10.8324	-6.12288	-10.8324
GOBP_MEMBRANE_BIOGENESIS	6.61392e-122	4.55302e-118	10.8324	-9.49281	-10.8324
GOBP_NEGATIVE_REGULATION_OF_ESTABLISHMENT_OF_PROTEIN_LOCALIZATION	6.61392e-122	4.55302e-118	10.8324	-12.5835	-10.8324
GOBP_NEGATIVE_REGULATION_OF_INNATE_IMMUNE_RESPONSE	6.61392e-122	4.55302e-118	10.8324	-9.78966	-10.8324
GOBP_NEGATIVE_REGULATION_OF_LEUKOCYTE_PROLIFERATION	6.61392e-122	4.55302e-118	10.8324	-8.48402	-10.8324
GOBP_NEGATIVE_REGULATION_OF_T_CELL_PROLIFERATION	6.61392e-122	4.55302e-118	10.8324	-7.73892	-10.8324
GOBP_ODONTOGENESIS_OF_DENTIN_CONTAINING_TOOTH	6.61392e-122	4.55302e-118	10.8324	-4.79367	-10.8324
GOBP_OVULATION_CYCLE	6.61392e-122	4.55302e-118	10.8324	-4.12376	-10.8324
GOBP_POSITIVE_REGULATION_OF_HORMONE_BIOSYNTHETIC_PROCESS	6.61392e-122	4.55302e-118	10.8324	-2.50196	-10.8324
GOBP_POSITIVE_REGULATION_OF_MONOCYTE_DIFFERENTIATION	6.61392e-122	4.55302e-118	10.8324	-2.6724	-10.8324
GOBP_POSITIVE_REGULATION_OF_STEROID_BIOSYNTHETIC_PROCESS	6.61392e-122	4.55302e-118	10.8324	-3.98241	-10.8324
GOBP_PRIMARY_ALCOHOL_METABOLIC_PROCESS	6.61392e-122	4.55302e-118	10.8324	-4.61962	-10.8324
GOBP_PROTEIN_LOCALIZATION_TO_ENDOPLASMIC_RETICULUM	6.61392e-122	4.55302e-118	10.8324	-13.4739	-10.8324
GOBP_REGULATION_OF_BIOMINERAL_TISSUE_DEVELOPMENT	6.61392e-122	4.55302e-118	10.8324	-6.85879	-10.8324
GOBP_REGULATION_OF_GLYCOPROTEIN_METABOLIC_PROCESS	6.61392e-122	4.55302e-118	10.8324	-2.25644	-10.8324
GOBP_REGULATION_OF_HOMOTYPIC_CELL_CELL_ADHESION	6.61392e-122	4.55302e-118	10.8324	-5.60632	-10.8324
GOBP_REGULATION_OF_T_CELL_MEDIATED_CYTOTOXICITY	6.61392e-122	4.55302e-118	10.8324	-8.44243	-10.8324
GOCC_LUMENAL_SIDE_OF_ENDOPLASMIC_RETICULUM_MEMBRANE	9.8952e-121	8.87599e-118	10.819	-4.93217	-10.819
GOMF_CYSTEINE_TYPE_PEPTIDASE_ACTIVITY	9.8952e-121	1.61589e-117	10.807	-14.2367	-10.807
GOMF_HORMONE_BINDING	9.8952e-121	1.61589e-117	10.807	-5.58569	-10.807
GOMF_S100_PROTEIN_BINDING	9.8952e-121	1.61589e-117	10.807	-4.4042	-10.807
GOBP_AMYLOID_PRECURSOR_PROTEIN_METABOLIC_PROCESS	9.8952e-121	6.81186e-117	10.7781	-4.35937	-10.7781
GOBP_ANGIOTENSIN_ACTIVATED_SIGNALING_PATHWAY	9.8952e-121	6.81186e-117	10.7781	-2.50888	-10.7781
GOBP_ANTERIOR_POSTERIOR_AXIS_SPECIFICATION	9.8952e-121	6.81186e-117	10.7781	-1.74576	-10.7781
GOBP_CARDIAC_CONDUCTION	9.8952e-121	6.81186e-117	10.7781	-3.44191	-10.7781
GOBP_DE_NOVO_PROTEIN_FOLDING	9.8952e-121	6.81186e-117	10.7781	-10.3335	-10.7781
GOBP_ELECTRON_TRANSPORT_CHAIN	9.8952e-121	6.81186e-117	10.7781	-18.9218	-10.7781
GOBP_EPIDERMAL_CELL_DIFFERENTIATION	9.8952e-121	6.81186e-117	10.7781	-10.473	-10.7781
GOBP_GLUCOSE_CATABOLIC_PROCESS	9.8952e-121	6.81186e-117	10.7781	-10.0582	-10.7781
GOBP_HORMONE_BIOSYNTHETIC_PROCESS	9.8952e-121	6.81186e-117	10.7781	-4.89041	-10.7781
GOBP_JNK_CASCADE	9.8952e-121	6.81186e-117	10.7781	-10.8224	-10.7781
GOBP_KETONE_BIOSYNTHETIC_PROCESS	9.8952e-121	6.81186e-117	10.7781	-5.18742	-10.7781
GOBP_MAMMARY_GLAND_INVOLUTION	9.8952e-121	6.81186e-117	10.7781	-3.70235	-10.7781
GOBP_NEGATIVE_REGULATION_OF_CHEMOTAXIS	9.8952e-121	6.81186e-117	10.7781	-2.74302	-10.7781
GOBP_NEGATIVE_REGULATION_OF_ENDOTHELIAL_CELL_APOPTOTIC_PROCESS	9.8952e-121	6.81186e-117	10.7781	-3.17022	-10.7781
GOBP_NEGATIVE_REGULATION_OF_MONOATOMIC_ION_TRANSPORT	9.8952e-121	6.81186e-117	10.7781	-12.2382	-10.7781
GOBP_NEGATIVE_REGULATION_OF_SMALL_GTPASE_MEDIATED_SIGNAL_TRANSDUCTION	9.8952e-121	6.81186e-117	10.7781	-4.19531	-10.7781
GOBP_NEGATIVE_REGULATION_OF_SMOOTH_MUSCLE_CELL_APOPTOTIC_PROCESS	9.8952e-121	6.81186e-117	10.7781	-3.0766	-10.7781
GOBP_NEGATIVE_REGULATION_OF_STRIATED_MUSCLE_CELL_DIFFERENTIATION	9.8952e-121	6.81186e-117	10.7781	-1.53007	-10.7781
GOBP_NEURAL_PRECURSOR_CELL_PROLIFERATION	9.8952e-121	6.81186e-117	10.7781	-16.0178	-10.7781
GOBP_PEPTIDE_HORMONE_PROCESSING	9.8952e-121	6.81186e-117	10.7781	-0.694795	-10.7781
GOBP_PLATELET_DERIVED_GROWTH_FACTOR_RECEPTOR_BETA_SIGNALING_PATHWAY	9.8952e-121	6.81186e-117	10.7781	-1.53525	-10.7781
GOBP_POSITIVE_REGULATION_OF_HORMONE_METABOLIC_PROCESS	9.8952e-121	6.81186e-117	10.7781	-2.88502	-10.7781
GOBP_POSITIVE_REGULATION_OF_PLASMA_MEMBRANE_BOUNDED_CELL_PROJECTION_ASSEMBLY	9.8952e-121	6.81186e-117	10.7781	-13.878	-10.7781
GOBP_POSTSYNAPTIC_DENSITY_ORGANIZATION	9.8952e-121	6.81186e-117	10.7781	-5.29704	-10.7781
GOBP_POSTSYNAPTIC_SIGNAL_TRANSDUCTION	9.8952e-121	6.81186e-117	10.7781	-1.07941	-10.7781
GOBP_REGULATION_OF_ANIMAL_ORGAN_MORPHOGENESIS	9.8952e-121	6.81186e-117	10.7781	-3.15856	-10.7781
GOBP_REGULATION_OF_MACROPHAGE_CYTOKINE_PRODUCTION	9.8952e-121	6.81186e-117	10.7781	-5.15915	-10.7781
GOBP_REGULATION_OF_STRIATED_MUSCLE_CONTRACTION	9.8952e-121	6.81186e-117	10.7781	-6.94989	-10.7781
GOBP_T_HELPER_17_TYPE_IMMUNE_RESPONSE	9.8952e-121	6.81186e-117	10.7781	-4.18045	-10.7781
GOCC_BRUSH_BORDER	1.46087e-119	1.3104e-116	10.7649	-11.4134	-10.7649
GOCC_DENSE_CORE_GRANULE	1.46087e-119	1.3104e-116	10.7649	-2.37582	-10.7649
GOCC_LAMELLIPODIUM_MEMBRANE	1.46087e-119	1.3104e-116	10.7649	-3.96547	-10.7649
GOMF_ATPASE_BINDING	1.46087e-119	2.38561e-116	10.7528	-10.8973	-10.7528
GOMF_MONOOXYGENASE_ACTIVITY	1.46087e-119	2.38561e-116	10.7528	-8.5009	-10.7528
GOBP_ACTIVATION_OF_PROTEIN_KINASE_ACTIVITY	1.46087e-119	1.00567e-115	10.7237	-5.03117	-10.7237
GOBP_AXON_EXTENSION	1.46087e-119	1.00567e-115	10.7237	-11.4769	-10.7237
GOBP_CELLULAR_RESPONSE_TO_FATTY_ACID	1.46087e-119	1.00567e-115	10.7237	-4.02865	-10.7237
GOBP_CHAPERONE_COFACTOR_DEPENDENT_PROTEIN_REFOLDING	1.46087e-119	1.00567e-115	10.7237	-6.39979	-10.7237
GOBP_DENDRITIC_CELL_DIFFERENTIATION	1.46087e-119	1.00567e-115	10.7237	-4.35221	-10.7237
GOBP_HEART_VALVE_MORPHOGENESIS	1.46087e-119	1.00567e-115	10.7237	-3.43505	-10.7237
GOBP_LABYRINTHINE_LAYER_MORPHOGENESIS	1.46087e-119	1.00567e-115	10.7237	-1.62357	-10.7237
GOBP_LIPID_MODIFICATION	1.46087e-119	1.00567e-115	10.7237	-6.77311	-10.7237
GOBP_LONG_CHAIN_FATTY_ACID_BIOSYNTHETIC_PROCESS	1.46087e-119	1.00567e-115	10.7237	-0.544286	-10.7237
GOBP_NEGATIVE_REGULATION_OF_CARDIAC_MUSCLE_TISSUE_GROWTH	1.46087e-119	1.00567e-115	10.7237	-0.237428	-10.7237
GOBP_NEUROEPITHELIAL_CELL_DIFFERENTIATION	1.46087e-119	1.00567e-115	10.7237	-5.99563	-10.7237
GOBP_NITRIC_OXIDE_MEDIATED_SIGNAL_TRANSDUCTION	1.46087e-119	1.00567e-115	10.7237	-1.56153	-10.7237
GOBP_PLASMA_CELL_DIFFERENTIATION	1.46087e-119	1.00567e-115	10.7237	-1.59707	-10.7237
GOBP_POSITIVE_REGULATION_OF_MACROPHAGE_CHEMOTAXIS	1.46087e-119	1.00567e-115	10.7237	-2.73545	-10.7237
GOBP_POSITIVE_REGULATION_OF_MACROPHAGE_CYTOKINE_PRODUCTION	1.46087e-119	1.00567e-115	10.7237	-4.36394	-10.7237
GOBP_POSITIVE_REGULATION_OF_MACROPHAGE_MIGRATION	1.46087e-119	1.00567e-115	10.7237	-3.62994	-10.7237
GOBP_POSITIVE_REGULATION_OF_MONOCYTE_CHEMOTAXIS	1.46087e-119	1.00567e-115	10.7237	-6.53119	-10.7237
GOBP_POSITIVE_REGULATION_OF_T_CELL_PROLIFERATION	1.46087e-119	1.00567e-115	10.7237	-7.72908	-10.7237
GOBP_PROTEIN_TETRAMERIZATION	1.46087e-119	1.00567e-115	10.7237	-10.4572	-10.7237
GOBP_REGULATION_OF_AXONOGENESIS	1.46087e-119	1.00567e-115	10.7237	-12.5206	-10.7237
GOBP_REGULATION_OF_DENDRITE_MORPHOGENESIS	1.46087e-119	1.00567e-115	10.7237	-7.3494	-10.7237
GOBP_REGULATION_OF_DENDRITIC_CELL_DIFFERENTIATION	1.46087e-119	1.00567e-115	10.7237	-3.6919	-10.7237
GOBP_REGULATION_OF_ENDOTHELIAL_CELL_CHEMOTAXIS	1.46087e-119	1.00567e-115	10.7237	-3.60974	-10.7237
GOBP_REGULATION_OF_GLYCOLYTIC_PROCESS	1.46087e-119	1.00567e-115	10.7237	-6.95763	-10.7237
GOBP_REGULATION_OF_MESENCHYMAL_CELL_PROLIFERATION	1.46087e-119	1.00567e-115	10.7237	-4.76553	-10.7237
GOBP_RESPONSE_TO_IMMOBILIZATION_STRESS	1.46087e-119	1.00567e-115	10.7237	-1.74474	-10.7237
GOBP_SEMAPHORIN_PLEXIN_SIGNALING_PATHWAY	1.46087e-119	1.00567e-115	10.7237	-3.10768	-10.7237
GOBP_TYPE_I_INTERFERON_PRODUCTION	1.46087e-119	1.00567e-115	10.7237	-16.542	-10.7237
GOCC_AUTOPHAGOSOME	2.12825e-118	1.90904e-115	10.7107	-8.31541	-10.7107
GOCC_BRUSH_BORDER_MEMBRANE	2.12825e-118	1.90904e-115	10.7107	-3.52456	-10.7107
GOCC_CORNIFIED_ENVELOPE	2.12825e-118	1.90904e-115	10.7107	-7.03069	-10.7107
GOCC_LUMENAL_SIDE_OF_MEMBRANE	2.12825e-118	1.90904e-115	10.7107	-5.30714	-10.7107
GOCC_SMALL_SUBUNIT_PROCESSOME	2.12825e-118	1.90904e-115	10.7107	-2.99744	-10.7107
GOMF_LYASE_ACTIVITY	2.12825e-118	3.47544e-115	10.6986	-16.0804	-10.6986
GOMF_NUCLEASE_ACTIVITY	2.12825e-118	3.47544e-115	10.6986	-12.8966	-10.6986
GOMF_RRNA_BINDING	2.12825e-118	3.47544e-115	10.6986	-6.79095	-10.6986
GOMF_STRUCTURAL_CONSTITUENT_OF_CYTOSKELETON	2.12825e-118	3.47544e-115	10.6986	-14.5503	-10.6986
GOMF_TAP_BINDING	2.12825e-118	3.47544e-115	10.6986	-6.14871	-10.6986
GOBP_ADRENAL_GLAND_DEVELOPMENT	2.12825e-118	1.46509e-114	10.6693	-4.36713	-10.6693
GOBP_ANTIGEN_PROCESSING_AND_PRESENTATION_OF_PEPTIDE_ANTIGEN_VIA_MHC_CLASS_I	2.12825e-118	1.46509e-114	10.6693	-9.63126	-10.6693
GOBP_CELLULAR_COMPONENT_MAINTENANCE	2.12825e-118	1.46509e-114	10.6693	-7.41148	-10.6693
GOBP_CELLULAR_RESPONSE_TO_TOPOLOGICALLY_INCORRECT_PROTEIN	2.12825e-118	1.46509e-114	10.6693	-15.0785	-10.6693
GOBP_DIENCEPHALON_DEVELOPMENT	2.12825e-118	1.46509e-114	10.6693	-4.40345	-10.6693
GOBP_EMBRYONIC_PLACENTA_MORPHOGENESIS	2.12825e-118	1.46509e-114	10.6693	-1.53779	-10.6693
GOBP_HEMATOPOIETIC_PROGENITOR_CELL_DIFFERENTIATION	2.12825e-118	1.46509e-114	10.6693	-11.1343	-10.6693
GOBP_LACTATION	2.12825e-118	1.46509e-114	10.6693	-4.90077	-10.6693
GOBP_NEGATIVE_REGULATION_OF_CALCIUM_ION_TRANSPORT	2.12825e-118	1.46509e-114	10.6693	-8.44973	-10.6693
GOBP_NEGATIVE_REGULATION_OF_CD4_POSITIVE_ALPHA_BETA_T_CELL_ACTIVATION	2.12825e-118	1.46509e-114	10.6693	-6.04744	-10.6693
GOBP_NEGATIVE_REGULATION_OF_LIPID_METABOLIC_PROCESS	2.12825e-118	1.46509e-114	10.6693	-4.47072	-10.6693
GOBP_NEGATIVE_REGULATION_OF_PROTEIN_SECRETION	2.12825e-118	1.46509e-114	10.6693	-6.17153	-10.6693
GOBP_PERIPHERAL_NERVOUS_SYSTEM_DEVELOPMENT	2.12825e-118	1.46509e-114	10.6693	-5.98241	-10.6693
GOBP_POSITIVE_REGULATION_OF_ACTIN_FILAMENT_POLYMERIZATION	2.12825e-118	1.46509e-114	10.6693	-6.95667	-10.6693
GOBP_POSITIVE_REGULATION_OF_EMBRYONIC_DEVELOPMENT	2.12825e-118	1.46509e-114	10.6693	-3.3242	-10.6693
GOBP_POSITIVE_REGULATION_OF_ENDOTHELIAL_CELL_CHEMOTAXIS	2.12825e-118	1.46509e-114	10.6693	-2.3178	-10.6693
GOBP_POSITIVE_REGULATION_OF_NUCLEOTIDE_METABOLIC_PROCESS	2.12825e-118	1.46509e-114	10.6693	-6.05879	-10.6693
GOBP_POSITIVE_REGULATION_OF_PHAGOCYTOSIS	2.12825e-118	1.46509e-114	10.6693	-6.42195	-10.6693
GOBP_POSITIVE_REGULATION_OF_SPROUTING_ANGIOGENESIS	2.12825e-118	1.46509e-114	10.6693	-5.32386	-10.6693
GOBP_PROSTAGLANDIN_TRANSPORT	2.12825e-118	1.46509e-114	10.6693	-2.64396	-10.6693
GOBP_PROTEIN_AUTOPHOSPHORYLATION	2.12825e-118	1.46509e-114	10.6693	-11.9926	-10.6693
GOBP_REGULATION_OF_CALCIUM_MEDIATED_SIGNALING	2.12825e-118	1.46509e-114	10.6693	-6.14219	-10.6693
GOBP_REGULATION_OF_SMOOTH_MUSCLE_CONTRACTION	2.12825e-118	1.46509e-114	10.6693	-4.97351	-10.6693
GOBP_REGULATION_OF_THE_FORCE_OF_HEART_CONTRACTION	2.12825e-118	1.46509e-114	10.6693	-2.55243	-10.6693
GOBP_SEMI_LUNAR_VALVE_DEVELOPMENT	2.12825e-118	1.46509e-114	10.6693	-1.11127	-10.6693
GOBP_SMOOTHENED_SIGNALING_PATHWAY	2.12825e-118	1.46509e-114	10.6693	-7.14435	-10.6693
GOBP_SPHINGOLIPID_MEDIATED_SIGNALING_PATHWAY	2.12825e-118	1.46509e-114	10.6693	-0.22734	-10.6693
GOCC_GOLGI_MEDIAL_CISTERNA	3.05954e-117	2.74441e-114	10.6565	-5.7319	-10.6565
GOMF_CYTOSKELETAL_MOTOR_ACTIVITY	3.05954e-117	4.99623e-114	10.6443	-5.17608	-10.6443
GOMF_KINASE_INHIBITOR_ACTIVITY	3.05954e-117	4.99623e-114	10.6443	-9.48898	-10.6443
GOMF_PRIMARY_ACTIVE_TRANSMEMBRANE_TRANSPORTER_ACTIVITY	3.05954e-117	4.99623e-114	10.6443	-9.078	-10.6443
GOBP_ACUTE_INFLAMMATORY_RESPONSE	3.05954e-117	2.10619e-113	10.6149	-8.82983	-10.6149
GOBP_AMYLOID_BETA_METABOLIC_PROCESS	3.05954e-117	2.10619e-113	10.6149	-3.40107	-10.6149
GOBP_AXIS_SPECIFICATION	3.05954e-117	2.10619e-113	10.6149	-2.42779	-10.6149
GOBP_CELLULAR_EXTRAVASATION	3.05954e-117	2.10619e-113	10.6149	-7.55967	-10.6149
GOBP_CELLULAR_RESPONSE_TO_PEPTIDE	3.05954e-117	2.10619e-113	10.6149	-3.61023	-10.6149
GOBP_CELL_PROLIFERATION_INVOLVED_IN_METANEPHROS_DEVELOPMENT	3.05954e-117	2.10619e-113	10.6149	-0.265711	-10.6149
GOBP_CONNECTIVE_TISSUE_REPLACEMENT	3.05954e-117	2.10619e-113	10.6149	-4.5697	-10.6149
GOBP_GLOMERULAR_MESANGIUM_DEVELOPMENT	3.05954e-117	2.10619e-113	10.6149	-0.988252	-10.6149
GOBP_MICROTUBULE_POLYMERIZATION	3.05954e-117	2.10619e-113	10.6149	-8.67891	-10.6149
GOBP_MYELOID_CELL_APOPTOTIC_PROCESS	3.05954e-117	2.10619e-113	10.6149	-4.96432	-10.6149
GOBP_NEGATIVE_REGULATION_OF_ALPHA_BETA_T_CELL_ACTIVATION	3.05954e-117	2.10619e-113	10.6149	-6.18405	-10.6149
GOBP_NEGATIVE_REGULATION_OF_RESPONSE_TO_BIOTIC_STIMULUS	3.05954e-117	2.10619e-113	10.6149	-12.8508	-10.6149
GOBP_PEPTIDE_CROSS_LINKING	3.05954e-117	2.10619e-113	10.6149	-4.19193	-10.6149
GOBP_POSITIVE_REGULATION_OF_CELL_CYCLE_G1_S_PHASE_TRANSITION	3.05954e-117	2.10619e-113	10.6149	-5.93293	-10.6149
GOBP_POSITIVE_REGULATION_OF_CHOLESTEROL_EFFLUX	3.05954e-117	2.10619e-113	10.6149	-0.188818	-10.6149
GOBP_POSITIVE_REGULATION_OF_DENDRITIC_SPINE_DEVELOPMENT	3.05954e-117	2.10619e-113	10.6149	-6.62691	-10.6149
GOBP_POSITIVE_REGULATION_OF_FATTY_ACID_BIOSYNTHETIC_PROCESS	3.05954e-117	2.10619e-113	10.6149	-2.76983	-10.6149
GOBP_POSITIVE_REGULATION_OF_FATTY_ACID_METABOLIC_PROCESS	3.05954e-117	2.10619e-113	10.6149	-3.75119	-10.6149
GOBP_POSITIVE_REGULATION_OF_FIBROBLAST_MIGRATION	3.05954e-117	2.10619e-113	10.6149	-3.20386	-10.6149
GOBP_POSITIVE_REGULATION_OF_NUCLEAR_DIVISION	3.05954e-117	2.10619e-113	10.6149	-6.09296	-10.6149
GOBP_REGULATION_OF_CHOLESTEROL_EFFLUX	3.05954e-117	2.10619e-113	10.6149	-0.906159	-10.6149
GOBP_REGULATION_OF_EXOCYTOSIS	3.05954e-117	2.10619e-113	10.6149	-12.6702	-10.6149
GOBP_REGULATION_OF_GLIOGENESIS	3.05954e-117	2.10619e-113	10.6149	-12.5092	-10.6149
GOBP_REGULATION_OF_MYELOID_CELL_APOPTOTIC_PROCESS	3.05954e-117	2.10619e-113	10.6149	-4.25266	-10.6149
GOBP_REGULATION_OF_NERVOUS_SYSTEM_PROCESS	3.05954e-117	2.10619e-113	10.6149	-8.17835	-10.6149
GOBP_REGULATION_OF_RECEPTOR_INTERNALIZATION	3.05954e-117	2.10619e-113	10.6149	-7.61447	-10.6149
GOBP_RESPONSE_TO_LEUKEMIA_INHIBITORY_FACTOR	3.05954e-117	2.10619e-113	10.6149	-9.9803	-10.6149
GOBP_RESPONSE_TO_MACROPHAGE_COLONY_STIMULATING_FACTOR	3.05954e-117	2.10619e-113	10.6149	-2.98885	-10.6149
GOBP_SARCOMERE_ORGANIZATION	3.05954e-117	2.10619e-113	10.6149	-5.84124	-10.6149
GOBP_SIGNALING_RECEPTOR_LIGAND_PRECURSOR_PROCESSING	3.05954e-117	2.10619e-113	10.6149	-0.958585	-10.6149
GOBP_SPECIFICATION_OF_SYMMETRY	3.05954e-117	2.10619e-113	10.6149	-3.75895	-10.6149
GOBP_SYNAPTIC_VESICLE_RECYCLING	3.05954e-117	2.10619e-113	10.6149	-10.3681	-10.6149
GOCC_CYTOCHROME_COMPLEX	4.34022e-116	3.89318e-113	10.6023	-8.56696	-10.6023
GOCC_POSTSYNAPTIC_SPECIALIZATION_INTRACELLULAR_COMPONENT	4.34022e-116	3.89318e-113	10.6023	-5.58113	-10.6023
GOCC_PRERIBOSOME	4.34022e-116	3.89318e-113	10.6023	-6.06824	-10.6023
GOCC_SPERM_MIDPIECE	4.34022e-116	3.89318e-113	10.6023	-5.14048	-10.6023
GOMF_RNA_NUCLEASE_ACTIVITY	4.34022e-116	7.08758e-113	10.5901	-7.3594	-10.5901
GOBP_AMINE_METABOLIC_PROCESS	4.34022e-116	2.98781e-112	10.5605	-4.86566	-10.5605
GOBP_B_CELL_ACTIVATION_INVOLVED_IN_IMMUNE_RESPONSE	4.34022e-116	2.98781e-112	10.5605	-5.69351	-10.5605
GOBP_ESTABLISHMENT_OR_MAINTENANCE_OF_BIPOLAR_CELL_POLARITY	4.34022e-116	2.98781e-112	10.5605	-6.76651	-10.5605
GOBP_EXTRACELLULAR_VESICLE_BIOGENESIS	4.34022e-116	2.98781e-112	10.5605	-2.95881	-10.5605
GOBP_GLIAL_CELL_DEVELOPMENT	4.34022e-116	2.98781e-112	10.5605	-9.99885	-10.5605
GOBP_PANCREAS_DEVELOPMENT	4.34022e-116	2.98781e-112	10.5605	-6.99988	-10.5605
GOBP_POSITIVE_REGULATION_OF_INTERLEUKIN_1_BETA_PRODUCTION	4.34022e-116	2.98781e-112	10.5605	-6.17781	-10.5605
GOBP_POSITIVE_REGULATION_OF_MYELOID_LEUKOCYTE_DIFFERENTIATION	4.34022e-116	2.98781e-112	10.5605	-6.87642	-10.5605
GOBP_POSITIVE_REGULATION_OF_POST_TRANSLATIONAL_PROTEIN_MODIFICATION	4.34022e-116	2.98781e-112	10.5605	-14.6086	-10.5605
GOBP_POSITIVE_REGULATION_OF_PROTEIN_LOCALIZATION_TO_MEMBRANE	4.34022e-116	2.98781e-112	10.5605	-12.7702	-10.5605
GOBP_POSITIVE_REGULATION_OF_REACTIVE_OXYGEN_SPECIES_METABOLIC_PROCESS	4.34022e-116	2.98781e-112	10.5605	-7.61988	-10.5605
GOBP_POSITIVE_REGULATION_OF_TYPE_I_INTERFERON_PRODUCTION	4.34022e-116	2.98781e-112	10.5605	-10.1582	-10.5605
GOBP_POSITIVE_REGULATION_OF_VASOCONSTRICTION	4.34022e-116	2.98781e-112	10.5605	-2.37178	-10.5605
GOBP_PROTEIN_HOMOTETRAMERIZATION	4.34022e-116	2.98781e-112	10.5605	-7.73257	-10.5605
GOBP_REGULATION_OF_NUCLEOCYTOPLASMIC_TRANSPORT	4.34022e-116	2.98781e-112	10.5605	-17.7543	-10.5605
GOBP_REGULATION_OF_OXIDOREDUCTASE_ACTIVITY	4.34022e-116	2.98781e-112	10.5605	-5.48571	-10.5605
GOBP_REGULATION_OF_PLASMA_LIPOPROTEIN_PARTICLE_LEVELS	4.34022e-116	2.98781e-112	10.5605	-2.80505	-10.5605
GOBP_REGULATION_OF_SODIUM_ION_TRANSPORT	4.34022e-116	2.98781e-112	10.5605	-9.21115	-10.5605
GOBP_REGULATION_OF_SYNAPSE_ASSEMBLY	4.34022e-116	2.98781e-112	10.5605	-12.6268	-10.5605
GOBP_REGULATION_OF_VIRAL_GENOME_REPLICATION	4.34022e-116	2.98781e-112	10.5605	-10.7167	-10.5605
GOBP_RESPONSE_TO_GAMMA_RADIATION	4.34022e-116	2.98781e-112	10.5605	-9.94693	-10.5605
GOBP_SECONDARY_ALCOHOL_METABOLIC_PROCESS	4.34022e-116	2.98781e-112	10.5605	-8.82179	-10.5605
GOBP_SKELETAL_MUSCLE_TISSUE_REGENERATION	4.34022e-116	2.98781e-112	10.5605	-6.54508	-10.5605
GOBP_TYPE_2_IMMUNE_RESPONSE	4.34022e-116	2.98781e-112	10.5605	-4.43904	-10.5605
GOBP_TYPE_B_PANCREATIC_CELL_PROLIFERATION	4.34022e-116	2.98781e-112	10.5605	-3.2044	-10.5605
GOBP_T_HELPER_17_CELL_DIFFERENTIATION	4.34022e-116	2.98781e-112	10.5605	-3.53107	-10.5605
GOBP_VASCULAR_ASSOCIATED_SMOOTH_MUSCLE_CELL_APOPTOTIC_PROCESS	4.34022e-116	2.98781e-112	10.5605	-3.85614	-10.5605
GOBP_WNT_SIGNALING_PATHWAY_PLANAR_CELL_POLARITY_PATHWAY	4.34022e-116	2.98781e-112	10.5605	-1.47467	-10.5605
GOCC_CLATHRIN_COATED_PIT	6.07562e-115	5.44983e-112	10.5482	-6.21063	-10.5482
GOCC_ENDOPLASMIC_RETICULUM_GOLGI_INTERMEDIATE_COMPARTMENT_MEMBRANE	6.07562e-115	5.44983e-112	10.5482	-6.97096	-10.5482
GOCC_EXCITATORY_SYNAPSE	6.07562e-115	5.44983e-112	10.5482	-7.54341	-10.5482
GOMF_DISORDERED_DOMAIN_SPECIFIC_BINDING	6.07562e-115	9.92148e-112	10.5358	-7.28478	-10.5358
GOMF_PHOSPHOLIPASE_INHIBITOR_ACTIVITY	6.07562e-115	9.92148e-112	10.5358	-1.35991	-10.5358
GOMF_TRANSCRIPTION_COREPRESSOR_ACTIVITY	6.07562e-115	9.92148e-112	10.5358	-18.3801	-10.5358
GOMF_TRANSFERASE_ACTIVITY_TRANSFERRING_ALKYL_OR_ARYL_OTHER_THAN_METHYL_GROUPS	6.07562e-115	9.92148e-112	10.5358	-0.70092	-10.5358
GOBP_ALCOHOL_BIOSYNTHETIC_PROCESS	6.07562e-115	4.18245e-111	10.5061	-9.19054	-10.5061
GOBP_ARACHIDONATE_SECRETION	6.07562e-115	4.18245e-111	10.5061	-1.43809	-10.5061
GOBP_ENDOTHELIAL_CELL_CHEMOTAXIS	6.07562e-115	4.18245e-111	10.5061	-4.58403	-10.5061
GOBP_LUNG_MORPHOGENESIS	6.07562e-115	4.18245e-111	10.5061	-7.13154	-10.5061
GOBP_MAMMARY_GLAND_DUCT_MORPHOGENESIS	6.07562e-115	4.18245e-111	10.5061	-0.29329	-10.5061
GOBP_NEGATIVE_REGULATION_OF_HORMONE_SECRETION	6.07562e-115	4.18245e-111	10.5061	-6.15857	-10.5061
GOBP_NEGATIVE_REGULATION_OF_SMOOTH_MUSCLE_CELL_MIGRATION	6.07562e-115	4.18245e-111	10.5061	-5.68593	-10.5061
GOBP_NEGATIVE_REGULATION_OF_TRANSFORMING_GROWTH_FACTOR_BETA_RECEPTOR_SIGNALING_PATHWAY	6.07562e-115	4.18245e-111	10.5061	-5.62456	-10.5061
GOBP_NEGATIVE_T_CELL_SELECTION	6.07562e-115	4.18245e-111	10.5061	-2.55909	-10.5061
GOBP_NEUTROPHIL_MEDIATED_IMMUNITY	6.07562e-115	4.18245e-111	10.5061	-1.40035	-10.5061
GOBP_PLATELET_DERIVED_GROWTH_FACTOR_RECEPTOR_ALPHA_SIGNALING_PATHWAY	6.07562e-115	4.18245e-111	10.5061	-1.24688	-10.5061
GOBP_POSITIVE_REGULATION_OF_BLOOD_CIRCULATION	6.07562e-115	4.18245e-111	10.5061	-1.99552	-10.5061
GOBP_POSITIVE_REGULATION_OF_EPITHELIAL_CELL_DIFFERENTIATION	6.07562e-115	4.18245e-111	10.5061	-2.4725	-10.5061
GOBP_POSITIVE_REGULATION_OF_EXTRACELLULAR_MATRIX_DISASSEMBLY	6.07562e-115	4.18245e-111	10.5061	-1.4262	-10.5061
GOBP_POSITIVE_REGULATION_OF_TRANSMEMBRANE_RECEPTOR_PROTEIN_SERINE_THREONINE_KINASE_SIGNALING_PATHWAY	6.07562e-115	4.18245e-111	10.5061	-5.7289	-10.5061
GOBP_POST_EMBRYONIC_DEVELOPMENT	6.07562e-115	4.18245e-111	10.5061	-10.0801	-10.5061
GOBP_REGULATION_OF_DENDRITIC_CELL_ANTIGEN_PROCESSING_AND_PRESENTATION	6.07562e-115	4.18245e-111	10.5061	-3.02602	-10.5061
GOBP_REGULATION_OF_ICOSANOID_SECRETION	6.07562e-115	4.18245e-111	10.5061	-2.06912	-10.5061
GOBP_REGULATION_OF_LIPOPOLYSACCHARIDE_MEDIATED_SIGNALING_PATHWAY	6.07562e-115	4.18245e-111	10.5061	-3.76778	-10.5061
GOBP_REGULATION_OF_RECEPTOR_BINDING	6.07562e-115	4.18245e-111	10.5061	-4.10365	-10.5061
GOBP_RENAL_FILTRATION	6.07562e-115	4.18245e-111	10.5061	-1.08217	-10.5061
GOBP_RESPONSE_TO_ESTROGEN	6.07562e-115	4.18245e-111	10.5061	-5.26235	-10.5061
GOBP_RIBOSE_PHOSPHATE_BIOSYNTHETIC_PROCESS	6.07562e-115	4.18245e-111	10.5061	-21.5292	-10.5061
GOBP_SECRETION_BY_TISSUE	6.07562e-115	4.18245e-111	10.5061	-2.66856	-10.5061
GOBP_SEGMENTATION	6.07562e-115	4.18245e-111	10.5061	-4.73973	-10.5061
GOBP_SODIUM_ION_TRANSMEMBRANE_TRANSPORT	6.07562e-115	4.18245e-111	10.5061	-6.87465	-10.5061
GOBP_STEROID_HORMONE_BIOSYNTHETIC_PROCESS	6.07562e-115	4.18245e-111	10.5061	-1.81795	-10.5061
GOBP_STRIATED_MUSCLE_CELL_PROLIFERATION	6.07562e-115	4.18245e-111	10.5061	-6.75093	-10.5061
GOBP_T_HELPER_17_CELL_LINEAGE_COMMITMENT	6.07562e-115	4.18245e-111	10.5061	-2.83956	-10.5061
GOBP_T_HELPER_CELL_LINEAGE_COMMITMENT	6.07562e-115	4.18245e-111	10.5061	-2.92757	-10.5061
GOCC_CYTOPLASMIC_SIDE_OF_MEMBRANE	8.3925e-114	7.52808e-111	10.494	-17.1531	-10.494
GOCC_CYTOPLASMIC_SIDE_OF_PLASMA_MEMBRANE	8.3925e-114	7.52808e-111	10.494	-13.9883	-10.494
GOCC_POSTSYNAPTIC_SPECIALIZATION_MEMBRANE	8.3925e-114	7.52808e-111	10.494	-7.51715	-10.494
GOCC_PROTEASOME_COMPLEX	8.3925e-114	7.52808e-111	10.494	-20.617	-10.494
GOMF_PROTEIN_SERINE_THREONINE_KINASE_INHIBITOR_ACTIVITY	8.3925e-114	1.3705e-110	10.4816	-4.17442	-10.4816
GOMF_TAP1_BINDING	8.3925e-114	1.3705e-110	10.4816	-5.65867	-10.4816
GOMF_TAP_COMPLEX_BINDING	8.3925e-114	1.3705e-110	10.4816	-4.6499	-10.4816
GOMF_TRANSCRIPTION_COACTIVATOR_BINDING	8.3925e-114	1.3705e-110	10.4816	-3.35597	-10.4816
GOBP_ADENYLATE_CYCLASE_INHIBITING_G_PROTEIN_COUPLED_RECEPTOR_SIGNALING_PATHWAY	8.3925e-114	5.7774e-110	10.4517	-0.84597	-10.4517
GOBP_ADIPOSE_TISSUE_DEVELOPMENT	8.3925e-114	5.7774e-110	10.4517	-5.22081	-10.4517
GOBP_CELL_COMMUNICATION_INVOLVED_IN_CARDIAC_CONDUCTION	8.3925e-114	5.7774e-110	10.4517	-3.24423	-10.4517
GOBP_CENTRAL_NERVOUS_SYSTEM_NEURON_DEVELOPMENT	8.3925e-114	5.7774e-110	10.4517	-7.28299	-10.4517
GOBP_CEREBRAL_CORTEX_CELL_MIGRATION	8.3925e-114	5.7774e-110	10.4517	-5.29343	-10.4517
GOBP_CYTOPLASMIC_PATTERN_RECOGNITION_RECEPTOR_SIGNALING_PATHWAY	8.3925e-114	5.7774e-110	10.4517	-19.953	-10.4517
GOBP_DENDRITIC_CELL_ANTIGEN_PROCESSING_AND_PRESENTATION	8.3925e-114	5.7774e-110	10.4517	-3.10414	-10.4517
GOBP_MATURE_B_CELL_DIFFERENTIATION_INVOLVED_IN_IMMUNE_RESPONSE	8.3925e-114	5.7774e-110	10.4517	-3.3785	-10.4517
GOBP_MEGAKARYOCYTE_DIFFERENTIATION	8.3925e-114	5.7774e-110	10.4517	-5.39481	-10.4517
GOBP_METANEPHROS_MORPHOGENESIS	8.3925e-114	5.7774e-110	10.4517	-3.52542	-10.4517
GOBP_MODIFICATION_OF_POSTSYNAPTIC_ACTIN_CYTOSKELETON	8.3925e-114	5.7774e-110	10.4517	-3.66002	-10.4517
GOBP_NEGATIVE_REGULATION_OF_MUSCLE_CELL_DIFFERENTIATION	8.3925e-114	5.7774e-110	10.4517	-3.48554	-10.4517
GOBP_NEGATIVE_REGULATION_OF_NERVOUS_SYSTEM_DEVELOPMENT	8.3925e-114	5.7774e-110	10.4517	-10.6612	-10.4517
GOBP_NON_CANONICAL_NF_KAPPAB_SIGNAL_TRANSDUCTION	8.3925e-114	5.7774e-110	10.4517	-10.3575	-10.4517
GOBP_POSITIVE_REGULATION_OF_D_GLUCOSE_TRANSMEMBRANE_TRANSPORT	8.3925e-114	5.7774e-110	10.4517	-2.09999	-10.4517
GOBP_POSITIVE_REGULATION_OF_MUSCLE_CONTRACTION	8.3925e-114	5.7774e-110	10.4517	-3.60877	-10.4517
GOBP_POSITIVE_REGULATION_OF_NEURON_DIFFERENTIATION	8.3925e-114	5.7774e-110	10.4517	-3.03482	-10.4517
GOBP_POSITIVE_REGULATION_OF_PROTEASOMAL_PROTEIN_CATABOLIC_PROCESS	8.3925e-114	5.7774e-110	10.4517	-13.4825	-10.4517
GOBP_POSITIVE_REGULATION_OF_VASCULAR_ASSOCIATED_SMOOTH_MUSCLE_CELL_PROLIFERATION	8.3925e-114	5.7774e-110	10.4517	-2.57497	-10.4517
GOBP_REGULATION_OF_AMIDE_METABOLIC_PROCESS	8.3925e-114	5.7774e-110	10.4517	-5.3844	-10.4517
GOBP_REGULATION_OF_CYTOPLASMIC_PATTERN_RECOGNITION_RECEPTOR_SIGNALING_PATHWAY	8.3925e-114	5.7774e-110	10.4517	-14.1645	-10.4517
GOBP_REGULATION_OF_UNSATURATED_FATTY_ACID_BIOSYNTHETIC_PROCESS	8.3925e-114	5.7774e-110	10.4517	-2.9641	-10.4517
GOCC_T_TUBULE	1.14397e-112	1.02614e-109	10.4398	-5.23585	-10.4398
GOMF_BETA_CATENIN_BINDING	1.14397e-112	1.86811e-109	10.4273	-6.5404	-10.4273
GOMF_CARBON_OXYGEN_LYASE_ACTIVITY	1.14397e-112	1.86811e-109	10.4273	-6.62723	-10.4273
GOMF_MHC_CLASS_II_PROTEIN_BINDING	1.14397e-112	1.86811e-109	10.4273	-2.03508	-10.4273
GOMF_PDZ_DOMAIN_BINDING	1.14397e-112	1.86811e-109	10.4273	-6.78418	-10.4273
GOBP_AORTIC_VALVE_MORPHOGENESIS	1.14397e-112	7.87511e-109	10.3973	-0.972527	-10.3973
GOBP_CARDIAC_CHAMBER_MORPHOGENESIS	1.14397e-112	7.87511e-109	10.3973	-8.60037	-10.3973
GOBP_CELLULAR_COMPONENT_ASSEMBLY_INVOLVED_IN_MORPHOGENESIS	1.14397e-112	7.87511e-109	10.3973	-10.9087	-10.3973
GOBP_CELLULAR_RESPONSE_TO_ALCOHOL	1.14397e-112	7.87511e-109	10.3973	-9.9511	-10.3973
GOBP_CELLULAR_RESPONSE_TO_INSULIN_LIKE_GROWTH_FACTOR_STIMULUS	1.14397e-112	7.87511e-109	10.3973	-3.09182	-10.3973
GOBP_CELLULAR_RESPONSE_TO_VIRUS	1.14397e-112	7.87511e-109	10.3973	-8.7492	-10.3973
GOBP_DETECTION_OF_STIMULUS	1.14397e-112	7.87511e-109	10.3973	-8.87671	-10.3973
GOBP_EPITHELIAL_CELL_DIFFERENTIATION_INVOLVED_IN_KIDNEY_DEVELOPMENT	1.14397e-112	7.87511e-109	10.3973	-4.36185	-10.3973
GOBP_GLYCERALDEHYDE_3_PHOSPHATE_BIOSYNTHETIC_PROCESS	1.14397e-112	7.87511e-109	10.3973	-6.54424	-10.3973
GOBP_IMPORT_ACROSS_PLASMA_MEMBRANE	1.14397e-112	7.87511e-109	10.3973	-11.1598	-10.3973
GOBP_LABYRINTHINE_LAYER_DEVELOPMENT	1.14397e-112	7.87511e-109	10.3973	-3.0839	-10.3973
GOBP_NEGATIVE_REGULATION_OF_ACTIN_FILAMENT_BUNDLE_ASSEMBLY	1.14397e-112	7.87511e-109	10.3973	-4.74843	-10.3973
GOBP_NERVE_DEVELOPMENT	1.14397e-112	7.87511e-109	10.3973	-3.02596	-10.3973
GOBP_PROSTAGLANDIN_SECRETION	1.14397e-112	7.87511e-109	10.3973	-2.38162	-10.3973
GOBP_PURINE_NUCLEOTIDE_BIOSYNTHETIC_PROCESS	1.14397e-112	7.87511e-109	10.3973	-22.5266	-10.3973
GOBP_REGULATION_OF_BONE_MINERALIZATION	1.14397e-112	7.87511e-109	10.3973	-5.81676	-10.3973
GOBP_REGULATION_OF_CELLULAR_SENESCENCE	1.14397e-112	7.87511e-109	10.3973	-6.1319	-10.3973
GOBP_REGULATION_OF_CELL_CYCLE_G1_S_PHASE_TRANSITION	1.14397e-112	7.87511e-109	10.3973	-16.8846	-10.3973
GOBP_REGULATION_OF_DNA_BINDING	1.14397e-112	7.87511e-109	10.3973	-12.7091	-10.3973
GOBP_REGULATION_OF_INTRACELLULAR_STEROID_HORMONE_RECEPTOR_SIGNALING_PATHWAY	1.14397e-112	7.87511e-109	10.3973	-7.32269	-10.3973
GOBP_REGULATION_OF_RESPONSE_TO_ENDOPLASMIC_RETICULUM_STRESS	1.14397e-112	7.87511e-109	10.3973	-11.6236	-10.3973
GOBP_RESPONSE_TO_UV_A	1.14397e-112	7.87511e-109	10.3973	-2.56798	-10.3973
GOBP_SYNAPTIC_TRANSMISSION_GLUTAMATERGIC	1.14397e-112	7.87511e-109	10.3973	-5.33669	-10.3973
GOCC_IMMUNOLOGICAL_SYNAPSE	1.53873e-111	1.38024e-108	10.3856	-6.00931	-10.3856
GOMF_14_3_3_PROTEIN_BINDING	1.53873e-111	2.51275e-108	10.373	-7.42139	-10.373
GOMF_LIPASE_INHIBITOR_ACTIVITY	1.53873e-111	2.51275e-108	10.373	-1.49525	-10.373
GOMF_RECEPTOR_SERINE_THREONINE_KINASE_BINDING	1.53873e-111	2.51275e-108	10.373	-2.89235	-10.373
GOMF_TRANSFORMING_GROWTH_FACTOR_BETA_BINDING	1.53873e-111	2.51275e-108	10.373	-0.0508526	-10.373
GOMF_VITAMIN_BINDING	1.53873e-111	2.51275e-108	10.373	-9.322	-10.373
GOBP_CELL_DIFFERENTIATION_INVOLVED_IN_METANEPHROS_DEVELOPMENT	1.53873e-111	1.05926e-107	10.3429	-1.3141	-10.3429
GOBP_DENDRITIC_SPINE_MORPHOGENESIS	1.53873e-111	1.05926e-107	10.3429	-5.91182	-10.3429
GOBP_DIGESTION	1.53873e-111	1.05926e-107	10.3429	-5.37364	-10.3429
GOBP_EMBRYONIC_APPENDAGE_MORPHOGENESIS	1.53873e-111	1.05926e-107	10.3429	-6.08506	-10.3429
GOBP_ENDOTHELIAL_CELL_DEVELOPMENT	1.53873e-111	1.05926e-107	10.3429	-7.52883	-10.3429
GOBP_HETEROCHROMATIN_FORMATION	1.53873e-111	1.05926e-107	10.3429	-15.2136	-10.3429
GOBP_HOMEOSTASIS_OF_NUMBER_OF_CELLS_WITHIN_A_TISSUE	1.53873e-111	1.05926e-107	10.3429	-2.97216	-10.3429
GOBP_INNER_EAR_RECEPTOR_CELL_STEREOCILIUM_ORGANIZATION	1.53873e-111	1.05926e-107	10.3429	-3.99524	-10.3429
GOBP_INORGANIC_ANION_TRANSPORT	1.53873e-111	1.05926e-107	10.3429	-5.45858	-10.3429
GOBP_I_KAPPAB_PHOSPHORYLATION	1.53873e-111	1.05926e-107	10.3429	-3.37313	-10.3429
GOBP_LAYER_FORMATION_IN_CEREBRAL_CORTEX	1.53873e-111	1.05926e-107	10.3429	-2.88318	-10.3429
GOBP_MECHANORECEPTOR_DIFFERENTIATION	1.53873e-111	1.05926e-107	10.3429	-5.63288	-10.3429
GOBP_NEGATIVE_REGULATION_OF_AMYLOID_FIBRIL_FORMATION	1.53873e-111	1.05926e-107	10.3429	-2.23514	-10.3429
GOBP_NEGATIVE_REGULATION_OF_CELL_MATRIX_ADHESION	1.53873e-111	1.05926e-107	10.3429	-3.19189	-10.3429
GOBP_NEGATIVE_REGULATION_OF_EPITHELIAL_CELL_DIFFERENTIATION	1.53873e-111	1.05926e-107	10.3429	-5.10011	-10.3429
GOBP_NEGATIVE_REGULATION_OF_G_PROTEIN_COUPLED_RECEPTOR_SIGNALING_PATHWAY	1.53873e-111	1.05926e-107	10.3429	-3.52163	-10.3429
GOBP_NEGATIVE_REGULATION_OF_MITOTIC_CELL_CYCLE_PHASE_TRANSITION	1.53873e-111	1.05926e-107	10.3429	-15.56	-10.3429
GOBP_NEGATIVE_REGULATION_OF_MYELOID_CELL_APOPTOTIC_PROCESS	1.53873e-111	1.05926e-107	10.3429	-2.44032	-10.3429
GOBP_NEGATIVE_REGULATION_OF_NF_KAPPAB_TRANSCRIPTION_FACTOR_ACTIVITY	1.53873e-111	1.05926e-107	10.3429	-9.06655	-10.3429
GOBP_NEGATIVE_REGULATION_OF_NITRIC_OXIDE_METABOLIC_PROCESS	1.53873e-111	1.05926e-107	10.3429	-3.89683	-10.3429
GOBP_NUCLEAR_EXPORT	1.53873e-111	1.05926e-107	10.3429	-22.5099	-10.3429
GOBP_OUTFLOW_TRACT_MORPHOGENESIS	1.53873e-111	1.05926e-107	10.3429	-7.09257	-10.3429
GOBP_POSITIVE_REGULATION_OF_AXONOGENESIS	1.53873e-111	1.05926e-107	10.3429	-7.12318	-10.3429
GOBP_POSITIVE_REGULATION_OF_BIOMINERAL_TISSUE_DEVELOPMENT	1.53873e-111	1.05926e-107	10.3429	-5.48447	-10.3429
GOBP_POSITIVE_REGULATION_OF_CELL_CYCLE_PHASE_TRANSITION	1.53873e-111	1.05926e-107	10.3429	-14.2858	-10.3429
GOBP_POSITIVE_REGULATION_OF_INTRINSIC_APOPTOTIC_SIGNALING_PATHWAY	1.53873e-111	1.05926e-107	10.3429	-6.30356	-10.3429
GOBP_POSITIVE_REGULATION_OF_MORPHOGENESIS_OF_AN_EPITHELIUM	1.53873e-111	1.05926e-107	10.3429	-2.85817	-10.3429
GOBP_POSITIVE_REGULATION_OF_NUCLEOTIDE_CATABOLIC_PROCESS	1.53873e-111	1.05926e-107	10.3429	-3.25115	-10.3429
GOBP_POSITIVE_REGULATION_OF_ORGANIC_ACID_TRANSPORT	1.53873e-111	1.05926e-107	10.3429	-2.66711	-10.3429
GOBP_POSTSYNAPTIC_SPECIALIZATION_ORGANIZATION	1.53873e-111	1.05926e-107	10.3429	-5.7259	-10.3429
GOBP_REGULATION_OF_JNK_CASCADE	1.53873e-111	1.05926e-107	10.3429	-7.01609	-10.3429
GOBP_REGULATION_OF_KIDNEY_DEVELOPMENT	1.53873e-111	1.05926e-107	10.3429	-4.25479	-10.3429
GOBP_REGULATION_OF_NEURAL_PRECURSOR_CELL_PROLIFERATION	1.53873e-111	1.05926e-107	10.3429	-10.5641	-10.3429
GOBP_REGULATION_OF_PLATELET_ACTIVATION	1.53873e-111	1.05926e-107	10.3429	-2.61251	-10.3429
GOBP_REGULATION_OF_PROTEIN_LOCALIZATION_TO_CELL_PERIPHERY	1.53873e-111	1.05926e-107	10.3429	-15.3577	-10.3429
GOBP_REGULATION_OF_RECEPTOR_SIGNALING_PATHWAY_VIA_STAT	1.53873e-111	1.05926e-107	10.3429	-9.6353	-10.3429
GOBP_REGULATION_OF_TYPE_2_IMMUNE_RESPONSE	1.53873e-111	1.05926e-107	10.3429	-3.68106	-10.3429
GOBP_RESPONSE_TO_AMYLOID_BETA	1.53873e-111	1.05926e-107	10.3429	-3.24273	-10.3429
GOBP_TIGHT_JUNCTION_ORGANIZATION	1.53873e-111	1.05926e-107	10.3429	-7.06066	-10.3429
GOBP_VASCULAR_ASSOCIATED_SMOOTH_MUSCLE_CELL_DIFFERENTIATION	1.53873e-111	1.05926e-107	10.3429	-2.56209	-10.3429
GOCC_ACROSOMAL_MEMBRANE	2.04237e-110	1.832e-107	10.3314	-1.70612	-10.3314
GOCC_APICAL_JUNCTION_COMPLEX	2.04237e-110	1.832e-107	10.3314	-12.7751	-10.3314
GOCC_INTERCALATED_DISC	2.04237e-110	1.832e-107	10.3314	-8.48707	-10.3314
GOCC_MYOSIN_COMPLEX	2.04237e-110	1.832e-107	10.3314	-2.96069	-10.3314
GOCC_PLASMA_MEMBRANE_SIGNALING_RECEPTOR_COMPLEX	2.04237e-110	1.832e-107	10.3314	-6.84925	-10.3314
GOCC_RESPIRATORY_CHAIN_COMPLEX_IV	2.04237e-110	1.832e-107	10.3314	-6.06625	-10.3314
GOCC_TIGHT_JUNCTION	2.04237e-110	1.832e-107	10.3314	-9.87012	-10.3314
GOMF_ALKALI_METAL_ION_BINDING	2.04237e-110	3.33519e-107	10.3188	-2.32971	-10.3188
GOMF_CORE_PROMOTER_SEQUENCE_SPECIFIC_DNA_BINDING	2.04237e-110	3.33519e-107	10.3188	-6.06378	-10.3188
GOMF_MONOCARBOXYLIC_ACID_TRANSMEMBRANE_TRANSPORTER_ACTIVITY	2.04237e-110	3.33519e-107	10.3188	-2.55433	-10.3188
GOMF_POLYPEPTIDE_CONFORMATION_OR_ASSEMBLY_ISOMERASE_ACTIVITY	2.04237e-110	3.33519e-107	10.3188	-6.83904	-10.3188
GOBP_ACTION_POTENTIAL	2.04237e-110	1.40597e-106	10.2884	-9.13294	-10.2884
GOBP_AMIDE_BIOSYNTHETIC_PROCESS	2.04237e-110	1.40597e-106	10.2884	-8.7389	-10.2884
GOBP_ATP_SYNTHESIS_COUPLED_ELECTRON_TRANSPORT	2.04237e-110	1.40597e-106	10.2884	-14.9354	-10.2884
GOBP_CARDIAC_SEPTUM_DEVELOPMENT	2.04237e-110	1.40597e-106	10.2884	-6.06516	-10.2884
GOBP_CELLULAR_RESPONSE_TO_GONADOTROPIN_STIMULUS	2.04237e-110	1.40597e-106	10.2884	-1.9543	-10.2884
GOBP_CELLULAR_RESPONSE_TO_OSMOTIC_STRESS	2.04237e-110	1.40597e-106	10.2884	-5.26287	-10.2884
GOBP_EMBRYONIC_HEART_TUBE_DEVELOPMENT	2.04237e-110	1.40597e-106	10.2884	-5.96365	-10.2884
GOBP_ENDOCRINE_PANCREAS_DEVELOPMENT	2.04237e-110	1.40597e-106	10.2884	-3.76204	-10.2884
GOBP_ESTABLISHMENT_OF_PROTEIN_LOCALIZATION_TO_ENDOPLASMIC_RETICULUM	2.04237e-110	1.40597e-106	10.2884	-8.16536	-10.2884
GOBP_FIBROBLAST_ACTIVATION	2.04237e-110	1.40597e-106	10.2884	-0.901245	-10.2884
GOBP_GLUCOCORTICOID_METABOLIC_PROCESS	2.04237e-110	1.40597e-106	10.2884	-1.95465	-10.2884
GOBP_HEART_VALVE_DEVELOPMENT	2.04237e-110	1.40597e-106	10.2884	-4.13918	-10.2884
GOBP_HEMATOPOIETIC_OR_LYMPHOID_ORGAN_DEVELOPMENT	2.04237e-110	1.40597e-106	10.2884	-8.88004	-10.2884
GOBP_HYALURONAN_METABOLIC_PROCESS	2.04237e-110	1.40597e-106	10.2884	-2.53386	-10.2884
GOBP_IRON_ION_TRANSMEMBRANE_TRANSPORT	2.04237e-110	1.40597e-106	10.2884	-2.04488	-10.2884
GOBP_MORPHOGENESIS_OF_AN_EPITHELIAL_SHEET	2.04237e-110	1.40597e-106	10.2884	-8.02812	-10.2884
GOBP_NEGATIVE_REGULATION_OF_ENDOCYTOSIS	2.04237e-110	1.40597e-106	10.2884	-8.50413	-10.2884
GOBP_NEGATIVE_REGULATION_OF_LIPID_BIOSYNTHETIC_PROCESS	2.04237e-110	1.40597e-106	10.2884	-3.55754	-10.2884
GOBP_NEGATIVE_REGULATION_OF_MEMBRANE_PROTEIN_ECTODOMAIN_PROTEOLYSIS	2.04237e-110	1.40597e-106	10.2884	-1.72172	-10.2884
GOBP_NEGATIVE_REGULATION_OF_PEPTIDYL_TYROSINE_PHOSPHORYLATION	2.04237e-110	1.40597e-106	10.2884	-3.87386	-10.2884
GOBP_NEGATIVE_REGULATION_OF_VASCULAR_ASSOCIATED_SMOOTH_MUSCLE_CELL_PROLIFERATION	2.04237e-110	1.40597e-106	10.2884	-5.20232	-10.2884
GOBP_NEURON_MATURATION	2.04237e-110	1.40597e-106	10.2884	-2.86369	-10.2884
GOBP_POSITIVE_REGULATION_OF_ANIMAL_ORGAN_MORPHOGENESIS	2.04237e-110	1.40597e-106	10.2884	-0.0363992	-10.2884
GOBP_POSITIVE_REGULATION_OF_BLOOD_PRESSURE	2.04237e-110	1.40597e-106	10.2884	-0.645037	-10.2884
GOBP_POSITIVE_REGULATION_OF_BLOOD_VESSEL_ENDOTHELIAL_CELL_MIGRATION	2.04237e-110	1.40597e-106	10.2884	-7.92544	-10.2884
GOBP_POSITIVE_REGULATION_OF_INSULIN_SECRETION	2.04237e-110	1.40597e-106	10.2884	-7.89644	-10.2884
GOBP_POSITIVE_REGULATION_OF_MITOTIC_NUCLEAR_DIVISION	2.04237e-110	1.40597e-106	10.2884	-4.74916	-10.2884
GOBP_POSITIVE_REGULATION_OF_PEPTIDE_SECRETION	2.04237e-110	1.40597e-106	10.2884	-9.11907	-10.2884
GOBP_REGULATION_OF_CATION_CHANNEL_ACTIVITY	2.04237e-110	1.40597e-106	10.2884	-6.33202	-10.2884
GOBP_REGULATION_OF_CD4_POSITIVE_ALPHA_BETA_T_CELL_DIFFERENTIATION	2.04237e-110	1.40597e-106	10.2884	-6.21128	-10.2884
GOBP_REGULATION_OF_DENDRITIC_SPINE_MORPHOGENESIS	2.04237e-110	1.40597e-106	10.2884	-4.71859	-10.2884
GOBP_REGULATION_OF_MORPHOGENESIS_OF_AN_EPITHELIUM	2.04237e-110	1.40597e-106	10.2884	-4.6122	-10.2884
GOBP_REGULATION_OF_RNA_SPLICING	2.04237e-110	1.40597e-106	10.2884	-24.2044	-10.2884
GOBP_REGULATION_OF_TROPHOBLAST_CELL_MIGRATION	2.04237e-110	1.40597e-106	10.2884	-4.52253	-10.2884
GOBP_REGULATION_OF_UBIQUITIN_DEPENDENT_PROTEIN_CATABOLIC_PROCESS	2.04237e-110	1.40597e-106	10.2884	-16.7024	-10.2884
GOBP_REGULATION_OF_VACUOLE_ORGANIZATION	2.04237e-110	1.40597e-106	10.2884	-7.27438	-10.2884
GOBP_REGULATION_OF_VASCULAR_ASSOCIATED_SMOOTH_MUSCLE_CELL_MIGRATION	2.04237e-110	1.40597e-106	10.2884	-3.07813	-10.2884
GOBP_RESPONSE_TO_FATTY_ACID	2.04237e-110	1.40597e-106	10.2884	-5.1423	-10.2884
GOBP_RESPONSE_TO_INTERFERON_BETA	2.04237e-110	1.40597e-106	10.2884	-12.4212	-10.2884
GOBP_RESPONSE_TO_OSMOTIC_STRESS	2.04237e-110	1.40597e-106	10.2884	-8.49864	-10.2884
GOBP_RETROGRADE_VESICLE_MEDIATED_TRANSPORT_GOLGI_TO_ENDOPLASMIC_RETICULUM	2.04237e-110	1.40597e-106	10.2884	-8.03916	-10.2884
GOBP_SKIN_EPIDERMIS_DEVELOPMENT	2.04237e-110	1.40597e-106	10.2884	-9.45526	-10.2884
GOBP_STEM_CELL_PROLIFERATION	2.04237e-110	1.40597e-106	10.2884	-8.31375	-10.2884
GOBP_STEROID_HORMONE_RECEPTOR_SIGNALING_PATHWAY	2.04237e-110	1.40597e-106	10.2884	-11.3158	-10.2884
GOCC_GOLGI_ASSOCIATED_VESICLE	2.67503e-109	2.3995e-106	10.2772	-12.7411	-10.2772
GOCC_SCHAFFER_COLLATERAL_CA1_SYNAPSE	2.67503e-109	2.3995e-106	10.2772	-14.6734	-10.2772
GOMF_UBIQUITIN_BINDING	2.67503e-109	4.36832e-106	10.2645	-11.5193	-10.2645
GOBP_AEROBIC_ELECTRON_TRANSPORT_CHAIN	2.67503e-109	1.84149e-105	10.234	-12.723	-10.234
GOBP_ALCOHOL_CATABOLIC_PROCESS	2.67503e-109	1.84149e-105	10.234	-0.154203	-10.234
GOBP_ANTIGEN_PROCESSING_AND_PRESENTATION_VIA_MHC_CLASS_IB	2.67503e-109	1.84149e-105	10.234	-6.98076	-10.234
GOBP_CELLULAR_RESPONSE_TO_ALDEHYDE	2.67503e-109	1.84149e-105	10.234	-0.765913	-10.234
GOBP_CELLULAR_RESPONSE_TO_DEXAMETHASONE_STIMULUS	2.67503e-109	1.84149e-105	10.234	-4.13409	-10.234
GOBP_CELLULAR_RESPONSE_TO_UNFOLDED_PROTEIN	2.67503e-109	1.84149e-105	10.234	-12.5393	-10.234
GOBP_EXTRINSIC_APOPTOTIC_SIGNALING_PATHWAY_VIA_DEATH_DOMAIN_RECEPTORS	2.67503e-109	1.84149e-105	10.234	-8.78707	-10.234
GOBP_HINDLIMB_MORPHOGENESIS	2.67503e-109	1.84149e-105	10.234	-0.98592	-10.234
GOBP_INTRACELLULAR_LIPID_TRANSPORT	2.67503e-109	1.84149e-105	10.234	-4.79835	-10.234
GOBP_METANEPHRIC_NEPHRON_MORPHOGENESIS	2.67503e-109	1.84149e-105	10.234	-3.57221	-10.234
GOBP_MICROTUBULE_POLYMERIZATION_OR_DEPOLYMERIZATION	2.67503e-109	1.84149e-105	10.234	-12.2499	-10.234
GOBP_MIRNA_TRANSCRIPTION	2.67503e-109	1.84149e-105	10.234	-5.91223	-10.234
GOBP_NEGATIVE_REGULATION_OF_BINDING	2.67503e-109	1.84149e-105	10.234	-12.9442	-10.234
GOBP_NEGATIVE_REGULATION_OF_NEURON_MIGRATION	2.67503e-109	1.84149e-105	10.234	-2.52505	-10.234
GOBP_NEUROINFLAMMATORY_RESPONSE	2.67503e-109	1.84149e-105	10.234	-7.2205	-10.234
GOBP_PLASMA_LIPOPROTEIN_PARTICLE_CLEARANCE	2.67503e-109	1.84149e-105	10.234	-2.84999	-10.234
GOBP_POSITIVE_REGULATION_OF_NF_KAPPAB_TRANSCRIPTION_FACTOR_ACTIVITY	2.67503e-109	1.84149e-105	10.234	-9.04497	-10.234
GOBP_POSITIVE_REGULATION_OF_PROTEIN_BINDING	2.67503e-109	1.84149e-105	10.234	-6.48127	-10.234
GOBP_REGULATION_OF_CELLULAR_EXTRAVASATION	2.67503e-109	1.84149e-105	10.234	-4.55942	-10.234
GOBP_REGULATION_OF_EXOSOMAL_SECRETION	2.67503e-109	1.84149e-105	10.234	-3.26845	-10.234
GOBP_REGULATION_OF_MITOTIC_NUCLEAR_DIVISION	2.67503e-109	1.84149e-105	10.234	-12.2407	-10.234
GOBP_REGULATION_OF_MYELINATION	2.67503e-109	1.84149e-105	10.234	-5.91661	-10.234
GOBP_REGULATION_OF_NATURAL_KILLER_CELL_MEDIATED_IMMUNITY	2.67503e-109	1.84149e-105	10.234	-2.4405	-10.234
GOBP_REGULATION_OF_PROSTAGLANDIN_SECRETION	2.67503e-109	1.84149e-105	10.234	-2.11715	-10.234
GOBP_REGULATION_OF_PROTEIN_LOCALIZATION_TO_PLASMA_MEMBRANE	2.67503e-109	1.84149e-105	10.234	-12.3009	-10.234
GOBP_RESPONSE_TO_FLUORIDE	2.67503e-109	1.84149e-105	10.234	-2.14708	-10.234
GOBP_RESPONSE_TO_FUNGUS	2.67503e-109	1.84149e-105	10.234	-3.86525	-10.234
GOBP_RESPONSE_TO_GONADOTROPIN	2.67503e-109	1.84149e-105	10.234	-1.93516	-10.234
GOBP_RESPONSE_TO_PLATELET_DERIVED_GROWTH_FACTOR	2.67503e-109	1.84149e-105	10.234	-4.7116	-10.234
GOBP_RUFFLE_ORGANIZATION	2.67503e-109	1.84149e-105	10.234	-6.90596	-10.234
GOBP_SINGLE_FERTILIZATION	2.67503e-109	1.84149e-105	10.234	-11.263	-10.234
GOBP_T_CELL_DIFFERENTIATION_INVOLVED_IN_IMMUNE_RESPONSE	2.67503e-109	1.84149e-105	10.234	-6.96628	-10.234
GOCC_COATED_VESICLE_MEMBRANE	3.45736e-108	3.10126e-105	10.2229	-17.7593	-10.2229
GOCC_EXTRINSIC_COMPONENT_OF_MEMBRANE	3.45736e-108	3.10126e-105	10.2229	-11.3037	-10.2229
GOCC_GLIAL_CELL_PROJECTION	3.45736e-108	3.10126e-105	10.2229	-2.07511	-10.2229
GOCC_PROTEIN_KINASE_COMPLEX	3.45736e-108	3.10126e-105	10.2229	-11.6632	-10.2229
GOMF_PHOSPHOLIPASE_A2_INHIBITOR_ACTIVITY	3.45736e-108	5.64588e-105	10.2102	-1.21558	-10.2102
GOBP_ALPHA_BETA_T_CELL_LINEAGE_COMMITMENT	3.45736e-108	2.38005e-104	10.1796	-3.05544	-10.1796
GOBP_BLOOD_VESSEL_REMODELING	3.45736e-108	2.38005e-104	10.1796	-3.22499	-10.1796
GOBP_C21_STEROID_HORMONE_METABOLIC_PROCESS	3.45736e-108	2.38005e-104	10.1796	-1.36036	-10.1796
GOBP_CAMP_MEDIATED_SIGNALING	3.45736e-108	2.38005e-104	10.1796	-3.56186	-10.1796
GOBP_CARDIAC_VENTRICLE_DEVELOPMENT	3.45736e-108	2.38005e-104	10.1796	-9.13578	-10.1796
GOBP_CELLULAR_RESPONSE_TO_ESTRADIOL_STIMULUS	3.45736e-108	2.38005e-104	10.1796	-3.3245	-10.1796
GOBP_CELL_RECOGNITION	3.45736e-108	2.38005e-104	10.1796	-12.4372	-10.1796
GOBP_CERAMIDE_METABOLIC_PROCESS	3.45736e-108	2.38005e-104	10.1796	-3.43618	-10.1796
GOBP_ENDOCARDIAL_CUSHION_DEVELOPMENT	3.45736e-108	2.38005e-104	10.1796	-0.284113	-10.1796
GOBP_EPHRIN_RECEPTOR_SIGNALING_PATHWAY	3.45736e-108	2.38005e-104	10.1796	-2.17621	-10.1796
GOBP_EXOCRINE_SYSTEM_DEVELOPMENT	3.45736e-108	2.38005e-104	10.1796	-3.89574	-10.1796
GOBP_GENITALIA_DEVELOPMENT	3.45736e-108	2.38005e-104	10.1796	-1.46414	-10.1796
GOBP_INNER_EAR_RECEPTOR_CELL_DEVELOPMENT	3.45736e-108	2.38005e-104	10.1796	-5.00381	-10.1796
GOBP_LEARNING	3.45736e-108	2.38005e-104	10.1796	-9.72768	-10.1796
GOBP_NEGATIVE_CHEMOTAXIS	3.45736e-108	2.38005e-104	10.1796	-2.79057	-10.1796
GOBP_NEGATIVE_REGULATION_OF_ALPHA_BETA_T_CELL_DIFFERENTIATION	3.45736e-108	2.38005e-104	10.1796	-4.51779	-10.1796
GOBP_NEGATIVE_REGULATION_OF_BMP_SIGNALING_PATHWAY	3.45736e-108	2.38005e-104	10.1796	-1.7903	-10.1796
GOBP_NEGATIVE_REGULATION_OF_GENE_EXPRESSION_EPIGENETIC	3.45736e-108	2.38005e-104	10.1796	-18.5266	-10.1796
GOBP_NEGATIVE_REGULATION_OF_RELEASE_OF_CYTOCHROME_C_FROM_MITOCHONDRIA	3.45736e-108	2.38005e-104	10.1796	-4.94187	-10.1796
GOBP_NEGATIVE_REGULATION_OF_SMOOTHENED_SIGNALING_PATHWAY	3.45736e-108	2.38005e-104	10.1796	-2.264	-10.1796
GOBP_POSITIVE_REGULATION_OF_CELLULAR_EXTRAVASATION	3.45736e-108	2.38005e-104	10.1796	-3.76185	-10.1796
GOBP_POSITIVE_REGULATION_OF_ORGAN_GROWTH	3.45736e-108	2.38005e-104	10.1796	-6.894	-10.1796
GOBP_PRESYNAPTIC_ENDOCYTOSIS	3.45736e-108	2.38005e-104	10.1796	-11.709	-10.1796
GOBP_PRODUCTION_OF_MOLECULAR_MEDIATOR_INVOLVED_IN_INFLAMMATORY_RESPONSE	3.45736e-108	2.38005e-104	10.1796	-8.32503	-10.1796
GOBP_REGULATION_OF_ACTIN_FILAMENT_BASED_MOVEMENT	3.45736e-108	2.38005e-104	10.1796	-4.5082	-10.1796
GOBP_REGULATION_OF_ATP_DEPENDENT_ACTIVITY	3.45736e-108	2.38005e-104	10.1796	-7.04059	-10.1796
GOBP_REGULATION_OF_CELL_CYCLE_G2_M_PHASE_TRANSITION	3.45736e-108	2.38005e-104	10.1796	-12.8768	-10.1796
GOBP_REGULATION_OF_CYTOSOLIC_CALCIUM_ION_CONCENTRATION	3.45736e-108	2.38005e-104	10.1796	-3.32855	-10.1796
GOBP_REGULATION_OF_EXTENT_OF_CELL_GROWTH	3.45736e-108	2.38005e-104	10.1796	-9.21507	-10.1796
GOBP_REGULATION_OF_FIBROBLAST_GROWTH_FACTOR_RECEPTOR_SIGNALING_PATHWAY	3.45736e-108	2.38005e-104	10.1796	-2.79097	-10.1796
GOBP_REGULATION_OF_INTRACELLULAR_PROTEIN_TRANSPORT	3.45736e-108	2.38005e-104	10.1796	-19.1169	-10.1796
GOBP_REGULATION_OF_RELEASE_OF_SEQUESTERED_CALCIUM_ION_INTO_CYTOSOL	3.45736e-108	2.38005e-104	10.1796	-7.9649	-10.1796
GOBP_REGULATION_OF_SIGNALING_RECEPTOR_ACTIVITY	3.45736e-108	2.38005e-104	10.1796	-4.54406	-10.1796
GOBP_REGULATION_OF_SMAD_PROTEIN_SIGNAL_TRANSDUCTION	3.45736e-108	2.38005e-104	10.1796	-3.78009	-10.1796
GOBP_REGULATION_OF_SYNAPTIC_TRANSMISSION_GLUTAMATERGIC	3.45736e-108	2.38005e-104	10.1796	-4.11994	-10.1796
GOBP_RESPONSE_TO_ELECTRICAL_STIMULUS	3.45736e-108	2.38005e-104	10.1796	-4.36709	-10.1796
GOBP_RESPONSE_TO_INTERLEUKIN_4	3.45736e-108	2.38005e-104	10.1796	-2.89505	-10.1796
GOBP_SODIUM_ION_HOMEOSTASIS	3.45736e-108	2.38005e-104	10.1796	-1.94823	-10.1796
GOBP_SPINDLE_ASSEMBLY	3.45736e-108	2.38005e-104	10.1796	-15.7149	-10.1796
GOBP_TYROSINE_PHOSPHORYLATION_OF_STAT_PROTEIN	3.45736e-108	2.38005e-104	10.1796	-4.50088	-10.1796
GOBP_T_CELL_LINEAGE_COMMITMENT	3.45736e-108	2.38005e-104	10.1796	-3.42014	-10.1796
GOCC_VESICLE_COAT	4.40947e-107	3.95529e-104	10.1687	-10.7339	-10.1687
GOMF_HORMONE_ACTIVITY	4.40947e-107	7.20066e-104	10.1559	-0.599648	-10.1559
GOMF_INORGANIC_ANION_TRANSMEMBRANE_TRANSPORTER_ACTIVITY	4.40947e-107	7.20066e-104	10.1559	-6.18061	-10.1559
GOMF_POTASSIUM_CHANNEL_ACTIVITY	4.40947e-107	7.20066e-104	10.1559	-4.99097	-10.1559
GOMF_PROTEIN_TYROSINE_KINASE_ACTIVATOR_ACTIVITY	4.40947e-107	7.20066e-104	10.1559	-3.50646	-10.1559
GOBP_ANDROGEN_RECEPTOR_SIGNALING_PATHWAY	4.40947e-107	3.03548e-103	10.1251	-5.02566	-10.1251
GOBP_AUTONOMIC_NERVOUS_SYSTEM_DEVELOPMENT	4.40947e-107	3.03548e-103	10.1251	-3.50636	-10.1251
GOBP_BIOLOGICAL_PROCESS_INVOLVED_IN_INTERACTION_WITH_SYMBIONT	4.40947e-107	3.03548e-103	10.1251	-5.63487	-10.1251
GOBP_CD4_POSITIVE_OR_CD8_POSITIVE_ALPHA_BETA_T_CELL_LINEAGE_COMMITMENT	4.40947e-107	3.03548e-103	10.1251	-2.76222	-10.1251
GOBP_CORTICAL_CYTOSKELETON_ORGANIZATION	4.40947e-107	3.03548e-103	10.1251	-8.54551	-10.1251
GOBP_CYTOSKELETON_DEPENDENT_INTRACELLULAR_TRANSPORT	4.40947e-107	3.03548e-103	10.1251	-16.1297	-10.1251
GOBP_EPIBOLY	4.40947e-107	3.03548e-103	10.1251	-6.82399	-10.1251
GOBP_ERAD_PATHWAY	4.40947e-107	3.03548e-103	10.1251	-12.7751	-10.1251
GOBP_ESTABLISHMENT_OF_ENDOTHELIAL_BARRIER	4.40947e-107	3.03548e-103	10.1251	-5.0681	-10.1251
GOBP_ESTABLISHMENT_OR_MAINTENANCE_OF_MONOPOLAR_CELL_POLARITY	4.40947e-107	3.03548e-103	10.1251	-4.24355	-10.1251
GOBP_EXTRACELLULAR_EXOSOME_ASSEMBLY	4.40947e-107	3.03548e-103	10.1251	-1.66631	-10.1251
GOBP_FEEDING_BEHAVIOR	4.40947e-107	3.03548e-103	10.1251	-2.85457	-10.1251
GOBP_GASTRULATION_WITH_MOUTH_FORMING_SECOND	4.40947e-107	3.03548e-103	10.1251	-0.483172	-10.1251
GOBP_MITOCHONDRIAL_TRANSPORT	4.40947e-107	3.03548e-103	10.1251	-21.3055	-10.1251
GOBP_NEGATIVE_REGULATION_OF_CELL_JUNCTION_ASSEMBLY	4.40947e-107	3.03548e-103	10.1251	-2.37765	-10.1251
GOBP_NEGATIVE_REGULATION_OF_CYTOPLASMIC_PATTERN_RECOGNITION_RECEPTOR_SIGNALING_PATHWAY	4.40947e-107	3.03548e-103	10.1251	-6.87522	-10.1251
GOBP_NEGATIVE_REGULATION_OF_INTRACELLULAR_STEROID_HORMONE_RECEPTOR_SIGNALING_PATHWAY	4.40947e-107	3.03548e-103	10.1251	-5.3321	-10.1251
GOBP_NEGATIVE_REGULATION_OF_LIPID_LOCALIZATION	4.40947e-107	3.03548e-103	10.1251	-4.3019	-10.1251
GOBP_NEGATIVE_REGULATION_OF_VIRAL_PROCESS	4.40947e-107	3.03548e-103	10.1251	-9.81301	-10.1251
GOBP_NUCLEOSIDE_TRIPHOSPHATE_BIOSYNTHETIC_PROCESS	4.40947e-107	3.03548e-103	10.1251	-19.486	-10.1251
GOBP_NUCLEUS_ORGANIZATION	4.40947e-107	3.03548e-103	10.1251	-17.1342	-10.1251
GOBP_OVULATION_CYCLE_PROCESS	4.40947e-107	3.03548e-103	10.1251	-3.09392	-10.1251
GOBP_PEPTIDE_ANTIGEN_ASSEMBLY_WITH_MHC_CLASS_II_PROTEIN_COMPLEX	4.40947e-107	3.03548e-103	10.1251	-4.54883	-10.1251
GOBP_POSITIVE_REGULATION_BY_HOST_OF_VIRAL_PROCESS	4.40947e-107	3.03548e-103	10.1251	-2.61885	-10.1251
GOBP_POSITIVE_REGULATION_OF_G1_S_TRANSITION_OF_MITOTIC_CELL_CYCLE	4.40947e-107	3.03548e-103	10.1251	-5.06485	-10.1251
GOBP_POSITIVE_REGULATION_OF_PROTEIN_UBIQUITINATION	4.40947e-107	3.03548e-103	10.1251	-12.2942	-10.1251
GOBP_POSITIVE_REGULATION_OF_RELEASE_OF_SEQUESTERED_CALCIUM_ION_INTO_CYTOSOL	4.40947e-107	3.03548e-103	10.1251	-5.89686	-10.1251
GOBP_POSITIVE_REGULATION_OF_UNSATURATED_FATTY_ACID_BIOSYNTHETIC_PROCESS	4.40947e-107	3.03548e-103	10.1251	-2.45032	-10.1251
GOBP_POSITIVE_THYMIC_T_CELL_SELECTION	4.40947e-107	3.03548e-103	10.1251	-2.72199	-10.1251
GOBP_POSTSYNAPTIC_ACTIN_CYTOSKELETON_ORGANIZATION	4.40947e-107	3.03548e-103	10.1251	-3.88632	-10.1251
GOBP_POSTSYNAPTIC_CYTOSKELETON_ORGANIZATION	4.40947e-107	3.03548e-103	10.1251	-4.02288	-10.1251
GOBP_PROTEIN_LOCALIZATION_TO_SYNAPSE	4.40947e-107	3.03548e-103	10.1251	-7.38299	-10.1251
GOBP_REGULATION_OF_ALCOHOL_BIOSYNTHETIC_PROCESS	4.40947e-107	3.03548e-103	10.1251	-4.64005	-10.1251
GOBP_REGULATION_OF_DENDRITIC_SPINE_DEVELOPMENT	4.40947e-107	3.03548e-103	10.1251	-7.6633	-10.1251
GOBP_REGULATION_OF_LAMELLIPODIUM_ORGANIZATION	4.40947e-107	3.03548e-103	10.1251	-9.57994	-10.1251
GOBP_REGULATION_OF_POSTSYNAPTIC_MEMBRANE_NEUROTRANSMITTER_RECEPTOR_LEVELS	4.40947e-107	3.03548e-103	10.1251	-11.7854	-10.1251
GOBP_SODIUM_ION_EXPORT_ACROSS_PLASMA_MEMBRANE	4.40947e-107	3.03548e-103	10.1251	-1.86168	-10.1251
GOBP_VASCULAR_ASSOCIATED_SMOOTH_MUSCLE_CELL_MIGRATION	4.40947e-107	3.03548e-103	10.1251	-3.29089	-10.1251
GOBP_VASCULAR_ASSOCIATED_SMOOTH_MUSCLE_CONTRACTION	4.40947e-107	3.03548e-103	10.1251	-2.86386	-10.1251
GOCC_COSTAMERE	5.54946e-106	4.97787e-103	10.1145	-4.65247	-10.1145
GOCC_PLATELET_ALPHA_GRANULE	5.54946e-106	4.97787e-103	10.1145	-3.23727	-10.1145
GOMF_C2H2_ZINC_FINGER_DOMAIN_BINDING	5.54946e-106	9.06227e-103	10.1016	-0.290784	-10.1016
GOMF_CALCIUM_DEPENDENT_PHOSPHOLIPID_BINDING	5.54946e-106	9.06227e-103	10.1016	-3.46842	-10.1016
GOMF_MITOGEN_ACTIVATED_PROTEIN_KINASE_BINDING	5.54946e-106	9.06227e-103	10.1016	-3.00769	-10.1016
GOMF_POTASSIUM_ION_TRANSMEMBRANE_TRANSPORTER_ACTIVITY	5.54946e-106	9.06227e-103	10.1016	-6.10013	-10.1016
GOBP_CHROMOSOME_LOCALIZATION	5.54946e-106	3.82025e-102	10.0706	-13.7583	-10.0706
GOBP_DNA_BIOSYNTHETIC_PROCESS	5.54946e-106	3.82025e-102	10.0706	-18.3905	-10.0706
GOBP_EMBRYONIC_PATTERN_SPECIFICATION	5.54946e-106	3.82025e-102	10.0706	-2.83268	-10.0706
GOBP_GLYCERALDEHYDE_3_PHOSPHATE_METABOLIC_PROCESS	5.54946e-106	3.82025e-102	10.0706	-6.89637	-10.0706
GOBP_KERATINOCYTE_DIFFERENTIATION	5.54946e-106	3.82025e-102	10.0706	-7.32915	-10.0706
GOBP_KILLING_BY_HOST_OF_SYMBIONT_CELLS	5.54946e-106	3.82025e-102	10.0706	-3.31988	-10.0706
GOBP_NEGATIVE_REGULATION_OF_PROTEIN_SERINE_THREONINE_KINASE_ACTIVITY	5.54946e-106	3.82025e-102	10.0706	-5.59003	-10.0706
GOBP_NEGATIVE_REGULATION_OF_TROPHOBLAST_CELL_MIGRATION	5.54946e-106	3.82025e-102	10.0706	-3.54946	-10.0706
GOBP_POSITIVE_REGULATION_OF_CALCIUM_MEDIATED_SIGNALING	5.54946e-106	3.82025e-102	10.0706	-3.91838	-10.0706
GOBP_POSITIVE_REGULATION_OF_DNA_BINDING	5.54946e-106	3.82025e-102	10.0706	-8.53374	-10.0706
GOBP_POSITIVE_REGULATION_OF_GLIOGENESIS	5.54946e-106	3.82025e-102	10.0706	-9.94297	-10.0706
GOBP_POSITIVE_REGULATION_OF_MIRNA_METABOLIC_PROCESS	5.54946e-106	3.82025e-102	10.0706	-4.56659	-10.0706
GOBP_POSITIVE_REGULATION_OF_ORGANELLE_ASSEMBLY	5.54946e-106	3.82025e-102	10.0706	-11.824	-10.0706
GOBP_POSITIVE_REGULATION_OF_PROSTAGLANDIN_BIOSYNTHETIC_PROCESS	5.54946e-106	3.82025e-102	10.0706	-2.44544	-10.0706
GOBP_REGULATION_OF_ANDROGEN_RECEPTOR_SIGNALING_PATHWAY	5.54946e-106	3.82025e-102	10.0706	-3.11781	-10.0706
GOBP_REGULATION_OF_CARBOHYDRATE_BIOSYNTHETIC_PROCESS	5.54946e-106	3.82025e-102	10.0706	-9.07453	-10.0706
GOBP_REGULATION_OF_CARDIAC_MUSCLE_CELL_CONTRACTION	5.54946e-106	3.82025e-102	10.0706	-2.23113	-10.0706
GOBP_REGULATION_OF_HETEROTYPIC_CELL_CELL_ADHESION	5.54946e-106	3.82025e-102	10.0706	-2.32021	-10.0706
GOBP_RESPONSE_TO_LAMINAR_FLUID_SHEAR_STRESS	5.54946e-106	3.82025e-102	10.0706	-0.196236	-10.0706
GOBP_RESPONSE_TO_STEM_CELL_FACTOR	5.54946e-106	3.82025e-102	10.0706	-0.607964	-10.0706
GOBP_VACUOLAR_TRANSPORT	5.54946e-106	3.82025e-102	10.0706	-12.6434	-10.0706
GOBP_VASCULAR_ENDOTHELIAL_GROWTH_FACTOR_PRODUCTION	5.54946e-106	3.82025e-102	10.0706	-5.12682	-10.0706
GOMF_ATPASE_COUPLED_TRANSMEMBRANE_TRANSPORTER_ACTIVITY	6.8919e-105	1.12545e-101	10.0473	-6.09869	-10.0473
GOMF_HISTONE_ACETYLTRANSFERASE_BINDING	6.8919e-105	1.12545e-101	10.0473	-2.55848	-10.0473
GOMF_RNA_POLYMERASE_II_CORE_PROMOTER_SEQUENCE_SPECIFIC_DNA_BINDING	6.8919e-105	1.12545e-101	10.0473	-3.55674	-10.0473
GOMF_STRUCTURAL_CONSTITUENT_OF_POSTSYNAPSE	6.8919e-105	1.12545e-101	10.0473	-3.47943	-10.0473
GOMF_TRANSCRIPTION_COREPRESSOR_BINDING	6.8919e-105	1.12545e-101	10.0473	-7.15256	-10.0473
GOBP_ANGIOGENESIS_INVOLVED_IN_WOUND_HEALING	6.8919e-105	4.74439e-101	10.0162	-2.44742	-10.0162
GOBP_APOPTOTIC_CELL_CLEARANCE	6.8919e-105	4.74439e-101	10.0162	-5.21277	-10.0162
GOBP_ATP_BIOSYNTHETIC_PROCESS	6.8919e-105	4.74439e-101	10.0162	-16.1514	-10.0162
GOBP_CARDIAC_VENTRICLE_MORPHOGENESIS	6.8919e-105	4.74439e-101	10.0162	-4.79979	-10.0162
GOBP_DNA_TEMPLATED_TRANSCRIPTION_INITIATION	6.8919e-105	4.74439e-101	10.0162	-16.5221	-10.0162
GOBP_ENDODERM_DEVELOPMENT	6.8919e-105	4.74439e-101	10.0162	-11.0569	-10.0162
GOBP_GLANDULAR_EPITHELIAL_CELL_DIFFERENTIATION	6.8919e-105	4.74439e-101	10.0162	-3.75744	-10.0162
GOBP_GLIAL_CELL_APOPTOTIC_PROCESS	6.8919e-105	4.74439e-101	10.0162	-2.1102	-10.0162
GOBP_INFLAMMASOME_MEDIATED_SIGNALING_PATHWAY	6.8919e-105	4.74439e-101	10.0162	-6.68618	-10.0162
GOBP_LIVER_REGENERATION	6.8919e-105	4.74439e-101	10.0162	-3.25521	-10.0162
GOBP_LYMPHOCYTE_CHEMOTAXIS	6.8919e-105	4.74439e-101	10.0162	-8.21869	-10.0162
GOBP_MODULATION_BY_HOST_OF_VIRAL_PROCESS	6.8919e-105	4.74439e-101	10.0162	-4.74594	-10.0162
GOBP_NEGATIVE_REGULATION_OF_CALCIUM_ION_IMPORT	6.8919e-105	4.74439e-101	10.0162	-1.52065	-10.0162
GOBP_NEGATIVE_REGULATION_OF_CELLULAR_SENESCENCE	6.8919e-105	4.74439e-101	10.0162	-3.84975	-10.0162
GOBP_NEGATIVE_REGULATION_OF_MONOATOMIC_ION_TRANSMEMBRANE_TRANSPORT	6.8919e-105	4.74439e-101	10.0162	-11.1776	-10.0162
GOBP_NEGATIVE_REGULATION_OF_TRANSPORTER_ACTIVITY	6.8919e-105	4.74439e-101	10.0162	-7.04131	-10.0162
GOBP_OLEFINIC_COMPOUND_BIOSYNTHETIC_PROCESS	6.8919e-105	4.74439e-101	10.0162	-1.93531	-10.0162
GOBP_PEPTIDYL_PROLINE_MODIFICATION	6.8919e-105	4.74439e-101	10.0162	-6.74575	-10.0162
GOBP_PERICYTE_CELL_DIFFERENTIATION	6.8919e-105	4.74439e-101	10.0162	-1.3058	-10.0162
GOBP_POSITIVE_REGULATION_OF_BONE_MINERALIZATION	6.8919e-105	4.74439e-101	10.0162	-4.53751	-10.0162
GOBP_POSITIVE_REGULATION_OF_EXOCYTOSIS	6.8919e-105	4.74439e-101	10.0162	-8.32688	-10.0162
GOBP_POSITIVE_REGULATION_OF_EXTRACELLULAR_MATRIX_ORGANIZATION	6.8919e-105	4.74439e-101	10.0162	-3.71525	-10.0162
GOBP_POSITIVE_REGULATION_OF_G_PROTEIN_COUPLED_RECEPTOR_SIGNALING_PATHWAY	6.8919e-105	4.74439e-101	10.0162	-1.87136	-10.0162
GOBP_POSITIVE_REGULATION_OF_HEART_GROWTH	6.8919e-105	4.74439e-101	10.0162	-5.68944	-10.0162
GOBP_POSITIVE_REGULATION_OF_HEART_RATE	6.8919e-105	4.74439e-101	10.0162	-0.035338	-10.0162
GOBP_POSITIVE_REGULATION_OF_LAMELLIPODIUM_ASSEMBLY	6.8919e-105	4.74439e-101	10.0162	-6.35254	-10.0162
GOBP_POSITIVE_REGULATION_OF_MUSCLE_CELL_APOPTOTIC_PROCESS	6.8919e-105	4.74439e-101	10.0162	-5.36171	-10.0162
GOBP_POSITIVE_REGULATION_OF_NITRIC_OXIDE_METABOLIC_PROCESS	6.8919e-105	4.74439e-101	10.0162	-4.58445	-10.0162
GOBP_POTASSIUM_ION_TRANSPORT	6.8919e-105	4.74439e-101	10.0162	-9.98968	-10.0162
GOBP_PROTEIN_HOMOTRIMERIZATION	6.8919e-105	4.74439e-101	10.0162	-2.03389	-10.0162
GOBP_PROTEIN_LOCALIZATION_TO_CELL_CELL_JUNCTION	6.8919e-105	4.74439e-101	10.0162	-4.47301	-10.0162
GOBP_REGULATION_OF_EXTRINSIC_APOPTOTIC_SIGNALING_PATHWAY_VIA_DEATH_DOMAIN_RECEPTORS	6.8919e-105	4.74439e-101	10.0162	-6.71485	-10.0162
GOBP_REGULATION_OF_INSULIN_RECEPTOR_SIGNALING_PATHWAY	6.8919e-105	4.74439e-101	10.0162	-4.68717	-10.0162
GOBP_REGULATION_OF_KETONE_BIOSYNTHETIC_PROCESS	6.8919e-105	4.74439e-101	10.0162	-1.34711	-10.0162
GOBP_REGULATION_OF_LIPOPROTEIN_PARTICLE_CLEARANCE	6.8919e-105	4.74439e-101	10.0162	-3.06986	-10.0162
GOBP_REGULATION_OF_NEUROINFLAMMATORY_RESPONSE	6.8919e-105	4.74439e-101	10.0162	-4.00536	-10.0162
GOBP_REGULATION_OF_PROTEASOMAL_UBIQUITIN_DEPENDENT_PROTEIN_CATABOLIC_PROCESS	6.8919e-105	4.74439e-101	10.0162	-14.5219	-10.0162
GOBP_REGULATION_OF_SUBSTRATE_ADHESION_DEPENDENT_CELL_SPREADING	6.8919e-105	4.74439e-101	10.0162	-9.42094	-10.0162
GOBP_REGULATION_OF_T_HELPER_17_TYPE_IMMUNE_RESPONSE	6.8919e-105	4.74439e-101	10.0162	-3.43752	-10.0162
GOBP_TRANSMISSION_OF_NERVE_IMPULSE	6.8919e-105	4.74439e-101	10.0162	-1.51812	-10.0162
GOBP_VASCULAR_WOUND_HEALING	6.8919e-105	4.74439e-101	10.0162	-1.35929	-10.0162
GOCC_AXON_CYTOPLASM	8.44601e-104	7.57607e-101	10.006	-7.31778	-10.006
GOCC_EXTRINSIC_COMPONENT_OF_PLASMA_MEMBRANE	8.44601e-104	7.57607e-101	10.006	-7.67227	-10.006
GOCC_GABA_ERGIC_SYNAPSE	8.44601e-104	7.57607e-101	10.006	-7.16254	-10.006
GOCC_GOLGI_ASSOCIATED_VESICLE_MEMBRANE	8.44601e-104	7.57607e-101	10.006	-7.00906	-10.006
GOCC_NEURON_PROJECTION_CYTOPLASM	8.44601e-104	7.57607e-101	10.006	-11.238	-10.006
GOMF_G_PROTEIN_COUPLED_GLUTAMATE_RECEPTOR_BINDING	8.44601e-104	1.37923e-100	9.99302	-2.26264	-9.99302
GOMF_NADP_BINDING	8.44601e-104	1.37923e-100	9.99302	-2.8948	-9.99302
GOMF_TRANSFERASE_ACTIVITY_TRANSFERRING_NITROGENOUS_GROUPS	8.44601e-104	1.37923e-100	9.99302	-3.1902	-9.99302
GOMF_TRANSLATION_REGULATOR_ACTIVITY	8.44601e-104	1.37923e-100	9.99302	-6.11097	-9.99302
GOBP_BONE_CELL_DEVELOPMENT	8.44601e-104	5.81423e-100	9.9617	-3.25443	-9.9617
GOBP_BRAIN_DERIVED_NEUROTROPHIC_FACTOR_RECEPTOR_SIGNALING_PATHWAY	8.44601e-104	5.81423e-100	9.9617	-0.432649	-9.9617
GOBP_CALCIUM_ION_TRANSPORT_INTO_CYTOSOL	8.44601e-104	5.81423e-100	9.9617	-3.11763	-9.9617
GOBP_CARDIAC_MUSCLE_CELL_ACTION_POTENTIAL	8.44601e-104	5.81423e-100	9.9617	-6.08894	-9.9617
GOBP_CYTOSKELETON_DEPENDENT_CYTOKINESIS	8.44601e-104	5.81423e-100	9.9617	-14.6975	-9.9617
GOBP_ENDODERM_FORMATION	8.44601e-104	5.81423e-100	9.9617	-8.58535	-9.9617
GOBP_FILOPODIUM_ASSEMBLY	8.44601e-104	5.81423e-100	9.9617	-7.30304	-9.9617
GOBP_HAIR_CELL_DIFFERENTIATION	8.44601e-104	5.81423e-100	9.9617	-2.82935	-9.9617
GOBP_IMMUNOGLOBULIN_PRODUCTION	8.44601e-104	5.81423e-100	9.9617	-8.58913	-9.9617
GOBP_MEMBRANE_RAFT_ASSEMBLY	8.44601e-104	5.81423e-100	9.9617	-4.79568	-9.9617
GOBP_MODIFICATION_OF_SYNAPTIC_STRUCTURE	8.44601e-104	5.81423e-100	9.9617	-6.76321	-9.9617
GOBP_NEGATIVE_REGULATION_OF_AMIDE_METABOLIC_PROCESS	8.44601e-104	5.81423e-100	9.9617	-3.0015	-9.9617
GOBP_NEUROMUSCULAR_PROCESS	8.44601e-104	5.81423e-100	9.9617	-7.37254	-9.9617
GOBP_PEPTIDYL_PROLINE_HYDROXYLATION	8.44601e-104	5.81423e-100	9.9617	-3.45683	-9.9617
GOBP_POSITIVE_REGULATION_OF_MAP_KINASE_ACTIVITY	8.44601e-104	5.81423e-100	9.9617	-5.10766	-9.9617
GOBP_POSITIVE_REGULATION_OF_PROTEIN_LOCALIZATION_TO_NUCLEUS	8.44601e-104	5.81423e-100	9.9617	-10.3612	-9.9617
GOBP_POSITIVE_REGULATION_OF_REPRODUCTIVE_PROCESS	8.44601e-104	5.81423e-100	9.9617	-6.35904	-9.9617
GOBP_POSITIVE_REGULATION_OF_VASCULAR_ASSOCIATED_SMOOTH_MUSCLE_CELL_MIGRATION	8.44601e-104	5.81423e-100	9.9617	-0.357912	-9.9617
GOBP_POSITIVE_REGULATION_OF_VESICLE_FUSION	8.44601e-104	5.81423e-100	9.9617	-2.71421	-9.9617
GOBP_PROTEIN_HYDROXYLATION	8.44601e-104	5.81423e-100	9.9617	-6.41768	-9.9617
GOBP_PROTEIN_REFOLDING	8.44601e-104	5.81423e-100	9.9617	-7.31443	-9.9617
GOBP_REGULATION_OF_CAMP_PKA_SIGNAL_TRANSDUCTION	8.44601e-104	5.81423e-100	9.9617	-2.3927	-9.9617
GOBP_REGULATION_OF_CELL_FATE_COMMITMENT	8.44601e-104	5.81423e-100	9.9617	-3.94032	-9.9617
GOBP_REGULATION_OF_FATTY_ACID_BIOSYNTHETIC_PROCESS	8.44601e-104	5.81423e-100	9.9617	-4.72429	-9.9617
GOBP_REGULATION_OF_MEIOTIC_NUCLEAR_DIVISION	8.44601e-104	5.81423e-100	9.9617	-3.13914	-9.9617
GOBP_REGULATION_OF_NON_CANONICAL_NF_KAPPAB_SIGNAL_TRANSDUCTION	8.44601e-104	5.81423e-100	9.9617	-7.16799	-9.9617
GOBP_REGULATION_OF_RUFFLE_ASSEMBLY	8.44601e-104	5.81423e-100	9.9617	-4.65398	-9.9617
GOBP_REGULATION_OF_TYPE_B_PANCREATIC_CELL_PROLIFERATION	8.44601e-104	5.81423e-100	9.9617	-3.09417	-9.9617
GOBP_RESPONSE_TO_MINERALOCORTICOID	8.44601e-104	5.81423e-100	9.9617	-0.612677	-9.9617
GOBP_RUFFLE_ASSEMBLY	8.44601e-104	5.81423e-100	9.9617	-5.49716	-9.9617
GOBP_STRESS_ACTIVATED_PROTEIN_KINASE_SIGNALING_CASCADE	8.44601e-104	5.81423e-100	9.9617	-5.88518	-9.9617
GOCC_A_BAND	1.02138e-102	9.16179e-100	9.95178	-6.1241	-9.95178
GOCC_ENDOSOME_LUMEN	1.02138e-102	9.16179e-100	9.95178	-3.03959	-9.95178
GOCC_MICROBODY	1.02138e-102	9.16179e-100	9.95178	-11.5699	-9.95178
GOCC_PARALLEL_FIBER_TO_PURKINJE_CELL_SYNAPSE	1.02138e-102	9.16179e-100	9.95178	-2.39413	-9.95178
GOCC_POSTSYNAPTIC_DENSITY_MEMBRANE	1.02138e-102	9.16179e-100	9.95178	-6.26693	-9.95178
GOMF_HYDRO_LYASE_ACTIVITY	1.02138e-102	1.66792e-99	9.9387	-5.09837	-9.9387
GOMF_PHOSPHOPROTEIN_BINDING	1.02138e-102	1.66792e-99	9.9387	-9.87996	-9.9387
GOMF_POTASSIUM_ION_BINDING	1.02138e-102	1.66792e-99	9.9387	-2.12368	-9.9387
GOMF_PROMOTER_SPECIFIC_CHROMATIN_BINDING	1.02138e-102	1.66792e-99	9.9387	-5.50201	-9.9387
GOBP_AMINOGLYCAN_BIOSYNTHETIC_PROCESS	1.02138e-102	7.03119e-99	9.90722	-5.14701	-9.90722
GOBP_BONE_REMODELING	1.02138e-102	7.03119e-99	9.90722	-8.07306	-9.90722
GOBP_BONE_RESORPTION	1.02138e-102	7.03119e-99	9.90722	-6.85366	-9.90722
GOBP_CAMERA_TYPE_EYE_MORPHOGENESIS	1.02138e-102	7.03119e-99	9.90722	-7.53641	-9.90722
GOBP_DEVELOPMENTAL_PIGMENTATION	1.02138e-102	7.03119e-99	9.90722	-4.48098	-9.90722
GOBP_EMBRYONIC_AXIS_SPECIFICATION	1.02138e-102	7.03119e-99	9.90722	-1.57356	-9.90722
GOBP_ENDODERMAL_CELL_DIFFERENTIATION	1.02138e-102	7.03119e-99	9.90722	-8.3306	-9.90722
GOBP_ENERGY_HOMEOSTASIS	1.02138e-102	7.03119e-99	9.90722	-2.9013	-9.90722
GOBP_EXPORT_ACROSS_PLASMA_MEMBRANE	1.02138e-102	7.03119e-99	9.90722	-4.98669	-9.90722
GOBP_INTERFERON_BETA_PRODUCTION	1.02138e-102	7.03119e-99	9.90722	-7.33897	-9.90722
GOBP_LAMELLIPODIUM_ASSEMBLY	1.02138e-102	7.03119e-99	9.90722	-8.89047	-9.90722
GOBP_LIVER_MORPHOGENESIS	1.02138e-102	7.03119e-99	9.90722	-3.38205	-9.90722
GOBP_LOW_DENSITY_LIPOPROTEIN_PARTICLE_CLEARANCE	1.02138e-102	7.03119e-99	9.90722	-3.54707	-9.90722
GOBP_L_AMINO_ACID_METABOLIC_PROCESS	1.02138e-102	7.03119e-99	9.90722	-10.4151	-9.90722
GOBP_MEMBRANE_FUSION	1.02138e-102	7.03119e-99	9.90722	-12.9951	-9.90722
GOBP_MITOTIC_CELL_CYCLE_CHECKPOINT_SIGNALING	1.02138e-102	7.03119e-99	9.90722	-13.873	-9.90722
GOBP_NEGATIVE_REGULATION_OF_STEROID_METABOLIC_PROCESS	1.02138e-102	7.03119e-99	9.90722	-2.06021	-9.90722
GOBP_NEGATIVE_REGULATION_OF_VIRAL_GENOME_REPLICATION	1.02138e-102	7.03119e-99	9.90722	-6.70126	-9.90722
GOBP_ORGANOPHOSPHATE_ESTER_TRANSPORT	1.02138e-102	7.03119e-99	9.90722	-9.52394	-9.90722
GOBP_PINOCYTOSIS	1.02138e-102	7.03119e-99	9.90722	-2.86749	-9.90722
GOBP_POSITIVE_REGULATION_OF_ALCOHOL_BIOSYNTHETIC_PROCESS	1.02138e-102	7.03119e-99	9.90722	-3.33225	-9.90722
GOBP_POSITIVE_REGULATION_OF_NATURAL_KILLER_CELL_MEDIATED_IMMUNITY	1.02138e-102	7.03119e-99	9.90722	-0.841731	-9.90722
GOBP_POSITIVE_REGULATION_OF_STRIATED_MUSCLE_CELL_DIFFERENTIATION	1.02138e-102	7.03119e-99	9.90722	-4.09882	-9.90722
GOBP_PROTEIN_DNA_COMPLEX_ORGANIZATION	1.02138e-102	7.03119e-99	9.90722	-19.4895	-9.90722
GOBP_RECEPTOR_METABOLIC_PROCESS	1.02138e-102	7.03119e-99	9.90722	-6.50583	-9.90722
GOBP_REGULATION_OF_ACTION_POTENTIAL	1.02138e-102	7.03119e-99	9.90722	-7.44851	-9.90722
GOBP_REGULATION_OF_ACTIVATED_T_CELL_PROLIFERATION	1.02138e-102	7.03119e-99	9.90722	-4.00912	-9.90722
GOBP_REGULATION_OF_CARDIAC_MUSCLE_CELL_ACTION_POTENTIAL	1.02138e-102	7.03119e-99	9.90722	-4.48557	-9.90722
GOBP_REGULATION_OF_CARDIAC_MUSCLE_CELL_PROLIFERATION	1.02138e-102	7.03119e-99	9.90722	-4.14852	-9.90722
GOBP_REGULATION_OF_CARDIAC_MUSCLE_CONTRACTION	1.02138e-102	7.03119e-99	9.90722	-6.61064	-9.90722
GOBP_REGULATION_OF_FILOPODIUM_ASSEMBLY	1.02138e-102	7.03119e-99	9.90722	-5.91236	-9.90722
GOBP_REGULATION_OF_HUMORAL_IMMUNE_RESPONSE	1.02138e-102	7.03119e-99	9.90722	-0.206333	-9.90722
GOBP_REGULATION_OF_LOW_DENSITY_LIPOPROTEIN_PARTICLE_CLEARANCE	1.02138e-102	7.03119e-99	9.90722	-2.83185	-9.90722
GOBP_REGULATION_OF_LYMPHOCYTE_MIGRATION	1.02138e-102	7.03119e-99	9.90722	-8.19808	-9.90722
GOBP_REGULATION_OF_MACROPHAGE_ACTIVATION	1.02138e-102	7.03119e-99	9.90722	-4.52437	-9.90722
GOBP_REGULATION_OF_PROTEIN_KINASE_A_SIGNALING	1.02138e-102	7.03119e-99	9.90722	-1.99419	-9.90722
GOBP_REGULATION_OF_T_HELPER_17_CELL_DIFFERENTIATION	1.02138e-102	7.03119e-99	9.90722	-2.83963	-9.90722
GOBP_REGULATION_OF_VESICLE_FUSION	1.02138e-102	7.03119e-99	9.90722	-3.01462	-9.90722
GOBP_REGULATION_OF_VIRAL_TRANSCRIPTION	1.02138e-102	7.03119e-99	9.90722	-2.34217	-9.90722
GOBP_RESPONSE_TO_AMINE	1.02138e-102	7.03119e-99	9.90722	-3.05076	-9.90722
GOBP_SMAD_PROTEIN_SIGNAL_TRANSDUCTION	1.02138e-102	7.03119e-99	9.90722	-4.48738	-9.90722
GOBP_TOR_SIGNALING	1.02138e-102	7.03119e-99	9.90722	-16.5863	-9.90722
GOCC_ROUGH_ENDOPLASMIC_RETICULUM_MEMBRANE	1.21885e-101	1.0933e-98	9.89754	-5.88812	-9.89754
GOMF_GLUTAMATE_RECEPTOR_BINDING	1.21885e-101	1.99038e-98	9.88438	-8.88423	-9.88438
GOMF_MONOATOMIC_ANION_TRANSMEMBRANE_TRANSPORTER_ACTIVITY	1.21885e-101	1.99038e-98	9.88438	-7.10228	-9.88438
GOMF_PROTEIN_LIPID_COMPLEX_BINDING	1.21885e-101	1.99038e-98	9.88438	-0.169367	-9.88438
GOMF_RNA_POLYMERASE_II_CTD_HEPTAPEPTIDE_REPEAT_MODIFYING_ACTIVITY	1.21885e-101	1.99038e-98	9.88438	-13.4025	-9.88438
GOMF_SODIUM_CHANNEL_ACTIVITY	1.21885e-101	1.99038e-98	9.88438	-2.00583	-9.88438
GOMF_STRUCTURAL_CONSTITUENT_OF_SYNAPSE	1.21885e-101	1.99038e-98	9.88438	-3.89572	-9.88438
GOBP_ANTIGEN_RECEPTOR_MEDIATED_SIGNALING_PATHWAY	1.21885e-101	8.39053e-98	9.85273	-11.143	-9.85273
GOBP_BERGMANN_GLIAL_CELL_DIFFERENTIATION	1.21885e-101	8.39053e-98	9.85273	-0.149201	-9.85273
GOBP_BONE_GROWTH	1.21885e-101	8.39053e-98	9.85273	-0.847607	-9.85273
GOBP_C21_STEROID_HORMONE_BIOSYNTHETIC_PROCESS	1.21885e-101	8.39053e-98	9.85273	-1.16841	-9.85273
GOBP_DEFENSE_RESPONSE_TO_FUNGUS	1.21885e-101	8.39053e-98	9.85273	-3.20026	-9.85273
GOBP_INSULIN_SECRETION_INVOLVED_IN_CELLULAR_RESPONSE_TO_GLUCOSE_STIMULUS	1.21885e-101	8.39053e-98	9.85273	-8.10198	-9.85273
GOBP_LYMPH_NODE_DEVELOPMENT	1.21885e-101	8.39053e-98	9.85273	-2.69875	-9.85273
GOBP_MACROPHAGE_ACTIVATION	1.21885e-101	8.39053e-98	9.85273	-8.97299	-9.85273
GOBP_MICROTUBULE_CYTOSKELETON_ORGANIZATION_INVOLVED_IN_MITOSIS	1.21885e-101	8.39053e-98	9.85273	-18.9368	-9.85273
GOBP_MITOTIC_SPINDLE_ORGANIZATION	1.21885e-101	8.39053e-98	9.85273	-15.4379	-9.85273
GOBP_MYOFIBRIL_ASSEMBLY	1.21885e-101	8.39053e-98	9.85273	-6.38797	-9.85273
GOBP_NEGATIVE_REGULATION_OF_AMYLOID_PRECURSOR_PROTEIN_CATABOLIC_PROCESS	1.21885e-101	8.39053e-98	9.85273	-2.28158	-9.85273
GOBP_NEGATIVE_REGULATION_OF_OXIDATIVE_STRESS_INDUCED_INTRINSIC_APOPTOTIC_SIGNALING_PATHWAY	1.21885e-101	8.39053e-98	9.85273	-5.33522	-9.85273
GOBP_PEPTIDYL_LYSINE_MODIFICATION	1.21885e-101	8.39053e-98	9.85273	-13.4753	-9.85273
GOBP_POSITIVE_REGULATION_OF_EXTRINSIC_APOPTOTIC_SIGNALING_PATHWAY	1.21885e-101	8.39053e-98	9.85273	-6.98709	-9.85273
GOBP_POSITIVE_REGULATION_OF_FATTY_ACID_TRANSPORT	1.21885e-101	8.39053e-98	9.85273	-1.66504	-9.85273
GOBP_POSITIVE_REGULATION_OF_JNK_CASCADE	1.21885e-101	8.39053e-98	9.85273	-5.96697	-9.85273
GOBP_POSITIVE_REGULATION_OF_OSSIFICATION	1.21885e-101	8.39053e-98	9.85273	-4.7552	-9.85273
GOBP_POSITIVE_REGULATION_OF_TRANSPORTER_ACTIVITY	1.21885e-101	8.39053e-98	9.85273	-6.41298	-9.85273
GOBP_REGULATION_OF_APOPTOTIC_CELL_CLEARANCE	1.21885e-101	8.39053e-98	9.85273	-3.05667	-9.85273
GOBP_REGULATION_OF_NITRIC_OXIDE_SYNTHASE_ACTIVITY	1.21885e-101	8.39053e-98	9.85273	-2.40068	-9.85273
GOBP_REGULATION_OF_RECEPTOR_RECYCLING	1.21885e-101	8.39053e-98	9.85273	-3.2462	-9.85273
GOBP_REGULATION_OF_SMOOTH_MUSCLE_CELL_DIFFERENTIATION	1.21885e-101	8.39053e-98	9.85273	-3.08613	-9.85273
GOBP_REGULATORY_T_CELL_DIFFERENTIATION	1.21885e-101	8.39053e-98	9.85273	-3.44549	-9.85273
GOBP_RESPONSE_TO_TESTOSTERONE	1.21885e-101	8.39053e-98	9.85273	-3.57063	-9.85273
GOBP_RIBOSOME_ASSEMBLY	1.21885e-101	8.39053e-98	9.85273	-5.92198	-9.85273
GOBP_SCHWANN_CELL_DIFFERENTIATION	1.21885e-101	8.39053e-98	9.85273	-4.43219	-9.85273
GOBP_SERTOLI_CELL_DIFFERENTIATION	1.21885e-101	8.39053e-98	9.85273	-3.60289	-9.85273
GOBP_TRANSEPITHELIAL_TRANSPORT	1.21885e-101	8.39053e-98	9.85273	-3.13812	-9.85273
GOCC_POSTSYNAPTIC_CYTOSKELETON	1.43527e-100	1.28744e-97	9.84329	-2.544	-9.84329
GOMF_ABC_TYPE_TRANSPORTER_ACTIVITY	1.43527e-100	2.3438e-97	9.83006	-0.913406	-9.83006
GOMF_CELL_CELL_ADHESION_MEDIATOR_ACTIVITY	1.43527e-100	2.3438e-97	9.83006	-2.84564	-9.83006
GOMF_COLLAGEN_RECEPTOR_ACTIVITY	1.43527e-100	2.3438e-97	9.83006	-0.0367602	-9.83006
GOMF_CYCLIN_DEPENDENT_PROTEIN_KINASE_ACTIVITY	1.43527e-100	2.3438e-97	9.83006	-6.01409	-9.83006
GOMF_FAD_BINDING	1.43527e-100	2.3438e-97	9.83006	-2.06022	-9.83006
GOMF_FLAVIN_ADENINE_DINUCLEOTIDE_BINDING	1.43527e-100	2.3438e-97	9.83006	-3.6981	-9.83006
GOMF_MOLECULAR_SEQUESTERING_ACTIVITY	1.43527e-100	2.3438e-97	9.83006	-10.7939	-9.83006
GOMF_OLIGOSACCHARIDE_BINDING	1.43527e-100	2.3438e-97	9.83006	-3.18768	-9.83006
GOMF_OXIDOREDUCTASE_ACTIVITY_ACTING_ON_METAL_IONS	1.43527e-100	2.3438e-97	9.83006	-0.404311	-9.83006
GOMF_POTASSIUM_CHANNEL_REGULATOR_ACTIVITY	1.43527e-100	2.3438e-97	9.83006	-4.75035	-9.83006
GOBP_AMYLOID_BETA_FORMATION	1.43527e-100	9.8804e-97	9.79823	-3.60007	-9.79823
GOBP_ANIMAL_ORGAN_FORMATION	1.43527e-100	9.8804e-97	9.79823	-3.59835	-9.79823
GOBP_BRANCHING_INVOLVED_IN_MAMMARY_GLAND_DUCT_MORPHOGENESIS	1.43527e-100	9.8804e-97	9.79823	-0.229748	-9.79823
GOBP_CELLULAR_RESPONSE_TO_HEAT	1.43527e-100	9.8804e-97	9.79823	-7.30572	-9.79823
GOBP_CELL_CYCLE_CHECKPOINT_SIGNALING	1.43527e-100	9.8804e-97	9.79823	-17.2145	-9.79823
GOBP_CELL_FATE_DETERMINATION	1.43527e-100	9.8804e-97	9.79823	-1.41894	-9.79823
GOBP_ENDOPLASMIC_RETICULUM_TO_GOLGI_VESICLE_MEDIATED_TRANSPORT	1.43527e-100	9.8804e-97	9.79823	-21.5172	-9.79823
GOBP_GOLGI_ORGANIZATION	1.43527e-100	9.8804e-97	9.79823	-16.7255	-9.79823
GOBP_INTERFERON_MEDIATED_SIGNALING_PATHWAY	1.43527e-100	9.8804e-97	9.79823	-9.60748	-9.79823
GOBP_MAMMARY_GLAND_ALVEOLUS_DEVELOPMENT	1.43527e-100	9.8804e-97	9.79823	-1.67013	-9.79823
GOBP_MESENCHYMAL_TO_EPITHELIAL_TRANSITION	1.43527e-100	9.8804e-97	9.79823	-2.88719	-9.79823
GOBP_MICROVILLUS_ORGANIZATION	1.43527e-100	9.8804e-97	9.79823	-2.60684	-9.79823
GOBP_MITOTIC_CYTOKINESIS	1.43527e-100	9.8804e-97	9.79823	-12.5026	-9.79823
GOBP_MYELOID_LEUKOCYTE_MEDIATED_IMMUNITY	1.43527e-100	9.8804e-97	9.79823	-5.22881	-9.79823
GOBP_NEGATIVE_REGULATION_OF_D_GLUCOSE_TRANSMEMBRANE_TRANSPORT	1.43527e-100	9.8804e-97	9.79823	-0.828985	-9.79823
GOBP_NEGATIVE_REGULATION_OF_MYELOID_LEUKOCYTE_DIFFERENTIATION	1.43527e-100	9.8804e-97	9.79823	-4.0497	-9.79823
GOBP_NEUROTRANSMITTER_RECEPTOR_LOCALIZATION_TO_POSTSYNAPTIC_SPECIALIZATION_MEMBRANE	1.43527e-100	9.8804e-97	9.79823	-2.82791	-9.79823
GOBP_NUCLEOSIDE_MONOPHOSPHATE_METABOLIC_PROCESS	1.43527e-100	9.8804e-97	9.79823	-8.18521	-9.79823
GOBP_PIGMENT_CELL_DIFFERENTIATION	1.43527e-100	9.8804e-97	9.79823	-3.95053	-9.79823
GOBP_POSITIVE_REGULATION_OF_ICOSANOID_SECRETION	1.43527e-100	9.8804e-97	9.79823	-1.49525	-9.79823
GOBP_POSITIVE_REGULATION_OF_INTRACELLULAR_PROTEIN_TRANSPORT	1.43527e-100	9.8804e-97	9.79823	-12.6026	-9.79823
GOBP_POSITIVE_REGULATION_OF_PATTERN_RECOGNITION_RECEPTOR_SIGNALING_PATHWAY	1.43527e-100	9.8804e-97	9.79823	-7.75008	-9.79823
GOBP_PROTEIN_HETEROOLIGOMERIZATION	1.43527e-100	9.8804e-97	9.79823	-3.65917	-9.79823
GOBP_REGULATION_OF_CIRCADIAN_RHYTHM	1.43527e-100	9.8804e-97	9.79823	-9.79334	-9.79823
GOBP_REGULATION_OF_CYTOPLASMIC_TRANSLATION	1.43527e-100	9.8804e-97	9.79823	-6.38509	-9.79823
[truncated: 7,415 more rows]

## Sheet: G1
Pathway	Pval	adjPval	qval	FC	signed_qval
GOMF_PEPTIDASE_REGULATOR_ACTIVITY	9.67734e-133	1.58031e-129	11.3491	2.52192	11.3491
GOBP_FIBROBLAST_PROLIFERATION	1.63202e-131	1.12348e-127	11.2672	0.879467	11.2672
GOBP_ENDOTHELIAL_CELL_PROLIFERATION	9.8952e-121	6.81186e-117	10.7781	8.87162	10.7781
GOBP_POSITIVE_REGULATION_OF_BINDING	9.8952e-121	6.81186e-117	10.7781	0.543342	10.7781
GOMF_INTEGRIN_BINDING	1.53873e-111	2.51275e-108	10.373	7.97747	10.373
GOMF_EXTRACELLULAR_MATRIX_STRUCTURAL_CONSTITUENT	2.04237e-110	3.33519e-107	10.3188	24.5113	10.3188
GOBP_FEMALE_GAMETE_GENERATION	2.04237e-110	1.40597e-106	10.2884	1.28273	10.2884
GOBP_POSITIVE_REGULATION_OF_ERK1_AND_ERK2_CASCADE	2.04237e-110	1.40597e-106	10.2884	4.48777	10.2884
GOBP_REGULATION_OF_REPRODUCTIVE_PROCESS	2.04237e-110	1.40597e-106	10.2884	3.46378	10.2884
GOMF_HEPARIN_BINDING	3.45736e-108	5.64588e-105	10.2102	10.0951	10.2102
GOBP_MONOCARBOXYLIC_ACID_BIOSYNTHETIC_PROCESS	3.45736e-108	2.38005e-104	10.1796	0.163837	10.1796
GOBP_RESPONSE_TO_ESTRADIOL	3.45736e-108	2.38005e-104	10.1796	3.06107	10.1796
GOBP_GLAND_MORPHOGENESIS	5.54946e-106	3.82025e-102	10.0706	5.14171	10.0706
GOBP_REGULATION_OF_ENDOTHELIAL_CELL_MIGRATION	5.54946e-106	3.82025e-102	10.0706	6.01099	10.0706
GOBP_RESPONSE_TO_NUTRIENT	6.8919e-105	4.74439e-101	10.0162	6.58036	10.0162
GOBP_POSITIVE_REGULATION_OF_DEVELOPMENTAL_GROWTH	8.44601e-104	5.81423e-100	9.9617	4.15764	9.9617
GOMF_GROWTH_FACTOR_BINDING	1.21885e-101	1.99038e-98	9.88438	9.27742	9.88438
GOBP_BRANCHING_MORPHOGENESIS_OF_AN_EPITHELIAL_TUBE	1.21885e-101	8.39053e-98	9.85273	9.14917	9.85273
GOBP_POSITIVE_REGULATION_OF_VASCULATURE_DEVELOPMENT	1.21885e-101	8.39053e-98	9.85273	3.19034	9.85273
GOCC_BASEMENT_MEMBRANE	1.43527e-100	1.28744e-97	9.84329	10.9009	9.84329
GOBP_CARDIAC_MUSCLE_CELL_DIFFERENTIATION	1.91239e-98	1.31649e-94	9.6892	1.56641	9.6892
GOBP_CARDIOCYTE_DIFFERENTIATION	1.91239e-98	1.31649e-94	9.6892	2.14477	9.6892
GOBP_HUMORAL_IMMUNE_RESPONSE	1.91239e-98	1.31649e-94	9.6892	3.26761	9.6892
GOBP_POSITIVE_REGULATION_OF_CHEMOTAXIS	1.91239e-98	1.31649e-94	9.6892	1.94706	9.6892
GOCC_COLLAGEN_TRIMER	2.16389e-97	1.94101e-94	9.68049	12.2217	9.68049
GOMF_CYTOKINE_ACTIVITY	2.16389e-97	3.53364e-94	9.66705	7.50167	9.66705
GOBP_ANTIMICROBIAL_HUMORAL_RESPONSE	2.16389e-97	1.48962e-93	9.63467	3.79094	9.63467
GOBP_BIOMINERAL_TISSUE_DEVELOPMENT	2.16389e-97	1.48962e-93	9.63467	5.78147	9.63467
GOBP_RESPONSE_TO_ETHANOL	2.16389e-97	1.48962e-93	9.63467	2.31392	9.63467
GOBP_RESPONSE_TO_RETINOIC_ACID	2.16389e-97	1.48962e-93	9.63467	5.45673	9.63467
GOBP_INTEGRIN_MEDIATED_SIGNALING_PATHWAY	2.41613e-96	1.66326e-92	9.58014	6.08989	9.58014
GOBP_RESPONSE_TO_VITAMIN	2.41613e-96	1.66326e-92	9.58014	5.97968	9.58014
GOBP_SENSORY_PERCEPTION_OF_MECHANICAL_STIMULUS	2.41613e-96	1.66326e-92	9.58014	3.68718	9.58014
GOBP_SMOOTH_MUSCLE_CELL_PROLIFERATION	2.41613e-96	1.66326e-92	9.58014	3.58707	9.58014
GOBP_CELLULAR_RESPONSE_TO_CARBOHYDRATE_STIMULUS	2.66212e-95	1.83261e-91	9.52559	3.18016	9.52559
GOBP_DIGESTIVE_SYSTEM_DEVELOPMENT	2.66212e-95	1.83261e-91	9.52559	6.41142	9.52559
GOBP_INTRACELLULAR_GLUCOSE_HOMEOSTASIS	2.66212e-95	1.83261e-91	9.52559	2.79707	9.52559
GOBP_NEURON_MIGRATION	2.66212e-95	1.83261e-91	9.52559	2.67474	9.52559
GOBP_TUMOR_NECROSIS_FACTOR_SUPERFAMILY_CYTOKINE_PRODUCTION	2.66212e-95	1.83261e-91	9.52559	2.34602	9.52559
GOBP_POSITIVE_REGULATION_OF_ENDOTHELIAL_CELL_PROLIFERATION	2.89442e-94	1.99252e-90	9.47104	4.11857	9.47104
GOBP_COLLAGEN_METABOLIC_PROCESS	3.10543e-93	2.13778e-89	9.41648	12.5685	9.41648
GOBP_GRANULOCYTE_CHEMOTAXIS	3.10543e-93	2.13778e-89	9.41648	4.6548	9.41648
GOBP_HEART_GROWTH	3.10543e-93	2.13778e-89	9.41648	1.94526	9.41648
GOBP_INTERLEUKIN_1_BETA_PRODUCTION	3.2878e-92	2.26332e-88	9.3619	1.87682	9.3619
GOBP_MULTI_MULTICELLULAR_ORGANISM_PROCESS	3.2878e-92	2.26332e-88	9.3619	2.65261	9.3619
GOBP_NEGATIVE_REGULATION_OF_REPRODUCTIVE_PROCESS	3.2878e-92	2.26332e-88	9.3619	2.97258	9.3619
GOBP_OOGENESIS	3.2878e-92	2.26332e-88	9.3619	1.77876	9.3619
GOBP_EMBRYO_IMPLANTATION	3.43492e-91	2.3646e-87	9.30732	0.426166	9.30732
GOBP_GRANULOCYTE_MIGRATION	3.43492e-91	2.3646e-87	9.30732	4.53832	9.30732
GOBP_LUNG_MORPHOGENESIS	3.43492e-91	2.3646e-87	9.30732	5.23565	9.30732
GOBP_RESPONSE_TO_UV	3.43492e-91	2.3646e-87	9.30732	1.14708	9.30732
GOBP_TYPE_B_PANCREATIC_CELL_PROLIFERATION	3.54122e-90	2.43777e-86	9.25273	1.74803	9.25273
GOMF_FIBRONECTIN_BINDING	3.60259e-89	5.88302e-86	9.23203	2.60477	9.23203
GOBP_CELLULAR_RESPONSE_TO_RADIATION	3.60259e-89	2.48002e-85	9.19813	0.431336	9.19813
GOBP_NEUTROPHIL_MIGRATION	3.61662e-88	2.48968e-84	9.14351	2.92886	9.14351
GOBP_OLEFINIC_COMPOUND_METABOLIC_PROCESS	3.61662e-88	2.48968e-84	9.14351	1.61723	9.14351
GOBP_POSITIVE_REGULATION_OF_FIBROBLAST_PROLIFERATION	3.61662e-88	2.48968e-84	9.14351	0.358455	9.14351
GOBP_REGULATION_OF_ORGAN_GROWTH	3.61662e-88	2.48968e-84	9.14351	2.20291	9.14351
GOBP_REGULATION_OF_OSTEOBLAST_DIFFERENTIATION	3.61662e-88	2.48968e-84	9.14351	5.91939	9.14351
GOBP_HORMONE_METABOLIC_PROCESS	3.58275e-87	2.46637e-83	9.08889	7.56841	9.08889
GOBP_POSITIVE_REGULATION_OF_OSTEOBLAST_DIFFERENTIATION	3.58275e-87	2.46637e-83	9.08889	4.63594	9.08889
GOBP_REGULATION_OF_FAT_CELL_DIFFERENTIATION	3.58275e-87	2.46637e-83	9.08889	5.62882	9.08889
GOMF_COLLAGEN_BINDING	3.50233e-86	5.71931e-83	9.06877	9.33303	9.06877
GOBP_ENSHEATHMENT_OF_NEURONS	3.50233e-86	2.41101e-82	9.03426	0.510733	9.03426
GOBP_TISSUE_REMODELING	3.50233e-86	2.41101e-82	9.03426	6.44002	9.03426
GOMF_CYSTEINE_TYPE_PEPTIDASE_ACTIVITY	3.37851e-85	5.5171e-82	9.01434	1.85327	9.01434
GOBP_CARDIAC_CELL_DEVELOPMENT	3.37851e-85	2.32576e-81	8.97961	1.81388	8.97961
GOBP_MODULATION_OF_PROCESS_OF_ANOTHER_ORGANISM	3.37851e-85	2.32576e-81	8.97961	1.02826	8.97961
GOBP_PROSTATE_GLAND_DEVELOPMENT	3.37851e-85	2.32576e-81	8.97961	4.95397	8.97961
GOBP_REGULATION_OF_EXTRINSIC_APOPTOTIC_SIGNALING_PATHWAY	3.37851e-85	2.32576e-81	8.97961	0.015907	8.97961
GOBP_REGULATION_OF_RHO_PROTEIN_SIGNAL_TRANSDUCTION	3.37851e-85	2.32576e-81	8.97961	0.723921	8.97961
GOBP_BONE_MINERALIZATION	3.21602e-84	2.21391e-80	8.92496	4.8763	8.92496
GOBP_INTERLEUKIN_1_PRODUCTION	3.21602e-84	2.21391e-80	8.92496	2.47995	8.92496
GOBP_NUCLEAR_RECEPTOR_MEDIATED_SIGNALING_PATHWAY	3.21602e-84	2.21391e-80	8.92496	2.0928	8.92496
GOBP_POSITIVE_REGULATION_OF_CHEMOKINE_PRODUCTION	3.21602e-84	2.21391e-80	8.92496	2.04156	8.92496
GOBP_POSITIVE_REGULATION_OF_ENDOTHELIAL_CELL_MIGRATION	3.21602e-84	2.21391e-80	8.92496	3.45782	8.92496
GOBP_POSITIVE_REGULATION_OF_PEPTIDYL_TYROSINE_PHOSPHORYLATION	3.21602e-84	2.21391e-80	8.92496	0.360263	8.92496
GOBP_PROSTATE_GLAND_MORPHOGENESIS	3.21602e-84	2.21391e-80	8.92496	3.78702	8.92496
GOBP_RESPONSE_TO_ACID_CHEMICAL	3.21602e-84	2.21391e-80	8.92496	6.0019	8.92496
GOBP_SMOOTH_MUSCLE_CELL_MIGRATION	3.21602e-84	2.21391e-80	8.92496	6.73491	8.92496
GOBP_TISSUE_REGENERATION	3.21602e-84	2.21391e-80	8.92496	1.06521	8.92496
GOCC_COMPLEX_OF_COLLAGEN_TRIMERS	3.02093e-83	2.70977e-80	8.92004	7.45003	8.92004
GOBP_ANTIMICROBIAL_HUMORAL_IMMUNE_RESPONSE_MEDIATED_BY_ANTIMICROBIAL_PEPTIDE	3.02093e-83	2.07961e-79	8.87029	4.57777	8.87029
GOBP_MUSCLE_CELL_MIGRATION	3.02093e-83	2.07961e-79	8.87029	6.31696	8.87029
GOBP_NEGATIVE_REGULATION_OF_HEMOPOIESIS	3.02093e-83	2.07961e-79	8.87029	0.424291	8.87029
GOBP_NEUTROPHIL_CHEMOTAXIS	3.02093e-83	2.07961e-79	8.87029	3.05175	8.87029
GOBP_POSITIVE_REGULATION_OF_LEUKOCYTE_MIGRATION	3.02093e-83	2.07961e-79	8.87029	1.92609	8.87029
GOBP_REGULATION_OF_HEART_GROWTH	3.02093e-83	2.07961e-79	8.87029	2.26267	8.87029
GOBP_RHO_PROTEIN_SIGNAL_TRANSDUCTION	3.02093e-83	2.07961e-79	8.87029	1.49092	8.87029
GOBP_ACTIN_FILAMENT_BUNDLE_ORGANIZATION	2.8002e-82	1.92765e-78	8.81561	0.0517656	8.81561
GOBP_CELLULAR_RESPONSE_TO_REACTIVE_OXYGEN_SPECIES	2.8002e-82	1.92765e-78	8.81561	1.568	8.81561
GOBP_DETECTION_OF_STIMULUS	2.8002e-82	1.92765e-78	8.81561	4.38339	8.81561
GOBP_RESPONSE_TO_CHEMOKINE	2.8002e-82	1.92765e-78	8.81561	5.49736	8.81561
GOBP_UROGENITAL_SYSTEM_DEVELOPMENT	2.8002e-82	1.92765e-78	8.81561	5.0122	8.81561
GOMF_GROWTH_FACTOR_ACTIVITY	2.56132e-81	4.18264e-78	8.79651	5.70984	8.79651
GOBP_ACTIVATION_OF_PROTEIN_KINASE_ACTIVITY	2.56132e-81	1.76321e-77	8.76092	1.04828	8.76092
GOBP_NEURAL_PRECURSOR_CELL_PROLIFERATION	2.56132e-81	1.76321e-77	8.76092	2.14686	8.76092
GOBP_POSITIVE_CHEMOTAXIS	2.56132e-81	1.76321e-77	8.76092	0.187348	8.76092
GOBP_REGULATION_OF_CELL_MATRIX_ADHESION	2.56132e-81	1.76321e-77	8.76092	1.99765	8.76092
GOMF_CYSTEINE_TYPE_ENDOPEPTIDASE_REGULATOR_ACTIVITY_INVOLVED_IN_APOPTOTIC_PROCESS	2.31189e-80	3.77531e-77	8.74203	1.19734	8.74203
GOMF_PROTEIN_SERINE_THREONINE_KINASE_ACTIVATOR_ACTIVITY	2.31189e-80	3.77531e-77	8.74203	0.701823	8.74203
GOMF_PROTEIN_TYROSINE_KINASE_ACTIVITY	2.31189e-80	3.77531e-77	8.74203	0.647611	8.74203
GOBP_CELLULAR_RESPONSE_TO_STEROID_HORMONE_STIMULUS	2.31189e-80	1.5915e-76	8.70622	4.12893	8.70622
GOBP_CHEMOKINE_PRODUCTION	2.31189e-80	1.5915e-76	8.70622	1.71121	8.70622
GOBP_COLLAGEN_FIBRIL_ORGANIZATION	2.31189e-80	1.5915e-76	8.70622	13.0353	8.70622
GOBP_HOST_MEDIATED_PERTURBATION_OF_SYMBIONT_PROCESS	2.31189e-80	1.5915e-76	8.70622	1.47614	8.70622
GOBP_MORPHOGENESIS_OF_EMBRYONIC_EPITHELIUM	2.31189e-80	1.5915e-76	8.70622	2.11507	8.70622
GOBP_REACTIVE_NITROGEN_SPECIES_METABOLIC_PROCESS	2.31189e-80	1.5915e-76	8.70622	0.859893	8.70622
GOBP_REGULATION_OF_PEPTIDASE_ACTIVITY	2.31189e-80	1.5915e-76	8.70622	0.70232	8.70622
GOBP_TERPENOID_METABOLIC_PROCESS	2.31189e-80	1.5915e-76	8.70622	4.15304	8.70622
GOBP_KILLING_OF_CELLS_OF_ANOTHER_ORGANISM	2.0592e-79	1.41755e-75	8.6515	2.45921	8.6515
GOBP_POSITIVE_REGULATION_OF_SMOOTH_MUSCLE_CELL_MIGRATION	2.0592e-79	1.41755e-75	8.6515	6.15113	8.6515
GOBP_REGULATION_OF_MYELOID_LEUKOCYTE_DIFFERENTIATION	2.0592e-79	1.41755e-75	8.6515	2.90727	8.6515
GOCC_PLATELET_ALPHA_GRANULE	1.80991e-78	1.62349e-75	8.6481	2.67711	8.6481
GOMF_EXTRACELLULAR_MATRIX_STRUCTURAL_CONSTITUENT_CONFERRING_TENSILE_STRENGTH	1.80991e-78	2.95558e-75	8.63304	9.29277	8.63304
GOBP_CELLULAR_RESPONSE_TO_ACID_CHEMICAL	1.80991e-78	1.24594e-74	8.59677	5.60525	8.59677
GOBP_HORMONE_MEDIATED_SIGNALING_PATHWAY	1.80991e-78	1.24594e-74	8.59677	3.8165	8.59677
GOBP_INSULIN_LIKE_GROWTH_FACTOR_RECEPTOR_SIGNALING_PATHWAY	1.80991e-78	1.24594e-74	8.59677	2.56231	8.59677
GOBP_POSITIVE_REGULATION_OF_CELL_GROWTH	1.80991e-78	1.24594e-74	8.59677	5.03525	8.59677
GOCC_ACROSOMAL_VESICLE	1.56979e-77	1.40811e-74	8.59368	2.88686	8.59368
GOMF_VITAMIN_BINDING	1.56979e-77	2.56347e-74	8.57853	3.13097	8.57853
GOBP_RESPONSE_TO_CORTICOSTEROID	1.56979e-77	1.08065e-73	8.54203	1.60429	8.54203
GOBP_CELLULAR_RESPONSE_TO_METAL_ION	1.34356e-76	9.24908e-73	8.48728	3.12033	8.48728
GOBP_CHEMOKINE_C_X_C_MOTIF_LIGAND_2_PRODUCTION	1.34356e-76	9.24908e-73	8.48728	0.865328	8.48728
GOBP_EYE_MORPHOGENESIS	1.34356e-76	9.24908e-73	8.48728	5.93398	8.48728
GOBP_REGULATION_OF_BLOOD_VESSEL_ENDOTHELIAL_CELL_MIGRATION	1.34356e-76	9.24908e-73	8.48728	1.37558	8.48728
GOBP_REGULATION_OF_LEUKOCYTE_CHEMOTAXIS	1.34356e-76	9.24908e-73	8.48728	1.89789	8.48728
GOBP_RESPONSE_TO_ACTIVITY	1.34356e-76	9.24908e-73	8.48728	4.42434	8.48728
GOCC_SARCOLEMMA	1.13475e-75	1.01787e-72	8.48483	1.92831	8.48483
GOMF_CYSTEINE_TYPE_ENDOPEPTIDASE_ACTIVITY	1.13475e-75	1.85305e-72	8.46948	2.38176	8.46948
GOMF_EXTRACELLULAR_MATRIX_BINDING	1.13475e-75	1.85305e-72	8.46948	4.10469	8.46948
GOBP_EXTRACELLULAR_MATRIX_ASSEMBLY	1.13475e-75	7.81163e-72	8.43251	6.73104	8.43251
GOBP_MYOTUBE_DIFFERENTIATION	1.13475e-75	7.81163e-72	8.43251	4.96186	8.43251
GOBP_NEGATIVE_REGULATION_OF_MAPK_CASCADE	1.13475e-75	7.81163e-72	8.43251	0.0964478	8.43251
GOBP_POSITIVE_REGULATION_OF_PHOSPHATIDYLINOSITOL_3_KINASE_PROTEIN_KINASE_B_SIGNAL_TRANSDUCTION	1.13475e-75	7.81163e-72	8.43251	6.60328	8.43251
GOBP_REGULATION_OF_NEURAL_PRECURSOR_CELL_PROLIFERATION	1.13475e-75	7.81163e-72	8.43251	1.41742	8.43251
GOBP_REGULATION_OF_STEROID_METABOLIC_PROCESS	1.13475e-75	7.81163e-72	8.43251	1.95913	8.43251
GOCC_INTERSTITIAL_MATRIX	9.45743e-75	8.48331e-72	8.43039	2.73856	8.43039
GOBP_DISRUPTION_OF_ANATOMICAL_STRUCTURE_IN_ANOTHER_ORGANISM	9.45743e-75	6.51049e-71	8.37773	2.49229	8.37773
GOBP_KIDNEY_EPITHELIUM_DEVELOPMENT	9.45743e-75	6.51049e-71	8.37773	0.698695	8.37773
GOBP_LIPID_HOMEOSTASIS	9.45743e-75	6.51049e-71	8.37773	4.49517	8.37773
GOBP_POSITIVE_REGULATION_OF_APOPTOTIC_SIGNALING_PATHWAY	9.45743e-75	6.51049e-71	8.37773	1.89654	8.37773
GOBP_POSITIVE_REGULATION_OF_CHEMOKINE_C_X_C_MOTIF_LIGAND_2_PRODUCTION	9.45743e-75	6.51049e-71	8.37773	1.04032	8.37773
GOBP_POSITIVE_REGULATION_OF_HEART_GROWTH	9.45743e-75	6.51049e-71	8.37773	1.18447	8.37773
GOBP_PROTEIN_DESTABILIZATION	9.45743e-75	6.51049e-71	8.37773	1.86903	8.37773
GOBP_RETINA_DEVELOPMENT_IN_CAMERA_TYPE_EYE	9.45743e-75	6.51049e-71	8.37773	5.48584	8.37773
GOMF_IMMUNE_RECEPTOR_ACTIVITY	7.77811e-74	1.27016e-70	8.36039	1.07839	8.36039
GOMF_METALLOPEPTIDASE_ACTIVITY	7.77811e-74	1.27016e-70	8.36039	4.38936	8.36039
GOBP_BLOOD_VESSEL_ENDOTHELIAL_CELL_MIGRATION	7.77811e-74	5.35445e-70	8.32294	3.13391	8.32294
GOBP_CARBOHYDRATE_TRANSPORT	7.77811e-74	5.35445e-70	8.32294	1.56373	8.32294
GOBP_HEPATICOBILIARY_SYSTEM_DEVELOPMENT	7.77811e-74	5.35445e-70	8.32294	1.29047	8.32294
GOBP_HINDBRAIN_DEVELOPMENT	7.77811e-74	5.35445e-70	8.32294	5.88496	8.32294
GOBP_PHYSIOLOGICAL_CARDIAC_MUSCLE_HYPERTROPHY	7.77811e-74	5.35445e-70	8.32294	2.82114	8.32294
GOBP_POSITIVE_REGULATION_OF_CALCIUM_ION_TRANSPORT	7.77811e-74	5.35445e-70	8.32294	3.35795	8.32294
GOBP_POSITIVE_REGULATION_OF_LEUKOCYTE_CHEMOTAXIS	7.77811e-74	5.35445e-70	8.32294	1.65279	8.32294
GOBP_POSITIVE_REGULATION_OF_TUMOR_NECROSIS_FACTOR_SUPERFAMILY_CYTOKINE_PRODUCTION	7.77811e-74	5.35445e-70	8.32294	1.47325	8.32294
GOBP_RESPONSE_TO_INTERLEUKIN_1	7.77811e-74	5.35445e-70	8.32294	1.04017	8.32294
GOBP_RESPONSE_TO_TUMOR_NECROSIS_FACTOR	7.77811e-74	5.35445e-70	8.32294	1.67487	8.32294
GOBP_CELLULAR_RESPONSE_TO_TOXIC_SUBSTANCE	6.31254e-73	4.34555e-69	8.26813	6.39889	8.26813
GOBP_HOST_MEDIATED_SUPPRESSION_OF_SYMBIONT_INVASION	6.31254e-73	4.34555e-69	8.26813	0.784188	8.26813
GOBP_MAMMARY_GLAND_DEVELOPMENT	6.31254e-73	4.34555e-69	8.26813	3.41352	8.26813
GOBP_NEGATIVE_REGULATION_OF_VASCULATURE_DEVELOPMENT	6.31254e-73	4.34555e-69	8.26813	2.38077	8.26813
GOBP_OOCYTE_DIFFERENTIATION	6.31254e-73	4.34555e-69	8.26813	0.292476	8.26813
GOBP_PANCREAS_DEVELOPMENT	6.31254e-73	4.34555e-69	8.26813	2.09252	8.26813
GOBP_REGULATION_OF_PROTEIN_BINDING	6.31254e-73	4.34555e-69	8.26813	0.490966	8.26813
GOCC_ENDOPLASMIC_RETICULUM_LUMEN	5.05549e-72	4.53477e-69	8.26701	7.93293	8.26701
GOMF_ORGANIC_ACID_BINDING	5.05549e-72	8.25562e-69	8.25126	3.06389	8.25126
GOBP_LUNG_ALVEOLUS_DEVELOPMENT	5.05549e-72	3.4802e-68	8.21331	2.50016	8.21331
GOBP_MAINTENANCE_OF_CELL_NUMBER	5.05549e-72	3.4802e-68	8.21331	1.05046	8.21331
GOBP_MODIFIED_AMINO_ACID_METABOLIC_PROCESS	5.05549e-72	3.4802e-68	8.21331	1.52128	8.21331
GOBP_MULTICELLULAR_ORGANISMAL_LEVEL_CHEMICAL_HOMEOSTASIS	5.05549e-72	3.4802e-68	8.21331	1.77523	8.21331
GOBP_POSITIVE_REGULATION_OF_ORGAN_GROWTH	5.05549e-72	3.4802e-68	8.21331	1.19815	8.21331
GOBP_RESPONSE_TO_FIBROBLAST_GROWTH_FACTOR	5.05549e-72	3.4802e-68	8.21331	3.95598	8.21331
GOMF_EXTRACELLULAR_MATRIX_STRUCTURAL_CONSTITUENT_CONFERRING_COMPRESSION_RESISTANCE	3.99533e-71	6.52437e-68	8.19667	3.32802	8.19667
GOMF_IRON_ION_BINDING	3.99533e-71	6.52437e-68	8.19667	0.261478	8.19667
GOBP_EPITHELIAL_CELL_APOPTOTIC_PROCESS	3.99533e-71	2.75038e-67	8.15847	1.36373	8.15847
GOBP_METANEPHROS_DEVELOPMENT	3.99533e-71	2.75038e-67	8.15847	1.46099	8.15847
GOBP_POSITIVE_REGULATION_OF_DNA_BINDING	3.99533e-71	2.75038e-67	8.15847	0.654857	8.15847
GOBP_REGULATION_OF_MUSCLE_CELL_DIFFERENTIATION	3.99533e-71	2.75038e-67	8.15847	4.21713	8.15847
GOBP_TRANSFORMING_GROWTH_FACTOR_BETA1_PRODUCTION	3.99533e-71	2.75038e-67	8.15847	1.57144	8.15847
GOMF_PEPTIDASE_ACTIVATOR_ACTIVITY	3.11581e-70	5.08812e-67	8.14208	1.89544	8.14208
GOBP_CELLULAR_RESPONSE_TO_INSULIN_LIKE_GROWTH_FACTOR_STIMULUS	3.11581e-70	2.14492e-66	8.10362	2.23334	8.10362
GOBP_DETOXIFICATION	3.11581e-70	2.14492e-66	8.10362	6.33864	8.10362
GOBP_GASTRULATION	3.11581e-70	2.14492e-66	8.10362	3.80221	8.10362
GOBP_MEMORY	3.11581e-70	2.14492e-66	8.10362	3.88489	8.10362
GOBP_NEGATIVE_REGULATION_OF_AMIDE_METABOLIC_PROCESS	3.11581e-70	2.14492e-66	8.10362	1.54428	8.10362
GOBP_NEGATIVE_REGULATION_OF_EPITHELIAL_CELL_PROLIFERATION	3.11581e-70	2.14492e-66	8.10362	2.25874	8.10362
GOBP_POSITIVE_REGULATION_OF_ENDOCYTOSIS	3.11581e-70	2.14492e-66	8.10362	1.52164	8.10362
GOBP_REGULATION_OF_GENERATION_OF_PRECURSOR_METABOLITES_AND_ENERGY	3.11581e-70	2.14492e-66	8.10362	0.552234	8.10362
GOBP_ANIMAL_ORGAN_MATURATION	2.39784e-69	1.65067e-65	8.04875	3.0979	8.04875
GOBP_BASEMENT_MEMBRANE_ORGANIZATION	2.39784e-69	1.65067e-65	8.04875	3.69061	8.04875
GOBP_CARBOHYDRATE_BIOSYNTHETIC_PROCESS	2.39784e-69	1.65067e-65	8.04875	2.08512	8.04875
GOBP_CELLULAR_OXIDANT_DETOXIFICATION	2.39784e-69	1.65067e-65	8.04875	5.74152	8.04875
GOBP_INTERLEUKIN_6_PRODUCTION	2.39784e-69	1.65067e-65	8.04875	0.313941	8.04875
GOBP_ISOPRENOID_METABOLIC_PROCESS	2.39784e-69	1.65067e-65	8.04875	4.18216	8.04875
GOBP_MEMBRANE_PROTEIN_PROTEOLYSIS	2.39784e-69	1.65067e-65	8.04875	1.56125	8.04875
GOBP_NEGATIVE_REGULATION_OF_HYDROLASE_ACTIVITY	2.39784e-69	1.65067e-65	8.04875	1.2309	8.04875
GOBP_NEGATIVE_REGULATION_OF_LEUKOCYTE_APOPTOTIC_PROCESS	2.39784e-69	1.65067e-65	8.04875	0.443417	8.04875
GOBP_POSITIVE_REGULATION_OF_GLIOGENESIS	2.39784e-69	1.65067e-65	8.04875	2.31755	8.04875
GOBP_PRIMARY_ALCOHOL_METABOLIC_PROCESS	2.39784e-69	1.65067e-65	8.04875	2.7648	8.04875
GOBP_REGULATION_OF_GLIOGENESIS	2.39784e-69	1.65067e-65	8.04875	1.65781	8.04875
GOBP_REGULATION_OF_TYPE_B_PANCREATIC_CELL_PROLIFERATION	2.39784e-69	1.65067e-65	8.04875	1.46393	8.04875
GOBP_ARTERY_DEVELOPMENT	1.82095e-68	1.25354e-64	7.99386	4.92222	7.99386
GOBP_CELLULAR_RESPONSE_TO_KETONE	1.82095e-68	1.25354e-64	7.99386	3.01878	7.99386
GOBP_CELLULAR_RESPONSE_TO_NUTRIENT	1.82095e-68	1.25354e-64	7.99386	4.4611	7.99386
GOBP_DETECTION_OF_MECHANICAL_STIMULUS	1.82095e-68	1.25354e-64	7.99386	3.29363	7.99386
GOBP_EPITHELIAL_TO_MESENCHYMAL_TRANSITION	1.82095e-68	1.25354e-64	7.99386	3.72714	7.99386
GOBP_POSITIVE_REGULATION_OF_SMOOTH_MUSCLE_CELL_PROLIFERATION	1.82095e-68	1.25354e-64	7.99386	4.06567	7.99386
GOBP_POSITIVE_REGULATION_OF_T_CELL_PROLIFERATION	1.82095e-68	1.25354e-64	7.99386	0.86308	7.99386
GOBP_PROTEIN_TETRAMERIZATION	1.82095e-68	1.25354e-64	7.99386	0.622475	7.99386
GOBP_REGULATION_OF_DNA_BINDING	1.82095e-68	1.25354e-64	7.99386	0.804223	7.99386
GOBP_REGULATION_OF_D_GLUCOSE_TRANSMEMBRANE_TRANSPORT	1.82095e-68	1.25354e-64	7.99386	1.79981	7.99386
GOBP_REGULATION_OF_MUSCLE_HYPERTROPHY	1.82095e-68	1.25354e-64	7.99386	2.41339	7.99386
GOBP_REGULATION_OF_NERVOUS_SYSTEM_PROCESS	1.82095e-68	1.25354e-64	7.99386	1.11462	7.99386
GOBP_TISSUE_MIGRATION	1.82095e-68	1.25354e-64	7.99386	2.78397	7.99386
GOBP_VASCULAR_ENDOTHELIAL_CELL_PROLIFERATION	1.82095e-68	1.25354e-64	7.99386	3.03915	7.99386
GOMF_CHEMOKINE_RECEPTOR_BINDING	1.36461e-67	2.2284e-64	7.97822	5.03803	7.97822
GOMF_PROTEOGLYCAN_BINDING	1.36461e-67	2.2284e-64	7.97822	5.51677	7.97822
GOBP_CELLULAR_RESPONSE_TO_INTERLEUKIN_1	1.36461e-67	9.39396e-64	7.93896	0.95454	7.93896
GOBP_MUSCLE_HYPERTROPHY	1.36461e-67	9.39396e-64	7.93896	2.88973	7.93896
GOBP_NEGATIVE_REGULATION_OF_CELL_GROWTH	1.36461e-67	9.39396e-64	7.93896	0.0769683	7.93896
GOBP_POSITIVE_REGULATION_OF_FAT_CELL_DIFFERENTIATION	1.36461e-67	9.39396e-64	7.93896	4.15928	7.93896
GOBP_REGULATION_OF_NEUTROPHIL_MIGRATION	1.36461e-67	9.39396e-64	7.93896	0.614422	7.93896
GOBP_REGULATION_OF_RESPONSE_TO_WOUNDING	1.36461e-67	9.39396e-64	7.93896	3.13909	7.93896
GOBP_REGULATION_OF_STEROID_BIOSYNTHETIC_PROCESS	1.36461e-67	9.39396e-64	7.93896	1.76938	7.93896
GOBP_TUBE_FORMATION	1.36461e-67	9.39396e-64	7.93896	0.62642	7.93896
GOMF_CYTOKINE_BINDING	1.00913e-66	1.64791e-63	7.92358	0.169185	7.92358
GOMF_HORMONE_BINDING	1.00913e-66	1.64791e-63	7.92358	3.1365	7.92358
GOMF_METALLOENDOPEPTIDASE_ACTIVITY	1.00913e-66	1.64791e-63	7.92358	2.96596	7.92358
GOMF_SERINE_TYPE_ENDOPEPTIDASE_INHIBITOR_ACTIVITY	1.00913e-66	1.64791e-63	7.92358	2.36818	7.92358
GOBP_COLLAGEN_BIOSYNTHETIC_PROCESS	1.00913e-66	6.94686e-63	7.88405	6.522	7.88405
GOBP_GLYCOSAMINOGLYCAN_METABOLIC_PROCESS	1.00913e-66	6.94686e-63	7.88405	4.19519	7.88405
GOBP_MESONEPHROS_DEVELOPMENT	1.00913e-66	6.94686e-63	7.88405	1.5562	7.88405
GOBP_MYOBLAST_DIFFERENTIATION	1.00913e-66	6.94686e-63	7.88405	3.94323	7.88405
GOBP_NEGATIVE_REGULATION_OF_CELLULAR_RESPONSE_TO_GROWTH_FACTOR_STIMULUS	1.00913e-66	6.94686e-63	7.88405	2.77143	7.88405
GOBP_NEURAL_TUBE_DEVELOPMENT	1.00913e-66	6.94686e-63	7.88405	2.10495	7.88405
GOBP_OVULATION_CYCLE	1.00913e-66	6.94686e-63	7.88405	4.9429	7.88405
GOBP_POSITIVE_REGULATION_OF_SMALL_GTPASE_MEDIATED_SIGNAL_TRANSDUCTION	1.00913e-66	6.94686e-63	7.88405	2.98382	7.88405
GOBP_REGULATION_OF_BLOOD_PRESSURE	1.00913e-66	6.94686e-63	7.88405	3.36668	7.88405
GOBP_REGULATION_OF_EPITHELIAL_CELL_MIGRATION	1.00913e-66	6.94686e-63	7.88405	2.55578	7.88405
GOBP_VASCULAR_ASSOCIATED_SMOOTH_MUSCLE_CELL_PROLIFERATION	1.00913e-66	6.94686e-63	7.88405	2.65549	7.88405
GOMF_ANTIOXIDANT_ACTIVITY	7.36408e-66	1.20255e-62	7.86892	6.36849	7.86892
GOMF_OXIDOREDUCTASE_ACTIVITY_ACTING_ON_PAIRED_DONORS_WITH_INCORPORATION_OR_REDUCTION_OF_MOLECULAR_OXYGEN	7.36408e-66	1.20255e-62	7.86892	0.013734	7.86892
GOMF_PROTEASE_BINDING	7.36408e-66	1.20255e-62	7.86892	5.80787	7.86892
GOCC_FIBRILLAR_COLLAGEN_TRIMER	5.30299e-65	4.75678e-62	7.83088	5.93672	7.83088
GOCC_MICROFIBRIL	5.30299e-65	4.75678e-62	7.83088	3.96163	7.83088
GOBP_DETECTION_OF_MECHANICAL_STIMULUS_INVOLVED_IN_SENSORY_PERCEPTION	7.36408e-66	5.06944e-62	7.82911	3.34317	7.82911
GOBP_EXOCRINE_SYSTEM_DEVELOPMENT	7.36408e-66	5.06944e-62	7.82911	2.8683	7.82911
GOBP_REGULATION_OF_NEURON_MIGRATION	7.36408e-66	5.06944e-62	7.82911	0.719129	7.82911
GOBP_REGULATION_OF_TUBE_SIZE	7.36408e-66	5.06944e-62	7.82911	2.43004	7.82911
GOBP_STEROID_BIOSYNTHETIC_PROCESS	7.36408e-66	5.06944e-62	7.82911	0.989248	7.82911
GOBP_SUBSTRATE_ADHESION_DEPENDENT_CELL_SPREADING	7.36408e-66	5.06944e-62	7.82911	2.31957	7.82911
GOBP_AORTA_DEVELOPMENT	5.30299e-65	3.65058e-61	7.77416	4.43022	7.77416
GOBP_HEMOSTASIS	5.30299e-65	3.65058e-61	7.77416	4.27449	7.77416
GOBP_LUNG_EPITHELIUM_DEVELOPMENT	5.30299e-65	3.65058e-61	7.77416	2.68448	7.77416
GOBP_NEURON_PROJECTION_EXTENSION	5.30299e-65	3.65058e-61	7.77416	4.32449	7.77416
GOBP_POSITIVE_REGULATION_OF_BLOOD_VESSEL_ENDOTHELIAL_CELL_MIGRATION	5.30299e-65	3.65058e-61	7.77416	0.923636	7.77416
GOBP_POSITIVE_REGULATION_OF_STEROID_METABOLIC_PROCESS	5.30299e-65	3.65058e-61	7.77416	0.746332	7.77416
GOBP_PROTEIN_HOMOTETRAMERIZATION	5.30299e-65	3.65058e-61	7.77416	0.674731	7.77416
GOBP_REGULATION_OF_CALCIUM_MEDIATED_SIGNALING	5.30299e-65	3.65058e-61	7.77416	2.03412	7.77416
GOBP_REGULATION_OF_COLLAGEN_METABOLIC_PROCESS	5.30299e-65	3.65058e-61	7.77416	4.44684	7.77416
GOBP_STRESS_FIBER_ASSEMBLY	5.30299e-65	3.65058e-61	7.77416	0.0858348	7.77416
GOBP_TRANSFORMING_GROWTH_FACTOR_BETA_PRODUCTION	5.30299e-65	3.65058e-61	7.77416	1.6953	7.77416
GOCC_CILIARY_PLASM	2.64253e-63	2.37035e-60	7.72173	1.00004	7.72173
GOCC_RUFFLE	2.64253e-63	2.37035e-60	7.72173	0.925156	7.72173
GOBP_ANIMAL_ORGAN_REGENERATION	3.76838e-64	2.59415e-60	7.7192	0.705017	7.7192
GOBP_MUSCLE_ADAPTATION	3.76838e-64	2.59415e-60	7.7192	1.60485	7.7192
GOBP_NEGATIVE_REGULATION_OF_IMMUNE_RESPONSE	3.76838e-64	2.59415e-60	7.7192	0.100139	7.7192
GOBP_POSITIVE_REGULATION_OF_PEPTIDASE_ACTIVITY	3.76838e-64	2.59415e-60	7.7192	1.79682	7.7192
GOBP_RESPONSE_TO_ORGANOPHOSPHORUS	3.76838e-64	2.59415e-60	7.7192	1.00468	7.7192
GOMF_TRANSMEMBRANE_RECEPTOR_PROTEIN_KINASE_ACTIVITY	2.64253e-63	4.31525e-60	7.70487	2.60255	7.70487
GOBP_AMINOGLYCAN_METABOLIC_PROCESS	2.64253e-63	1.81912e-59	7.66421	4.05598	7.66421
GOBP_ANTERIOR_POSTERIOR_PATTERN_SPECIFICATION	2.64253e-63	1.81912e-59	7.66421	2.70228	7.66421
GOBP_CELLULAR_RESPONSE_TO_RETINOIC_ACID	2.64253e-63	1.81912e-59	7.66421	2.4836	7.66421
GOBP_MONOSACCHARIDE_TRANSMEMBRANE_TRANSPORT	2.64253e-63	1.81912e-59	7.66421	1.88087	7.66421
GOBP_NEGATIVE_REGULATION_OF_AMYLOID_PRECURSOR_PROTEIN_CATABOLIC_PROCESS	2.64253e-63	1.81912e-59	7.66421	1.83868	7.66421
GOBP_POSITIVE_REGULATION_OF_MUSCLE_CELL_DIFFERENTIATION	2.64253e-63	1.81912e-59	7.66421	3.42009	7.66421
GOBP_REGULATION_OF_LIPID_LOCALIZATION	2.64253e-63	1.81912e-59	7.66421	1.84557	7.66421
GOBP_DETECTION_OF_STIMULUS_INVOLVED_IN_SENSORY_PERCEPTION	1.8286e-62	1.25881e-58	7.60921	3.46364	7.60921
GOBP_NEGATIVE_REGULATION_OF_CELL_SUBSTRATE_ADHESION	1.8286e-62	1.25881e-58	7.60921	2.56377	7.60921
GOBP_NUTRIENT_STORAGE	1.8286e-62	1.25881e-58	7.60921	1.79618	7.60921
GOBP_OSTEOCLAST_DIFFERENTIATION	1.8286e-62	1.25881e-58	7.60921	2.7737	7.60921
GOBP_POSITIVE_REGULATION_OF_ACTIVATED_T_CELL_PROLIFERATION	1.8286e-62	1.25881e-58	7.60921	1.25891	7.60921
GOBP_POSITIVE_REGULATION_OF_CELL_SUBSTRATE_ADHESION	1.8286e-62	1.25881e-58	7.60921	3.24503	7.60921
GOBP_REGULATION_OF_CARBOHYDRATE_METABOLIC_PROCESS	1.8286e-62	1.25881e-58	7.60921	2.81482	7.60921
GOMF_EXOPEPTIDASE_ACTIVITY	1.24867e-61	2.03908e-58	7.59543	3.34037	7.59543
GOMF_OXIDOREDUCTASE_ACTIVITY_ACTING_ON_PEROXIDE_AS_ACCEPTOR	1.24867e-61	2.03908e-58	7.59543	4.36128	7.59543
GOBP_ACTIN_POLYMERIZATION_OR_DEPOLYMERIZATION	1.24867e-61	8.59584e-58	7.55419	0.428665	7.55419
GOBP_APPENDAGE_DEVELOPMENT	1.24867e-61	8.59584e-58	7.55419	4.08729	7.55419
GOBP_CELLULAR_RESPONSE_TO_UV	1.24867e-61	8.59584e-58	7.55419	0.768669	7.55419
GOBP_GLIAL_CELL_PROLIFERATION	1.24867e-61	8.59584e-58	7.55419	2.38123	7.55419
GOBP_REGULATION_OF_MUSCLE_ADAPTATION	1.24867e-61	8.59584e-58	7.55419	2.15109	7.55419
GOBP_RESPONSE_TO_AXON_INJURY	1.24867e-61	8.59584e-58	7.55419	1.48182	7.55419
GOBP_RESPONSE_TO_VITAMIN_A	1.24867e-61	8.59584e-58	7.55419	1.93906	7.55419
GOBP_RETINOIC_ACID_METABOLIC_PROCESS	1.24867e-61	8.59584e-58	7.55419	2.01942	7.55419
GOBP_RIBONUCLEOTIDE_CATABOLIC_PROCESS	1.24867e-61	8.59584e-58	7.55419	0.0522792	7.55419
GOMF_HORMONE_ACTIVITY	8.41414e-61	1.37403e-57	7.54069	2.18757	7.54069
GOBP_APPENDAGE_MORPHOGENESIS	8.41414e-61	5.79229e-57	7.49914	3.88052	7.49914
GOBP_ARTERY_MORPHOGENESIS	8.41414e-61	5.79229e-57	7.49914	3.43084	7.49914
GOBP_CELLULAR_RESPONSE_TO_VASCULAR_ENDOTHELIAL_GROWTH_FACTOR_STIMULUS	8.41414e-61	5.79229e-57	7.49914	0.939514	7.49914
GOBP_EMBRYONIC_EYE_MORPHOGENESIS	8.41414e-61	5.79229e-57	7.49914	2.68249	7.49914
GOBP_POLYSACCHARIDE_METABOLIC_PROCESS	8.41414e-61	5.79229e-57	7.49914	1.87902	7.49914
GOBP_POSITIVE_REGULATION_OF_HORMONE_BIOSYNTHETIC_PROCESS	8.41414e-61	5.79229e-57	7.49914	1.17731	7.49914
GOCC_PERIKARYON	3.67141e-59	3.29326e-56	7.44865	0.465492	7.44865
GOBP_CELLULAR_RESPONSE_TO_LIGHT_STIMULUS	5.59506e-60	3.85164e-56	7.44408	0.86437	7.44408
GOBP_HORMONE_BIOSYNTHETIC_PROCESS	5.59506e-60	3.85164e-56	7.44408	1.03343	7.44408
GOBP_LUNG_CELL_DIFFERENTIATION	5.59506e-60	3.85164e-56	7.44408	1.68981	7.44408
GOBP_NEGATIVE_REGULATION_OF_TRANSMEMBRANE_RECEPTOR_PROTEIN_SERINE_THREONINE_KINASE_SIGNALING_PATHWAY	5.59506e-60	3.85164e-56	7.44408	5.1699	7.44408
GOBP_PALLIUM_DEVELOPMENT	5.59506e-60	3.85164e-56	7.44408	2.10242	7.44408
GOBP_POSITIVE_REGULATION_OF_EPITHELIAL_CELL_MIGRATION	5.59506e-60	3.85164e-56	7.44408	1.97776	7.44408
GOBP_POSITIVE_REGULATION_OF_VASCULAR_ENDOTHELIAL_CELL_PROLIFERATION	5.59506e-60	3.85164e-56	7.44408	1.61455	7.44408
GOBP_REGULATION_OF_AMIDE_METABOLIC_PROCESS	5.59506e-60	3.85164e-56	7.44408	1.32669	7.44408
GOBP_REGULATION_OF_CELL_GROWTH_INVOLVED_IN_CARDIAC_MUSCLE_CELL_DEVELOPMENT	5.59506e-60	3.85164e-56	7.44408	2.69257	7.44408
GOBP_REGULATION_OF_CELL_SUBSTRATE_JUNCTION_ORGANIZATION	5.59506e-60	3.85164e-56	7.44408	0.445936	7.44408
GOBP_REGULATION_OF_INSULIN_SECRETION	5.59506e-60	3.85164e-56	7.44408	2.33703	7.44408
GOBP_RESPONSE_TO_AMYLOID_BETA	5.59506e-60	3.85164e-56	7.44408	2.60359	7.44408
GOBP_STEROID_HORMONE_RECEPTOR_SIGNALING_PATHWAY	5.59506e-60	3.85164e-56	7.44408	2.6675	7.44408
GOBP_CELL_SUBSTRATE_JUNCTION_ORGANIZATION	3.67141e-59	2.5274e-55	7.389	0.306814	7.389
GOBP_FACE_DEVELOPMENT	3.67141e-59	2.5274e-55	7.389	3.08315	7.389
GOBP_JNK_CASCADE	3.67141e-59	2.5274e-55	7.389	1.996	7.389
GOBP_LUNG_SECRETORY_CELL_DIFFERENTIATION	3.67141e-59	2.5274e-55	7.389	1.90897	7.389
GOBP_POSITIVE_REGULATION_OF_INTERLEUKIN_1_BETA_PRODUCTION	3.67141e-59	2.5274e-55	7.389	0.897176	7.389
GOBP_REGULATION_OF_CARBOHYDRATE_BIOSYNTHETIC_PROCESS	3.67141e-59	2.5274e-55	7.389	2.73525	7.389
GOBP_REGULATION_OF_ESTABLISHMENT_OR_MAINTENANCE_OF_CELL_POLARITY	3.67141e-59	2.5274e-55	7.389	1.56263	7.389
GOBP_REGULATION_OF_MONONUCLEAR_CELL_MIGRATION	3.67141e-59	2.5274e-55	7.389	1.0489	7.389
GOBP_RESPONSE_TO_BMP	3.67141e-59	2.5274e-55	7.389	4.38224	7.389
GOBP_SEGMENTATION	3.67141e-59	2.5274e-55	7.389	1.92196	7.389
GOBP_SPROUTING_ANGIOGENESIS	3.67141e-59	2.5274e-55	7.389	1.84275	7.389
GOBP_CELL_RECOGNITION	2.37736e-58	1.63658e-54	7.3339	0.962616	7.3339
GOBP_CEREBRAL_CORTEX_DEVELOPMENT	2.37736e-58	1.63658e-54	7.3339	2.19667	7.3339
GOBP_NEURAL_TUBE_FORMATION	2.37736e-58	1.63658e-54	7.3339	0.963906	7.3339
GOBP_POSITIVE_REGULATION_OF_D_GLUCOSE_TRANSMEMBRANE_TRANSPORT	2.37736e-58	1.63658e-54	7.3339	1.90096	7.3339
GOBP_POSITIVE_REGULATION_OF_TYPE_B_PANCREATIC_CELL_PROLIFERATION	2.37736e-58	1.63658e-54	7.3339	2.07741	7.3339
GOBP_RAS_PROTEIN_SIGNAL_TRANSDUCTION	2.37736e-58	1.63658e-54	7.3339	0.538521	7.3339
GOBP_REGULATION_OF_BMP_SIGNALING_PATHWAY	2.37736e-58	1.63658e-54	7.3339	3.59048	7.3339
GOBP_REGULATION_OF_CELL_SHAPE	2.37736e-58	1.63658e-54	7.3339	2.09875	7.3339
GOBP_REGULATION_OF_STRIATED_MUSCLE_CELL_DIFFERENTIATION	2.37736e-58	1.63658e-54	7.3339	2.47086	7.3339
GOBP_RETINOIC_ACID_BIOSYNTHETIC_PROCESS	2.37736e-58	1.63658e-54	7.3339	2.24964	7.3339
GOBP_RETINOL_METABOLIC_PROCESS	2.37736e-58	1.63658e-54	7.3339	3.30964	7.3339
GOBP_VASCULAR_ENDOTHELIAL_GROWTH_FACTOR_RECEPTOR_SIGNALING_PATHWAY	2.37736e-58	1.63658e-54	7.3339	0.94188	7.3339
GOMF_TRANSMEMBRANE_RECEPTOR_PROTEIN_TYROSINE_KINASE_ACTIVITY	1.51911e-57	2.48071e-54	7.32157	2.02323	7.32157
GOCC_PROTEIN_LIPID_COMPLEX	9.579e-57	8.59236e-54	7.28463	1.67095	7.28463
GOBP_ACTIVATED_T_CELL_PROLIFERATION	1.51911e-57	1.04576e-53	7.27878	1.40015	7.27878
GOBP_CELL_ADHESION_MEDIATED_BY_INTEGRIN	1.51911e-57	1.04576e-53	7.27878	1.81166	7.27878
GOBP_CHONDROCYTE_DIFFERENTIATION	1.51911e-57	1.04576e-53	7.27878	3.47215	7.27878
GOBP_MUSCLE_CELL_APOPTOTIC_PROCESS	1.51911e-57	1.04576e-53	7.27878	0.31931	7.27878
GOBP_NEGATIVE_REGULATION_OF_WNT_SIGNALING_PATHWAY	1.51911e-57	1.04576e-53	7.27878	2.03483	7.27878
GOBP_NEURAL_CREST_CELL_DIFFERENTIATION	1.51911e-57	1.04576e-53	7.27878	2.45487	7.27878
GOBP_POSITIVE_REGULATION_OF_INFLAMMATORY_RESPONSE	1.51911e-57	1.04576e-53	7.27878	0.55621	7.27878
GOBP_POSITIVE_REGULATION_OF_INTERLEUKIN_6_PRODUCTION	1.51911e-57	1.04576e-53	7.27878	1.5543	7.27878
GOBP_POSITIVE_REGULATION_OF_MONOATOMIC_ION_TRANSMEMBRANE_TRANSPORT	1.51911e-57	1.04576e-53	7.27878	3.08479	7.27878
GOBP_POSITIVE_REGULATION_OF_NEURAL_PRECURSOR_CELL_PROLIFERATION	1.51911e-57	1.04576e-53	7.27878	1.89487	7.27878
GOBP_POSITIVE_REGULATION_OF_STEROID_HORMONE_BIOSYNTHETIC_PROCESS	1.51911e-57	1.04576e-53	7.27878	0.741649	7.27878
GOBP_REGULATION_OF_AMYLOID_PRECURSOR_PROTEIN_CATABOLIC_PROCESS	1.51911e-57	1.04576e-53	7.27878	1.94087	7.27878
GOBP_REGULATION_OF_CARBOHYDRATE_CATABOLIC_PROCESS	1.51911e-57	1.04576e-53	7.27878	1.01528	7.27878
GOBP_REGULATION_OF_GLYCOPROTEIN_METABOLIC_PROCESS	1.51911e-57	1.04576e-53	7.27878	4.47092	7.27878
GOBP_REGULATION_OF_HORMONE_BIOSYNTHETIC_PROCESS	1.51911e-57	1.04576e-53	7.27878	0.830744	7.27878
GOBP_REGULATION_OF_MYELINATION	1.51911e-57	1.04576e-53	7.27878	0.585481	7.27878
GOBP_TERPENOID_BIOSYNTHETIC_PROCESS	1.51911e-57	1.04576e-53	7.27878	2.07597	7.27878
GOBP_ZYMOGEN_ACTIVATION	1.51911e-57	1.04576e-53	7.27878	2.71396	7.27878
GOMF_INSULIN_LIKE_GROWTH_FACTOR_BINDING	9.579e-57	1.56425e-53	7.26675	0.51618	7.26675
GOCC_ENDOPLASMIC_RETICULUM_GOLGI_INTERMEDIATE_COMPARTMENT	5.96052e-56	5.34659e-53	7.22993	8.15453	7.22993
GOBP_BONE_MATURATION	9.579e-57	6.59418e-53	7.22363	1.99663	7.22363
GOBP_CELL_SURFACE_RECEPTOR_SIGNALING_PATHWAY_VIA_STAT	9.579e-57	6.59418e-53	7.22363	3.17528	7.22363
GOBP_HOMOTYPIC_CELL_CELL_ADHESION	9.579e-57	6.59418e-53	7.22363	1.72392	7.22363
GOBP_MONOCARBOXYLIC_ACID_TRANSPORT	9.579e-57	6.59418e-53	7.22363	1.11894	7.22363
GOBP_NEGATIVE_REGULATION_OF_INTRACELLULAR_STEROID_HORMONE_RECEPTOR_SIGNALING_PATHWAY	9.579e-57	6.59418e-53	7.22363	2.54337	7.22363
GOBP_NEGATIVE_REGULATION_OF_TUMOR_NECROSIS_FACTOR_SUPERFAMILY_CYTOKINE_PRODUCTION	9.579e-57	6.59418e-53	7.22363	0.908605	7.22363
GOBP_POSITIVE_REGULATION_OF_GTPASE_ACTIVITY	9.579e-57	6.59418e-53	7.22363	0.544858	7.22363
GOBP_POSITIVE_REGULATION_OF_HORMONE_METABOLIC_PROCESS	9.579e-57	6.59418e-53	7.22363	1.14362	7.22363
GOBP_POSITIVE_REGULATION_OF_MONONUCLEAR_CELL_MIGRATION	9.579e-57	6.59418e-53	7.22363	1.91893	7.22363
GOBP_POSITIVE_REGULATION_OF_MYELINATION	9.579e-57	6.59418e-53	7.22363	0.934581	7.22363
GOBP_POSITIVE_REGULATION_OF_PROTEIN_SECRETION	9.579e-57	6.59418e-53	7.22363	4.11202	7.22363
GOBP_REGULATION_OF_GLUCOSE_METABOLIC_PROCESS	9.579e-57	6.59418e-53	7.22363	2.93225	7.22363
GOBP_REGULATION_OF_INTRACELLULAR_STEROID_HORMONE_RECEPTOR_SIGNALING_PATHWAY	9.579e-57	6.59418e-53	7.22363	2.95355	7.22363
GOMF_RETINAL_BINDING	5.96052e-56	9.73353e-53	7.21192	2.63371	7.21192
GOBP_ADAPTIVE_THERMOGENESIS	5.96052e-56	4.10322e-52	7.16846	2.07921	7.16846
GOBP_CALCIUM_ION_TRANSMEMBRANE_IMPORT_INTO_CYTOSOL	5.96052e-56	4.10322e-52	7.16846	3.37509	7.16846
GOBP_CELLULAR_RESPONSE_TO_VITAMIN	5.96052e-56	4.10322e-52	7.16846	3.20523	7.16846
GOBP_DETECTION_OF_EXTERNAL_STIMULUS	5.96052e-56	4.10322e-52	7.16846	3.47393	7.16846
GOBP_GLIAL_CELL_APOPTOTIC_PROCESS	5.96052e-56	4.10322e-52	7.16846	1.2612	7.16846
GOBP_NEGATIVE_REGULATION_OF_INTERLEUKIN_1_PRODUCTION	5.96052e-56	4.10322e-52	7.16846	0.557017	7.16846
GOBP_OLIGODENDROCYTE_APOPTOTIC_PROCESS	5.96052e-56	4.10322e-52	7.16846	1.57441	7.16846
GOBP_POSITIVE_REGULATION_OF_GLUCOSE_METABOLIC_PROCESS	5.96052e-56	4.10322e-52	7.16846	1.60381	7.16846
GOBP_POSITIVE_REGULATION_OF_NERVOUS_SYSTEM_PROCESS	5.96052e-56	4.10322e-52	7.16846	1.26646	7.16846
GOBP_REGULATION_OF_ACTIVATED_T_CELL_PROLIFERATION	5.96052e-56	4.10322e-52	7.16846	1.3039	7.16846
GOBP_REGULATION_OF_CELLULAR_RESPONSE_TO_TRANSFORMING_GROWTH_FACTOR_BETA_STIMULUS	5.96052e-56	4.10322e-52	7.16846	4.63443	7.16846
GOBP_REGULATION_OF_NEUROINFLAMMATORY_RESPONSE	5.96052e-56	4.10322e-52	7.16846	1.05471	7.16846
GOBP_REGULATION_OF_NEUTROPHIL_CHEMOTAXIS	5.96052e-56	4.10322e-52	7.16846	0.536039	7.16846
GOBP_STEM_CELL_DEVELOPMENT	5.96052e-56	4.10322e-52	7.16846	1.45948	7.16846
GOBP_TYPE_II_PNEUMOCYTE_DIFFERENTIATION	5.96052e-56	4.10322e-52	7.16846	1.65114	7.16846
GOMF_AMINOPEPTIDASE_ACTIVITY	3.66002e-55	5.97681e-52	7.15706	1.90849	7.15706
GOMF_CHEMOKINE_ACTIVITY	3.66002e-55	5.97681e-52	7.15706	5.17427	7.15706
GOBP_AMYLOID_PRECURSOR_PROTEIN_METABOLIC_PROCESS	3.66002e-55	2.51955e-51	7.11327	2.43936	7.11327
GOBP_AORTA_MORPHOGENESIS	3.66002e-55	2.51955e-51	7.11327	2.98573	7.11327
GOBP_BLASTOCYST_DEVELOPMENT	3.66002e-55	2.51955e-51	7.11327	0.184254	7.11327
GOBP_CELLULAR_RESPONSE_TO_STARVATION	3.66002e-55	2.51955e-51	7.11327	2.58113	7.11327
GOBP_COLLAGEN_ACTIVATED_SIGNALING_PATHWAY	3.66002e-55	2.51955e-51	7.11327	2.5467	7.11327
GOBP_ENDODERM_DEVELOPMENT	3.66002e-55	2.51955e-51	7.11327	3.47633	7.11327
GOBP_EPITHELIAL_TUBE_BRANCHING_INVOLVED_IN_LUNG_MORPHOGENESIS	3.66002e-55	2.51955e-51	7.11327	2.66304	7.11327
GOBP_FEMALE_SEX_DIFFERENTIATION	3.66002e-55	2.51955e-51	7.11327	3.70258	7.11327
GOBP_ODONTOGENESIS	3.66002e-55	2.51955e-51	7.11327	1.57784	7.11327
GOBP_POSITIVE_REGULATION_OF_GLYCOGEN_METABOLIC_PROCESS	3.66002e-55	2.51955e-51	7.11327	1.60856	7.11327
GOBP_POSITIVE_REGULATION_OF_INTERLEUKIN_1_PRODUCTION	3.66002e-55	2.51955e-51	7.11327	1.66771	7.11327
GOBP_POSITIVE_REGULATION_OF_MUSCLE_HYPERTROPHY	3.66002e-55	2.51955e-51	7.11327	1.78605	7.11327
GOBP_POSITIVE_REGULATION_OF_STEROID_BIOSYNTHETIC_PROCESS	3.66002e-55	2.51955e-51	7.11327	0.564327	7.11327
GOBP_PROSTATE_GLANDULAR_ACINUS_MORPHOGENESIS	3.66002e-55	2.51955e-51	7.11327	2.04438	7.11327
GOBP_REGULATION_OF_AMYLOID_BETA_FORMATION	3.66002e-55	2.51955e-51	7.11327	2.01146	7.11327
GOBP_REGULATION_OF_GLYCOLYTIC_PROCESS	3.66002e-55	2.51955e-51	7.11327	1.16166	7.11327
GOBP_REGULATION_OF_INSULIN_LIKE_GROWTH_FACTOR_RECEPTOR_SIGNALING_PATHWAY	3.66002e-55	2.51955e-51	7.11327	1.63004	7.11327
GOBP_REGULATION_OF_POLYSACCHARIDE_METABOLIC_PROCESS	3.66002e-55	2.51955e-51	7.11327	1.65429	7.11327
GOBP_REGULATION_OF_SUBSTRATE_ADHESION_DEPENDENT_CELL_SPREADING	3.66002e-55	2.51955e-51	7.11327	0.518766	7.11327
GOBP_RESPONSE_TO_PURINE_CONTAINING_COMPOUND	3.66002e-55	2.51955e-51	7.11327	1.28188	7.11327
GOCC_INSULIN_LIKE_GROWTH_FACTOR_BINDING_PROTEIN_COMPLEX	1.32613e-53	1.18954e-50	7.06574	0.669243	7.06574
GOCC_OUTER_DENSE_FIBER	1.32613e-53	1.18954e-50	7.06574	1.64856	7.06574
GOBP_AXON_REGENERATION	2.21777e-54	1.52671e-50	7.05806	1.57595	7.05806
GOBP_BONE_MORPHOGENESIS	2.21777e-54	1.52671e-50	7.05806	4.39161	7.05806
GOBP_ENDOTHELIUM_DEVELOPMENT	2.21777e-54	1.52671e-50	7.05806	0.575834	7.05806
GOBP_NEGATIVE_REGULATION_OF_ANDROGEN_RECEPTOR_SIGNALING_PATHWAY	2.21777e-54	1.52671e-50	7.05806	2.343	7.05806
GOBP_NEUROINFLAMMATORY_RESPONSE	2.21777e-54	1.52671e-50	7.05806	2.1052	7.05806
GOBP_PRIMARY_NEURAL_TUBE_FORMATION	2.21777e-54	1.52671e-50	7.05806	1.01953	7.05806
GOBP_PROTEOGLYCAN_METABOLIC_PROCESS	2.21777e-54	1.52671e-50	7.05806	4.7745	7.05806
GOBP_REGULATION_OF_HORMONE_METABOLIC_PROCESS	2.21777e-54	1.52671e-50	7.05806	0.844464	7.05806
GOBP_REGULATION_OF_RECEPTOR_MEDIATED_ENDOCYTOSIS	2.21777e-54	1.52671e-50	7.05806	0.471473	7.05806
GOMF_STEROID_BINDING	1.32613e-53	2.16557e-50	7.0473	1.38755	7.0473
GOBP_ANDROGEN_RECEPTOR_SIGNALING_PATHWAY	1.32613e-53	9.12907e-50	7.00283	2.34831	7.00283
GOBP_BLOOD_VESSEL_REMODELING	1.32613e-53	9.12907e-50	7.00283	2.27344	7.00283
GOBP_BRANCHING_INVOLVED_IN_PROSTATE_GLAND_MORPHOGENESIS	1.32613e-53	9.12907e-50	7.00283	1.81676	7.00283
GOBP_CALCINEURIN_MEDIATED_SIGNALING	1.32613e-53	9.12907e-50	7.00283	1.9205	7.00283
GOBP_DICHOTOMOUS_SUBDIVISION_OF_AN_EPITHELIAL_TERMINAL_UNIT	1.32613e-53	9.12907e-50	7.00283	1.17827	7.00283
GOBP_ENDOTHELIAL_CELL_DIFFERENTIATION	1.32613e-53	9.12907e-50	7.00283	0.266593	7.00283
GOBP_FIBROBLAST_MIGRATION	1.32613e-53	9.12907e-50	7.00283	0.835088	7.00283
GOBP_FOREBRAIN_CELL_MIGRATION	1.32613e-53	9.12907e-50	7.00283	3.3604	7.00283
GOBP_LUNG_VASCULATURE_DEVELOPMENT	1.32613e-53	9.12907e-50	7.00283	1.45797	7.00283
GOBP_NEGATIVE_REGULATION_OF_ENDOTHELIAL_CELL_MIGRATION	1.32613e-53	9.12907e-50	7.00283	2.10848	7.00283
GOBP_NEGATIVE_REGULATION_OF_INTERLEUKIN_1_BETA_PRODUCTION	1.32613e-53	9.12907e-50	7.00283	0.453722	7.00283
GOBP_NEURON_PROJECTION_REGENERATION	1.32613e-53	9.12907e-50	7.00283	1.84962	7.00283
GOBP_POSITIVE_REGULATION_OF_CALCIUM_MEDIATED_SIGNALING	1.32613e-53	9.12907e-50	7.00283	1.77333	7.00283
GOBP_POSITIVE_REGULATION_OF_CARBOHYDRATE_METABOLIC_PROCESS	1.32613e-53	9.12907e-50	7.00283	1.72068	7.00283
GOBP_REGULATION_OF_AXONOGENESIS	1.32613e-53	9.12907e-50	7.00283	2.75123	7.00283
GOBP_REGULATION_OF_CALCIUM_ION_TRANSMEMBRANE_TRANSPORT	1.32613e-53	9.12907e-50	7.00283	1.77296	7.00283
GOBP_REGULATION_OF_GLYCOGEN_BIOSYNTHETIC_PROCESS	1.32613e-53	9.12907e-50	7.00283	1.89094	7.00283
GOBP_REGULATION_OF_WOUND_HEALING	1.32613e-53	9.12907e-50	7.00283	3.00577	7.00283
GOBP_SKIN_EPIDERMIS_DEVELOPMENT	1.32613e-53	9.12907e-50	7.00283	1.4562	7.00283
GOBP_SURFACTANT_HOMEOSTASIS	1.32613e-53	9.12907e-50	7.00283	1.97439	7.00283
GOBP_TRABECULA_MORPHOGENESIS	1.32613e-53	9.12907e-50	7.00283	2.75663	7.00283
GOBP_TYPE_I_PNEUMOCYTE_DIFFERENTIATION	1.32613e-53	9.12907e-50	7.00283	1.05199	7.00283
GOMF_ISOPRENOID_BINDING	7.82511e-53	1.27784e-49	6.99239	2.52516	6.99239
GOCC_GROWTH_FACTOR_COMPLEX	4.5565e-52	4.08718e-49	6.95619	0.582118	6.95619
GOBP_CELLULAR_RESPONSE_TO_THYROID_HORMONE_STIMULUS	7.82511e-53	5.38681e-49	6.94757	1.55951	6.94757
GOBP_FORMATION_OF_PRIMARY_GERM_LAYER	7.82511e-53	5.38681e-49	6.94757	2.99295	6.94757
GOBP_ISOPRENOID_BIOSYNTHETIC_PROCESS	7.82511e-53	5.38681e-49	6.94757	1.69408	6.94757
GOBP_NEGATIVE_REGULATION_OF_MUSCLE_CELL_APOPTOTIC_PROCESS	7.82511e-53	5.38681e-49	6.94757	0.598105	6.94757
GOBP_NEURON_PROJECTION_EXTENSION_INVOLVED_IN_NEURON_PROJECTION_GUIDANCE	7.82511e-53	5.38681e-49	6.94757	1.58422	6.94757
GOBP_POSITIVE_REGULATION_OF_GLYCOPROTEIN_METABOLIC_PROCESS	7.82511e-53	5.38681e-49	6.94757	2.97149	6.94757
GOBP_POSITIVE_REGULATION_OF_NUCLEOTIDE_CATABOLIC_PROCESS	7.82511e-53	5.38681e-49	6.94757	1.61931	6.94757
GOBP_REGULATION_OF_ANDROGEN_RECEPTOR_SIGNALING_PATHWAY	7.82511e-53	5.38681e-49	6.94757	2.1574	6.94757
GOBP_REGULATION_OF_FIBROBLAST_MIGRATION	7.82511e-53	5.38681e-49	6.94757	0.399049	6.94757
GOBP_REGULATION_OF_OSSIFICATION	7.82511e-53	5.38681e-49	6.94757	2.55872	6.94757
GOBP_REGULATION_OF_STEROID_HORMONE_BIOSYNTHETIC_PROCESS	7.82511e-53	5.38681e-49	6.94757	0.459174	6.94757
GOBP_RESPONSE_TO_THYROID_HORMONE	7.82511e-53	5.38681e-49	6.94757	1.43807	6.94757
GOBP_SIGNAL_TRANSDUCTION_IN_ABSENCE_OF_LIGAND	7.82511e-53	5.38681e-49	6.94757	1.87359	6.94757
GOBP_SKELETAL_MUSCLE_TISSUE_REGENERATION	7.82511e-53	5.38681e-49	6.94757	0.346729	6.94757
GOBP_SYNCYTIUM_FORMATION	7.82511e-53	5.38681e-49	6.94757	2.41507	6.94757
GOMF_THYROID_HORMONE_BINDING	4.5565e-52	7.44077e-49	6.93746	1.18911	6.93746
GOCC_DENSE_CORE_GRANULE	2.61824e-51	2.34856e-48	6.90139	1.4284	6.90139
GOCC_NEUROMUSCULAR_JUNCTION	2.61824e-51	2.34856e-48	6.90139	1.17692	6.90139
GOBP_ENERGY_RESERVE_METABOLIC_PROCESS	4.5565e-52	3.1367e-48	6.89228	2.04454	6.89228
GOBP_POSITIVE_REGULATION_OF_STRIATED_MUSCLE_CELL_DIFFERENTIATION	4.5565e-52	3.1367e-48	6.89228	1.83046	6.89228
GOBP_REGULATION_OF_MYOBLAST_PROLIFERATION	4.5565e-52	3.1367e-48	6.89228	1.29058	6.89228
GOBP_SOMITE_DEVELOPMENT	4.5565e-52	3.1367e-48	6.89228	1.48295	6.89228
GOMF_INSULIN_LIKE_GROWTH_FACTOR_RECEPTOR_BINDING	2.61824e-51	4.27558e-48	6.88251	2.1627	6.88251
GOMF_TETRAPYRROLE_BINDING	2.61824e-51	4.27558e-48	6.88251	0.427784	6.88251
GOBP_ACTIVATION_OF_PROTEIN_KINASE_B_ACTIVITY	2.61824e-51	1.80239e-47	6.83697	1.41924	6.83697
GOBP_AXON_EXTENSION	2.61824e-51	1.80239e-47	6.83697	3.49221	6.83697
GOBP_BLASTOCYST_GROWTH	2.61824e-51	1.80239e-47	6.83697	1.19151	6.83697
GOBP_ENDOCRINE_SYSTEM_DEVELOPMENT	2.61824e-51	1.80239e-47	6.83697	0.973693	6.83697
GOBP_ENDODERMAL_CELL_DIFFERENTIATION	2.61824e-51	1.80239e-47	6.83697	3.57628	6.83697
GOBP_POSITIVE_REGULATION_OF_LIPID_LOCALIZATION	2.61824e-51	1.80239e-47	6.83697	0.866784	6.83697
GOBP_REGULATION_OF_ACTIN_FILAMENT_LENGTH	2.61824e-51	1.80239e-47	6.83697	0.898402	6.83697
GOBP_REGULATION_OF_GRANULOCYTE_CHEMOTAXIS	2.61824e-51	1.80239e-47	6.83697	1.28164	6.83697
GOBP_REGULATION_OF_INTEGRIN_MEDIATED_SIGNALING_PATHWAY	2.61824e-51	1.80239e-47	6.83697	2.73722	6.83697
GOBP_REGULATION_OF_RELEASE_OF_CYTOCHROME_C_FROM_MITOCHONDRIA	2.61824e-51	1.80239e-47	6.83697	0.222767	6.83697
GOCC_VESICLE_LUMEN	8.30758e-50	7.4519e-47	6.79174	2.03157	6.79174
GOBP_ADENYLATE_CYCLASE_ACTIVATING_G_PROTEIN_COUPLED_RECEPTOR_SIGNALING_PATHWAY	1.48465e-50	1.02203e-46	6.78163	2.53224	6.78163
GOBP_AMYLOID_BETA_FORMATION	1.48465e-50	1.02203e-46	6.78163	2.03133	6.78163
GOBP_DEVELOPMENT_OF_PRIMARY_FEMALE_SEXUAL_CHARACTERISTICS	1.48465e-50	1.02203e-46	6.78163	3.40801	6.78163
GOBP_INNER_EAR_MORPHOGENESIS	1.48465e-50	1.02203e-46	6.78163	1.89513	6.78163
GOBP_NEGATIVE_REGULATION_OF_BMP_SIGNALING_PATHWAY	1.48465e-50	1.02203e-46	6.78163	2.33156	6.78163
GOBP_PEPTIDE_CATABOLIC_PROCESS	1.48465e-50	1.02203e-46	6.78163	1.27718	6.78163
GOBP_POSITIVE_REGULATION_OF_CELL_GROWTH_INVOLVED_IN_CARDIAC_MUSCLE_CELL_DEVELOPMENT	1.48465e-50	1.02203e-46	6.78163	1.80633	6.78163
GOBP_POSITIVE_REGULATION_OF_NUCLEOTIDE_METABOLIC_PROCESS	1.48465e-50	1.02203e-46	6.78163	1.32299	6.78163
GOBP_REGULATION_OF_GLYCOGEN_METABOLIC_PROCESS	1.48465e-50	1.02203e-46	6.78163	1.77891	6.78163
GOBP_REGULATION_OF_RAS_PROTEIN_SIGNAL_TRANSDUCTION	1.48465e-50	1.02203e-46	6.78163	1.60343	6.78163
GOBP_SENSORY_PERCEPTION_OF_CHEMICAL_STIMULUS	1.48465e-50	1.02203e-46	6.78163	1.50596	6.78163
GOBP_STRIATED_MUSCLE_CONTRACTION	1.48465e-50	1.02203e-46	6.78163	0.0463262	6.78163
GOBP_TYROSINE_PHOSPHORYLATION_OF_STAT_PROTEIN	1.48465e-50	1.02203e-46	6.78163	2.33826	6.78163
GOMF_PEPTIDASE_ACTIVATOR_ACTIVITY_INVOLVED_IN_APOPTOTIC_PROCESS	8.30758e-50	1.35663e-46	6.77256	1.03865	6.77256
GOMF_PHOSPHOLIPASE_ACTIVITY	8.30758e-50	1.35663e-46	6.77256	1.93639	6.77256
GOMF_SMAD_BINDING	8.30758e-50	1.35663e-46	6.77256	4.04951	6.77256
GOCC_PIGMENT_GRANULE	4.58737e-49	4.11487e-46	6.73689	4.72829	6.73689
GOCC_SECRETORY_GRANULE_MEMBRANE	4.58737e-49	4.11487e-46	6.73689	1.33035	6.73689
GOBP_GLUCAN_METABOLIC_PROCESS	8.30758e-50	5.71894e-46	6.72627	1.40009	6.72627
GOBP_INTRINSIC_APOPTOTIC_SIGNALING_PATHWAY_IN_RESPONSE_TO_OXIDATIVE_STRESS	8.30758e-50	5.71894e-46	6.72627	0.0822211	6.72627
GOBP_MEMBRANE_LIPID_METABOLIC_PROCESS	8.30758e-50	5.71894e-46	6.72627	2.32948	6.72627
GOBP_NEGATIVE_REGULATION_OF_MYELOID_LEUKOCYTE_DIFFERENTIATION	8.30758e-50	5.71894e-46	6.72627	2.70692	6.72627
GOBP_NOTCH_SIGNALING_PATHWAY	8.30758e-50	5.71894e-46	6.72627	2.48411	6.72627
GOBP_PEPTIDE_METABOLIC_PROCESS	8.30758e-50	5.71894e-46	6.72627	2.24624	6.72627
GOBP_POSITIVE_REGULATION_OF_INSULIN_LIKE_GROWTH_FACTOR_RECEPTOR_SIGNALING_PATHWAY	8.30758e-50	5.71894e-46	6.72627	2.54856	6.72627
GOBP_POSITIVE_REGULATION_OF_MYOBLAST_PROLIFERATION	8.30758e-50	5.71894e-46	6.72627	1.29953	6.72627
GOBP_POSITIVE_REGULATION_OF_TRANSCRIPTION_REGULATORY_REGION_DNA_BINDING	8.30758e-50	5.71894e-46	6.72627	1.14035	6.72627
GOBP_POSITIVE_REGULATION_OF_VASCULAR_ASSOCIATED_SMOOTH_MUSCLE_CELL_PROLIFERATION	8.30758e-50	5.71894e-46	6.72627	2.42776	6.72627
GOBP_REGULATION_OF_NUCLEOTIDE_METABOLIC_PROCESS	8.30758e-50	5.71894e-46	6.72627	0.662202	6.72627
GOMF_INSULIN_RECEPTOR_BINDING	4.58737e-49	7.49117e-46	6.71755	1.55802	6.71755
GOMF_PLATELET_DERIVED_GROWTH_FACTOR_BINDING	4.58737e-49	7.49117e-46	6.71755	5.16116	6.71755
GOMF_PROTEIN_TYROSINE_KINASE_ACTIVATOR_ACTIVITY	4.58737e-49	7.49117e-46	6.71755	0.877128	6.71755
GOCC_LAMELLAR_BODY	2.49971e-48	2.24224e-45	6.68201	1.27253	6.68201
GOBP_AMINOGLYCAN_BIOSYNTHETIC_PROCESS	4.58737e-49	3.15794e-45	6.67088	3.09207	6.67088
GOBP_EAR_MORPHOGENESIS	4.58737e-49	3.15794e-45	6.67088	2.06362	6.67088
GOBP_EOSINOPHIL_MIGRATION	4.58737e-49	3.15794e-45	6.67088	1.98829	6.67088
GOBP_NEGATIVE_REGULATION_OF_PROTEIN_POLYMERIZATION	4.58737e-49	3.15794e-45	6.67088	0.317167	6.67088
GOBP_POSITIVE_REGULATION_OF_TYROSINE_PHOSPHORYLATION_OF_STAT_PROTEIN	4.58737e-49	3.15794e-45	6.67088	2.24383	6.67088
GOBP_POSTSYNAPTIC_MODULATION_OF_CHEMICAL_SYNAPTIC_TRANSMISSION	4.58737e-49	3.15794e-45	6.67088	1.74911	6.67088
GOBP_REGULATION_OF_GLIAL_CELL_PROLIFERATION	4.58737e-49	3.15794e-45	6.67088	1.93958	6.67088
GOBP_SEQUESTERING_OF_CALCIUM_ION	4.58737e-49	3.15794e-45	6.67088	3.37967	6.67088
GOMF_LIPASE_ACTIVITY	2.49971e-48	4.08203e-45	6.66252	1.827	6.66252
GOBP_AMYLOID_BETA_METABOLIC_PROCESS	2.49971e-48	1.7208e-44	6.61546	2.18956	6.61546
GOBP_AMYLOID_PRECURSOR_PROTEIN_CATABOLIC_PROCESS	2.49971e-48	1.7208e-44	6.61546	2.01959	6.61546
GOBP_DIRECT_OSSIFICATION	2.49971e-48	1.7208e-44	6.61546	2.00008	6.61546
GOBP_NEGATIVE_REGULATION_OF_ESTABLISHMENT_OF_PROTEIN_LOCALIZATION	2.49971e-48	1.7208e-44	6.61546	0.939327	6.61546
GOBP_NEGATIVE_REGULATION_OF_GLIAL_CELL_APOPTOTIC_PROCESS	2.49971e-48	1.7208e-44	6.61546	1.16707	6.61546
GOBP_NEGATIVE_REGULATION_OF_NEUROINFLAMMATORY_RESPONSE	2.49971e-48	1.7208e-44	6.61546	1.25993	6.61546
GOBP_POSITIVE_REGULATION_OF_WNT_SIGNALING_PATHWAY	2.49971e-48	1.7208e-44	6.61546	2.26958	6.61546
GOBP_REGULATION_OF_EPITHELIAL_TO_MESENCHYMAL_TRANSITION	2.49971e-48	1.7208e-44	6.61546	2.89979	6.61546
GOBP_REGULATION_OF_JNK_CASCADE	2.49971e-48	1.7208e-44	6.61546	1.85112	6.61546
GOBP_REGULATION_OF_NEURON_DIFFERENTIATION	2.49971e-48	1.7208e-44	6.61546	2.64076	6.61546
GOBP_RETINAL_CELL_APOPTOTIC_PROCESS	2.49971e-48	1.7208e-44	6.61546	1.77273	6.61546
GOBP_SMOOTH_MUSCLE_CELL_APOPTOTIC_PROCESS	2.49971e-48	1.7208e-44	6.61546	1.68592	6.61546
GOCC_ALVEOLAR_LAMELLAR_BODY	7.1328e-47	6.39812e-44	6.57221	1.34118	6.57221
GOBP_ALPHA_BETA_T_CELL_ACTIVATION	1.34417e-47	9.2533e-44	6.56001	1.1086	6.56001
GOBP_CD4_POSITIVE_ALPHA_BETA_T_CELL_ACTIVATION	1.34417e-47	9.2533e-44	6.56001	1.75539	6.56001
GOBP_EOSINOPHIL_CHEMOTAXIS	1.34417e-47	9.2533e-44	6.56001	1.97212	6.56001
GOBP_MUSCLE_ORGAN_MORPHOGENESIS	1.34417e-47	9.2533e-44	6.56001	2.26159	6.56001
GOBP_NEGATIVE_REGULATION_OF_NEURON_PROJECTION_DEVELOPMENT	1.34417e-47	9.2533e-44	6.56001	0.862343	6.56001
GOBP_NEGATIVE_REGULATION_OF_PROTEIN_CATABOLIC_PROCESS	1.34417e-47	9.2533e-44	6.56001	0.0920988	6.56001
GOBP_NON_CANONICAL_WNT_SIGNALING_PATHWAY	1.34417e-47	9.2533e-44	6.56001	0.637999	6.56001
GOBP_POSITIVE_REGULATION_OF_GLYCOGEN_BIOSYNTHETIC_PROCESS	1.34417e-47	9.2533e-44	6.56001	1.71059	6.56001
GOBP_REGULATION_OF_CALCINEURIN_MEDIATED_SIGNALING	1.34417e-47	9.2533e-44	6.56001	1.77844	6.56001
GOBP_REGULATION_OF_SPROUTING_ANGIOGENESIS	1.34417e-47	9.2533e-44	6.56001	0.21051	6.56001
GOBP_REGULATION_OF_SYNCYTIUM_FORMATION_BY_PLASMA_MEMBRANE_FUSION	1.34417e-47	9.2533e-44	6.56001	2.20014	6.56001
GOBP_SMOOTH_MUSCLE_TISSUE_DEVELOPMENT	1.34417e-47	9.2533e-44	6.56001	2.17976	6.56001
GOBP_VASCULAR_ASSOCIATED_SMOOTH_MUSCLE_CELL_APOPTOTIC_PROCESS	1.34417e-47	9.2533e-44	6.56001	1.56048	6.56001
GOCC_CORTICAL_CYTOSKELETON	3.73511e-46	3.35039e-43	6.51728	0.0205647	6.51728
GOBP_BRANCHING_INVOLVED_IN_BLOOD_VESSEL_MORPHOGENESIS	7.1328e-47	4.91022e-43	6.50453	2.93439	6.50453
GOBP_CELLULAR_RESPONSE_TO_CORTICOSTEROID_STIMULUS	7.1328e-47	4.91022e-43	6.50453	1.25247	6.50453
GOBP_CELLULAR_RESPONSE_TO_XENOBIOTIC_STIMULUS	7.1328e-47	4.91022e-43	6.50453	1.55155	6.50453
GOBP_ENDODERM_FORMATION	7.1328e-47	4.91022e-43	6.50453	3.21126	6.50453
GOBP_MYOBLAST_FUSION	7.1328e-47	4.91022e-43	6.50453	3.20605	6.50453
GOBP_NEGATIVE_REGULATION_OF_MYELOID_CELL_DIFFERENTIATION	7.1328e-47	4.91022e-43	6.50453	2.43692	6.50453
GOBP_NEGATIVE_REGULATION_OF_SMOOTH_MUSCLE_CELL_APOPTOTIC_PROCESS	7.1328e-47	4.91022e-43	6.50453	1.38463	6.50453
GOBP_PLATELET_DERIVED_GROWTH_FACTOR_RECEPTOR_SIGNALING_PATHWAY	7.1328e-47	4.91022e-43	6.50453	1.39515	6.50453
GOBP_POSITIVE_REGULATION_OF_AXONOGENESIS	7.1328e-47	4.91022e-43	6.50453	2.4923	6.50453
GOBP_PROTEOGLYCAN_BIOSYNTHETIC_PROCESS	7.1328e-47	4.91022e-43	6.50453	3.16981	6.50453
GOBP_REGULATION_OF_EPITHELIAL_CELL_APOPTOTIC_PROCESS	7.1328e-47	4.91022e-43	6.50453	1.2182	6.50453
GOBP_REGULATION_OF_HEART_CONTRACTION	7.1328e-47	4.91022e-43	6.50453	0.203805	6.50453
GOBP_REGULATION_OF_SYSTEMIC_ARTERIAL_BLOOD_PRESSURE	7.1328e-47	4.91022e-43	6.50453	2.2033	6.50453
GOBP_REGULATION_OF_TRANSCRIPTION_REGULATORY_REGION_DNA_BINDING	7.1328e-47	4.91022e-43	6.50453	1.11504	6.50453
GOBP_RENAL_TUBULE_DEVELOPMENT	7.1328e-47	4.91022e-43	6.50453	0.209983	6.50453
GOBP_RENAL_TUBULE_MORPHOGENESIS	7.1328e-47	4.91022e-43	6.50453	0.785425	6.50453
GOBP_SENSORY_PERCEPTION_OF_PAIN	7.1328e-47	4.91022e-43	6.50453	1.45828	6.50453
GOBP_SMOOTH_MUSCLE_CONTRACTION	7.1328e-47	4.91022e-43	6.50453	0.585303	6.50453
GOBP_TEMPERATURE_HOMEOSTASIS	7.1328e-47	4.91022e-43	6.50453	1.79318	6.50453
GOBP_VASOCONSTRICTION	7.1328e-47	4.91022e-43	6.50453	0.846963	6.50453
GOMF_CYTOKINE_RECEPTOR_ACTIVITY	3.73511e-46	6.09943e-43	6.49728	0.563048	6.49728
GOMF_TRANSMEMBRANE_RECEPTOR_PROTEIN_TYROSINE_KINASE_ACTIVATOR_ACTIVITY	3.73511e-46	6.09943e-43	6.49728	1.12958	6.49728
GOBP_CELL_PROLIFERATION_IN_HINDBRAIN	3.73511e-46	2.57125e-42	6.44902	1.93572	6.44902
GOBP_EMBRYONIC_HEART_TUBE_DEVELOPMENT	3.73511e-46	2.57125e-42	6.44902	1.42216	6.44902
GOBP_NEGATIVE_REGULATION_OF_RELEASE_OF_CYTOCHROME_C_FROM_MITOCHONDRIA	3.73511e-46	2.57125e-42	6.44902	1.23874	6.44902
GOBP_P38MAPK_CASCADE	3.73511e-46	2.57125e-42	6.44902	0.21039	6.44902
GOBP_POSITIVE_REGULATION_OF_COLD_INDUCED_THERMOGENESIS	3.73511e-46	2.57125e-42	6.44902	1.96753	6.44902
GOBP_REGULATION_OF_MONOCYTE_CHEMOTAXIS	3.73511e-46	2.57125e-42	6.44902	0.999661	6.44902
GOBP_REGULATION_OF_PLATELET_ACTIVATION	3.73511e-46	2.57125e-42	6.44902	1.08557	6.44902
GOBP_RESPONSE_TO_HYPEROXIA	3.73511e-46	2.57125e-42	6.44902	0.941828	6.44902
GOBP_RETINOIC_ACID_RECEPTOR_SIGNALING_PATHWAY	3.73511e-46	2.57125e-42	6.44902	0.831475	6.44902
GOMF_CELL_ADHESION_MEDIATOR_ACTIVITY	1.93013e-45	3.1519e-42	6.44216	0.400695	6.44216
GOCC_LIPID_DROPLET	9.84258e-45	8.8288e-42	6.40735	0.34453	6.40735
GOCC_NEURONAL_DENSE_CORE_VESICLE	9.84258e-45	8.8288e-42	6.40735	2.09167	6.40735
GOBP_BLEB_ASSEMBLY	1.93013e-45	1.3287e-41	6.39348	0.498181	6.39348
GOBP_BONE_TRABECULA_FORMATION	1.93013e-45	1.3287e-41	6.39348	2.09574	6.39348
GOBP_CELLULAR_RESPONSE_TO_ESTRADIOL_STIMULUS	1.93013e-45	1.3287e-41	6.39348	1.15392	6.39348
GOBP_CHONDROITIN_SULFATE_PROTEOGLYCAN_BIOSYNTHETIC_PROCESS	1.93013e-45	1.3287e-41	6.39348	2.42994	6.39348
GOBP_CHONDROITIN_SULFATE_PROTEOGLYCAN_METABOLIC_PROCESS	1.93013e-45	1.3287e-41	6.39348	2.86108	6.39348
GOBP_HOMOPHILIC_CELL_ADHESION_VIA_PLASMA_MEMBRANE_ADHESION_MOLECULES	1.93013e-45	1.3287e-41	6.39348	0.663171	6.39348
GOBP_HYDROGEN_PEROXIDE_CATABOLIC_PROCESS	1.93013e-45	1.3287e-41	6.39348	2.32302	6.39348
GOBP_OVARIAN_FOLLICLE_DEVELOPMENT	1.93013e-45	1.3287e-41	6.39348	2.43722	6.39348
GOBP_POSITIVE_REGULATION_OF_CALCIUM_ION_TRANSMEMBRANE_TRANSPORT	1.93013e-45	1.3287e-41	6.39348	1.93605	6.39348
GOBP_POSITIVE_REGULATION_OF_RAS_PROTEIN_SIGNAL_TRANSDUCTION	1.93013e-45	1.3287e-41	6.39348	1.77764	6.39348
GOBP_PROSTATE_GLANDULAR_ACINUS_DEVELOPMENT	1.93013e-45	1.3287e-41	6.39348	2.08074	6.39348
GOBP_SOMITOGENESIS	1.93013e-45	1.3287e-41	6.39348	1.93333	6.39348
GOMF_FATTY_ACID_BINDING	9.84258e-45	1.60729e-41	6.38701	2.50198	6.38701
GOCC_GOLGI_LUMEN	4.95305e-44	4.44289e-41	6.35235	0.960028	6.35235
GOBP_ACUTE_INFLAMMATORY_RESPONSE	9.84258e-45	6.77563e-41	6.33791	2.57041	6.33791
GOBP_CELLULAR_RESPONSE_TO_EXTERNAL_STIMULUS	9.84258e-45	6.77563e-41	6.33791	0.0650709	6.33791
GOBP_GLUCAN_BIOSYNTHETIC_PROCESS	9.84258e-45	6.77563e-41	6.33791	1.5957	6.33791
GOBP_LUNG_LOBE_DEVELOPMENT	9.84258e-45	6.77563e-41	6.33791	1.67099	6.33791
GOBP_MYOBLAST_PROLIFERATION	9.84258e-45	6.77563e-41	6.33791	1.08493	6.33791
GOBP_NEGATIVE_REGULATION_OF_ENDOTHELIAL_CELL_PROLIFERATION	9.84258e-45	6.77563e-41	6.33791	1.45493	6.33791
GOBP_NEGATIVE_REGULATION_OF_PEPTIDYL_TYROSINE_PHOSPHORYLATION	9.84258e-45	6.77563e-41	6.33791	1.45893	6.33791
GOBP_OVULATION_CYCLE_PROCESS	9.84258e-45	6.77563e-41	6.33791	3.37258	6.33791
GOBP_POSITIVE_REGULATION_OF_AXON_EXTENSION	9.84258e-45	6.77563e-41	6.33791	2.44961	6.33791
GOBP_RESPONSE_TO_INTERLEUKIN_6	9.84258e-45	6.77563e-41	6.33791	0.134917	6.33791
GOBP_TROPHECTODERMAL_CELL_PROLIFERATION	9.84258e-45	6.77563e-41	6.33791	1.7279	6.33791
GOMF_CALCIUM_DEPENDENT_PROTEIN_BINDING	4.95305e-44	8.08833e-41	6.33184	0.858119	6.33184
GOMF_CCR_CHEMOKINE_RECEPTOR_BINDING	4.95305e-44	8.08833e-41	6.33184	2.22304	6.33184
GOCC_SARCOPLASM	2.45967e-43	2.20633e-40	6.29733	3.49223	6.29733
GOBP_ALPHA_BETA_T_CELL_DIFFERENTIATION	4.95305e-44	3.40968e-40	6.2823	1.9301	6.2823
GOBP_BRADYKININ_CATABOLIC_PROCESS	4.95305e-44	3.40968e-40	6.2823	1.27339	6.2823
GOBP_ENDOCHONDRAL_BONE_MORPHOGENESIS	4.95305e-44	3.40968e-40	6.2823	3.76048	6.2823
GOBP_HEPATOCYTE_GROWTH_FACTOR_RECEPTOR_SIGNALING_PATHWAY	4.95305e-44	3.40968e-40	6.2823	0.62252	6.2823
GOBP_MATERNAL_PROCESS_INVOLVED_IN_FEMALE_PREGNANCY	4.95305e-44	3.40968e-40	6.2823	0.728301	6.2823
GOBP_MOTOR_NEURON_AXON_GUIDANCE	4.95305e-44	3.40968e-40	6.2823	2.14715	6.2823
GOBP_NEGATIVE_REGULATION_OF_TRANSFORMING_GROWTH_FACTOR_BETA_RECEPTOR_SIGNALING_PATHWAY	4.95305e-44	3.40968e-40	6.2823	3.73514	6.2823
GOBP_NEUTRAL_LIPID_METABOLIC_PROCESS	4.95305e-44	3.40968e-40	6.2823	1.44926	6.2823
GOBP_PLATELET_ACTIVATION	4.95305e-44	3.40968e-40	6.2823	1.84419	6.2823
GOBP_POSITIVE_REGULATION_OF_STRESS_FIBER_ASSEMBLY	4.95305e-44	3.40968e-40	6.2823	0.160852	6.2823
GOBP_REGULATION_OF_D_GLUCOSE_IMPORT	4.95305e-44	3.40968e-40	6.2823	1.80657	6.2823
GOBP_TRABECULA_FORMATION	4.95305e-44	3.40968e-40	6.2823	2.78793	6.2823
GOMF_CARBOXYLIC_ESTER_HYDROLASE_ACTIVITY	2.45967e-43	4.01665e-40	6.27663	1.37497	6.27663
GOCC_SECRETORY_GRANULE_LUMEN	1.20538e-42	1.08122e-39	6.24228	1.44296	6.24228
GOBP_BONE_TRABECULA_MORPHOGENESIS	2.45967e-43	1.69324e-39	6.22666	2.27259	6.22666
GOBP_FATTY_ACID_TRANSPORT	2.45967e-43	1.69324e-39	6.22666	1.09232	6.22666
GOBP_INSULIN_RECEPTOR_SIGNALING_PATHWAY	2.45967e-43	1.69324e-39	6.22666	1.63841	6.22666
GOBP_MONOCYTE_CHEMOTAXIS	2.45967e-43	1.69324e-39	6.22666	0.162702	6.22666
GOBP_MYOTUBE_CELL_DEVELOPMENT	2.45967e-43	1.69324e-39	6.22666	1.70621	6.22666
GOBP_NEUROPEPTIDE_CATABOLIC_PROCESS	2.45967e-43	1.69324e-39	6.22666	1.22557	6.22666
GOBP_REGULATION_OF_CEREBELLAR_GRANULE_CELL_PRECURSOR_PROLIFERATION	2.45967e-43	1.69324e-39	6.22666	1.65753	6.22666
GOBP_REGULATION_OF_EXTENT_OF_CELL_GROWTH	2.45967e-43	1.69324e-39	6.22666	2.17359	6.22666
GOBP_REGULATION_OF_EXTRACELLULAR_MATRIX_ORGANIZATION	2.45967e-43	1.69324e-39	6.22666	4.25555	6.22666
GOBP_REGULATION_OF_MYOBLAST_FUSION	2.45967e-43	1.69324e-39	6.22666	2.73568	6.22666
GOBP_REGULATION_OF_PHAGOCYTOSIS	2.45967e-43	1.69324e-39	6.22666	1.73622	6.22666
GOBP_REGULATION_OF_POLYSACCHARIDE_BIOSYNTHETIC_PROCESS	2.45967e-43	1.69324e-39	6.22666	1.76632	6.22666
GOBP_REGULATION_OF_TISSUE_REMODELING	2.45967e-43	1.69324e-39	6.22666	0.871571	6.22666
GOBP_TROPHOBLAST_CELL_MIGRATION	2.45967e-43	1.69324e-39	6.22666	1.34638	6.22666
GOMF_FRIZZLED_BINDING	1.20538e-42	1.96838e-39	6.22141	1.70714	6.22141
GOMF_MHC_CLASS_I_RECEPTOR_ACTIVITY	1.20538e-42	1.96838e-39	6.22141	1.20341	6.22141
GOCC_ACTIN_FILAMENT_BUNDLE	5.82924e-42	5.22882e-39	6.18721	1.52069	6.18721
GOBP_CAMERA_TYPE_EYE_MORPHOGENESIS	1.20538e-42	8.29783e-39	6.17098	1.77093	6.17098
GOBP_COLLAGEN_CATABOLIC_PROCESS	1.20538e-42	8.29783e-39	6.17098	3.5912	6.17098
GOBP_D_GLUCOSE_IMPORT	1.20538e-42	8.29783e-39	6.17098	1.81932	6.17098
GOBP_ELASTIC_FIBER_ASSEMBLY	1.20538e-42	8.29783e-39	6.17098	3.31788	6.17098
GOBP_GLIAL_CELL_DEVELOPMENT	1.20538e-42	8.29783e-39	6.17098	0.836851	6.17098
GOBP_MACROPHAGE_MIGRATION	1.20538e-42	8.29783e-39	6.17098	0.194468	6.17098
GOBP_NEGATIVE_REGULATION_OF_EPITHELIAL_CELL_APOPTOTIC_PROCESS	1.20538e-42	8.29783e-39	6.17098	1.10697	6.17098
GOBP_OLIGODENDROCYTE_DIFFERENTIATION	1.20538e-42	8.29783e-39	6.17098	0.191469	6.17098
GOBP_POSITIVE_REGULATION_OF_PLASMA_MEMBRANE_BOUNDED_CELL_PROJECTION_ASSEMBLY	1.20538e-42	8.29783e-39	6.17098	1.21239	6.17098
GOBP_POSITIVE_REGULATION_OF_SPROUTING_ANGIOGENESIS	1.20538e-42	8.29783e-39	6.17098	0.770568	6.17098
GOBP_REGULATION_OF_G_PROTEIN_COUPLED_RECEPTOR_SIGNALING_PATHWAY	1.20538e-42	8.29783e-39	6.17098	1.19627	6.17098
GOBP_REGULATION_OF_MORPHOGENESIS_OF_AN_EPITHELIUM	1.20538e-42	8.29783e-39	6.17098	2.06678	6.17098
GOBP_REGULATION_OF_TRANSPORTER_ACTIVITY	1.20538e-42	8.29783e-39	6.17098	0.766442	6.17098
GOBP_RESPONSE_TO_ARSENIC_CONTAINING_SUBSTANCE	1.20538e-42	8.29783e-39	6.17098	0.826982	6.17098
GOBP_SPECIFICATION_OF_SYMMETRY	1.20538e-42	8.29783e-39	6.17098	1.68413	6.17098
GOMF_CXCR_CHEMOKINE_RECEPTOR_BINDING	5.82924e-42	9.51914e-39	6.16615	2.72986	6.16615
GOMF_MONOCARBOXYLIC_ACID_BINDING	5.82924e-42	9.51914e-39	6.16615	2.69264	6.16615
GOBP_ADULT_BEHAVIOR	5.82924e-42	4.01285e-38	6.11527	2.32507	6.11527
GOBP_BONE_MINERALIZATION_INVOLVED_IN_BONE_MATURATION	5.82924e-42	4.01285e-38	6.11527	1.50572	6.11527
GOBP_CARDIAC_CHAMBER_DEVELOPMENT	5.82924e-42	4.01285e-38	6.11527	2.975	6.11527
GOBP_HYDROGEN_PEROXIDE_METABOLIC_PROCESS	5.82924e-42	4.01285e-38	6.11527	2.7613	6.11527
GOBP_LIPID_MODIFICATION	5.82924e-42	4.01285e-38	6.11527	3.01807	6.11527
GOBP_LYMPHOCYTE_MIGRATION	5.82924e-42	4.01285e-38	6.11527	1.09278	6.11527
GOBP_NEGATIVE_REGULATION_OF_RESPONSE_TO_WOUNDING	5.82924e-42	4.01285e-38	6.11527	1.60449	6.11527
GOBP_POLYSACCHARIDE_BIOSYNTHETIC_PROCESS	5.82924e-42	4.01285e-38	6.11527	2.074	6.11527
GOBP_POSITIVE_REGULATION_OF_PHAGOCYTOSIS	5.82924e-42	4.01285e-38	6.11527	1.88352	6.11527
GOBP_RESPONSE_TO_CALCIUM_ION	5.82924e-42	4.01285e-38	6.11527	1.70127	6.11527
GOBP_RESPONSE_TO_CAMP	5.82924e-42	4.01285e-38	6.11527	0.351281	6.11527
GOBP_RESPONSE_TO_COPPER_ION	5.82924e-42	4.01285e-38	6.11527	2.17274	6.11527
GOBP_RESPONSE_TO_DEXAMETHASONE	5.82924e-42	4.01285e-38	6.11527	1.52809	6.11527
GOBP_SULFUR_COMPOUND_BIOSYNTHETIC_PROCESS	5.82924e-42	4.01285e-38	6.11527	2.93168	6.11527
GOMF_GLUTATHIONE_PEROXIDASE_ACTIVITY	2.7819e-41	4.54285e-38	6.11087	2.2281	6.11087
GOCC_ACTIN_FILAMENT	1.31013e-40	1.17519e-37	6.077	0.234501	6.077
GOBP_AMINE_TRANSPORT	2.7819e-41	1.91506e-37	6.05952	1.2298	6.05952
GOBP_BONE_REMODELING	2.7819e-41	1.91506e-37	6.05952	1.66137	6.05952
GOBP_LYMPHOCYTE_CHEMOTAXIS	2.7819e-41	1.91506e-37	6.05952	1.24758	6.05952
GOBP_MONOAMINE_TRANSPORT	2.7819e-41	1.91506e-37	6.05952	1.19558	6.05952
GOBP_NEGATIVE_REGULATION_OF_CELL_MATRIX_ADHESION	2.7819e-41	1.91506e-37	6.05952	2.1782	6.05952
GOBP_NEGATIVE_REGULATION_OF_DEVELOPMENTAL_GROWTH	2.7819e-41	1.91506e-37	6.05952	2.13954	6.05952
GOBP_NEGATIVE_REGULATION_OF_VASCULAR_ASSOCIATED_SMOOTH_MUSCLE_CELL_APOPTOTIC_PROCESS	2.7819e-41	1.91506e-37	6.05952	1.34195	6.05952
GOBP_POSITIVE_REGULATION_OF_DNA_BINDING_TRANSCRIPTION_FACTOR_ACTIVITY	2.7819e-41	1.91506e-37	6.05952	0.284333	6.05952
GOBP_REGULATION_OF_AXON_EXTENSION_INVOLVED_IN_AXON_GUIDANCE	2.7819e-41	1.91506e-37	6.05952	1.31619	6.05952
GOBP_REGULATION_OF_OSTEOCLAST_DIFFERENTIATION	2.7819e-41	1.91506e-37	6.05952	2.37649	6.05952
GOBP_RESPONSE_TO_ANGIOTENSIN	2.7819e-41	1.91506e-37	6.05952	1.00901	6.05952
GOBP_RESPONSE_TO_OXYGEN_RADICAL	2.7819e-41	1.91506e-37	6.05952	1.18923	6.05952
GOBP_RESPONSE_TO_PROSTAGLANDIN	2.7819e-41	1.91506e-37	6.05952	2.20968	6.05952
GOBP_VASCULAR_ENDOTHELIAL_GROWTH_FACTOR_SIGNALING_PATHWAY	2.7819e-41	1.91506e-37	6.05952	1.61501	6.05952
GOMF_RNA_POLYMERASE_II_CTD_HEPTAPEPTIDE_REPEAT_MODIFYING_ACTIVITY	1.31013e-40	2.13945e-37	6.05555	1.40966	6.05555
GOMF_TRANSPORTER_REGULATOR_ACTIVITY	1.31013e-40	2.13945e-37	6.05555	0.689991	6.05555
GOCC_GABA_ERGIC_SYNAPSE	6.08882e-40	5.46167e-37	6.02185	0.458188	6.02185
GOCC_GOLGI_STACK	6.08882e-40	5.46167e-37	6.02185	3.08241	6.02185
GOBP_CD4_POSITIVE_ALPHA_BETA_T_CELL_DIFFERENTIATION	1.31013e-40	9.01896e-37	6.00374	1.95905	6.00374
GOBP_CELLULAR_RESPONSE_TO_OXYGEN_RADICAL	1.31013e-40	9.01896e-37	6.00374	1.25678	6.00374
GOBP_NEGATIVE_REGULATION_OF_CANONICAL_WNT_SIGNALING_PATHWAY	1.31013e-40	9.01896e-37	6.00374	0.911301	6.00374
GOBP_NEGATIVE_REGULATION_OF_CHEMOTAXIS	1.31013e-40	9.01896e-37	6.00374	0.422426	6.00374
GOBP_NEPHRON_DEVELOPMENT	1.31013e-40	9.01896e-37	6.00374	0.623668	6.00374
GOBP_NEUROMUSCULAR_JUNCTION_DEVELOPMENT	1.31013e-40	9.01896e-37	6.00374	2.13034	6.00374
GOBP_POSITIVE_REGULATION_OF_GLIAL_CELL_PROLIFERATION	1.31013e-40	9.01896e-37	6.00374	2.00066	6.00374
GOBP_RECEPTOR_CLUSTERING	1.31013e-40	9.01896e-37	6.00374	1.30467	6.00374
GOBP_REGULATION_OF_CARDIAC_MUSCLE_CELL_PROLIFERATION	1.31013e-40	9.01896e-37	6.00374	0.190125	6.00374
GOBP_REGULATION_OF_GLIAL_CELL_APOPTOTIC_PROCESS	1.31013e-40	9.01896e-37	6.00374	1.31534	6.00374
GOBP_REGULATION_OF_LIPID_TRANSPORT	1.31013e-40	9.01896e-37	6.00374	0.950922	6.00374
GOBP_REGULATION_OF_PLATELET_DERIVED_GROWTH_FACTOR_RECEPTOR_SIGNALING_PATHWAY	1.31013e-40	9.01896e-37	6.00374	1.91436	6.00374
GOBP_RESPONSE_TO_GONADOTROPIN	1.31013e-40	9.01896e-37	6.00374	0.12009	6.00374
GOBP_SEMICIRCULAR_CANAL_DEVELOPMENT	1.31013e-40	9.01896e-37	6.00374	1.17052	6.00374
GOCC_GOLGI_CISTERNA	2.79251e-39	2.50488e-36	5.96668	2.37724	5.96668
GOBP_ACTIN_MEDIATED_CELL_CONTRACTION	6.08882e-40	4.19154e-36	5.94791	1.12129	5.94791
GOBP_CELLULAR_EXTRAVASATION	6.08882e-40	4.19154e-36	5.94791	1.9422	5.94791
GOBP_DENDRITE_MORPHOGENESIS	6.08882e-40	4.19154e-36	5.94791	1.07267	5.94791
GOBP_MORPHOGENESIS_OF_A_POLARIZED_EPITHELIUM	6.08882e-40	4.19154e-36	5.94791	1.56344	5.94791
GOBP_NEGATIVE_REGULATION_OF_LEUKOCYTE_MIGRATION	6.08882e-40	4.19154e-36	5.94791	2.60085	5.94791
GOBP_NEGATIVE_REGULATION_OF_PROTEIN_SECRETION	6.08882e-40	4.19154e-36	5.94791	0.355624	5.94791
GOBP_NERVE_DEVELOPMENT	6.08882e-40	4.19154e-36	5.94791	2.2745	5.94791
GOBP_POSITIVE_REGULATION_OF_PROTEIN_LOCALIZATION_TO_MEMBRANE	6.08882e-40	4.19154e-36	5.94791	1.11294	5.94791
GOBP_REGULATION_OF_ANIMAL_ORGAN_MORPHOGENESIS	6.08882e-40	4.19154e-36	5.94791	1.23602	5.94791
GOBP_RESPONSE_TO_INCREASED_OXYGEN_LEVELS	6.08882e-40	4.19154e-36	5.94791	1.12216	5.94791
GOBP_TRIGLYCERIDE_METABOLIC_PROCESS	6.08882e-40	4.19154e-36	5.94791	1.43392	5.94791
GOMF_ALCOHOL_BINDING	2.79251e-39	4.56016e-36	5.94483	1.8558	5.94483
GOCC_ENDOPLASMIC_RETICULUM_PROTEIN_CONTAINING_COMPLEX	1.26386e-38	1.13368e-35	5.91147	6.66652	5.91147
GOCC_ROUGH_ENDOPLASMIC_RETICULUM	1.26386e-38	1.13368e-35	5.91147	2.66382	5.91147
GOBP_CELLULAR_RESPONSE_TO_DEXAMETHASONE_STIMULUS	2.79251e-39	1.92236e-35	5.89204	1.32687	5.89204
GOBP_PLATELET_AGGREGATION	2.79251e-39	1.92236e-35	5.89204	0.874239	5.89204
GOBP_POSITIVE_REGULATION_OF_RHO_PROTEIN_SIGNAL_TRANSDUCTION	2.79251e-39	1.92236e-35	5.89204	1.68857	5.89204
GOBP_PROSTATE_GLAND_GROWTH	2.79251e-39	1.92236e-35	5.89204	2.01264	5.89204
GOBP_REGULATION_OF_COAGULATION	2.79251e-39	1.92236e-35	5.89204	2.35279	5.89204
GOBP_REGULATION_OF_T_CELL_MIGRATION	2.79251e-39	1.92236e-35	5.89204	0.513711	5.89204
GOBP_RESPONSE_TO_UV_A	2.79251e-39	1.92236e-35	5.89204	1.77213	5.89204
GOBP_SPHINGOLIPID_METABOLIC_PROCESS	2.79251e-39	1.92236e-35	5.89204	1.14055	5.89204
GOBP_SUPEROXIDE_METABOLIC_PROCESS	2.79251e-39	1.92236e-35	5.89204	2.03379	5.89204
GOMF_MERCURY_ION_BINDING	1.26386e-38	2.06389e-35	5.88942	1.10255	5.88942
GOMF_OXIDOREDUCTASE_ACTIVITY_ACTING_ON_THE_CH_NH2_GROUP_OF_DONORS	1.26386e-38	2.06389e-35	5.88942	1.72803	5.88942
GOCC_PROTEIN_COMPLEX_INVOLVED_IN_CELL_ADHESION	5.64483e-38	5.06341e-35	5.85624	2.3741	5.85624
GOBP_ACTIN_FILAMENT_BASED_MOVEMENT	1.26386e-38	8.70043e-35	5.83613	0.710786	5.83613
GOBP_CELLULAR_RESPONSE_TO_ALCOHOL	1.26386e-38	8.70043e-35	5.83613	0.631347	5.83613
GOBP_CHONDROCYTE_DIFFERENTIATION_INVOLVED_IN_ENDOCHONDRAL_BONE_MORPHOGENESIS	1.26386e-38	8.70043e-35	5.83613	1.0218	5.83613
GOBP_CHRONIC_INFLAMMATORY_RESPONSE	1.26386e-38	8.70043e-35	5.83613	1.07286	5.83613
GOBP_GLIAL_CELL_MIGRATION	1.26386e-38	8.70043e-35	5.83613	3.07973	5.83613
GOBP_MATERNAL_PLACENTA_DEVELOPMENT	1.26386e-38	8.70043e-35	5.83613	0.766633	5.83613
GOBP_ODONTOGENESIS_OF_DENTIN_CONTAINING_TOOTH	1.26386e-38	8.70043e-35	5.83613	0.427063	5.83613
GOBP_POSITIVE_REGULATION_OF_D_GLUCOSE_IMPORT	1.26386e-38	8.70043e-35	5.83613	1.74921	5.83613
GOBP_POSITIVE_REGULATION_OF_SYNCYTIUM_FORMATION_BY_PLASMA_MEMBRANE_FUSION	1.26386e-38	8.70043e-35	5.83613	2.69464	5.83613
GOBP_REGULATION_OF_BIOMINERAL_TISSUE_DEVELOPMENT	1.26386e-38	8.70043e-35	5.83613	1.47188	5.83613
GOBP_REGULATION_OF_CELLULAR_RESPONSE_TO_INSULIN_STIMULUS	1.26386e-38	8.70043e-35	5.83613	1.2321	5.83613
GOBP_REGULATION_OF_LIPID_STORAGE	1.26386e-38	8.70043e-35	5.83613	0.380228	5.83613
GOBP_REGULATION_OF_REACTIVE_OXYGEN_SPECIES_METABOLIC_PROCESS	1.26386e-38	8.70043e-35	5.83613	1.32365	5.83613
GOBP_RESPONSE_TO_NITRIC_OXIDE	1.26386e-38	8.70043e-35	5.83613	0.123702	5.83613
GOBP_TELENCEPHALON_GLIAL_CELL_MIGRATION	1.26386e-38	8.70043e-35	5.83613	1.33597	5.83613
GOBP_TIGHT_JUNCTION_ORGANIZATION	1.26386e-38	8.70043e-35	5.83613	0.0675615	5.83613
GOMF_HEPARAN_SULFATE_PROTEOGLYCAN_BINDING	5.64483e-38	9.21801e-35	5.83398	1.76074	5.83398
GOMF_OXIDOREDUCTASE_ACTIVITY_ACTING_ON_THE_ALDEHYDE_OR_OXO_GROUP_OF_DONORS	5.64483e-38	9.21801e-35	5.83398	1.25287	5.83398
GOMF_PHOSPHATIDYLINOSITOL_3_KINASE_BINDING	5.64483e-38	9.21801e-35	5.83398	0.396973	5.83398
GOMF_SELENIUM_BINDING	5.64483e-38	9.21801e-35	5.83398	1.38307	5.83398
GOCC_EXTRINSIC_COMPONENT_OF_PLASMA_MEMBRANE	2.48798e-37	2.23172e-34	5.80098	2.10698	5.80098
GOBP_ACYLGLYCEROL_HOMEOSTASIS	5.64483e-38	3.8859e-34	5.78018	1.85647	5.78018
GOBP_EMBRYONIC_CAMERA_TYPE_EYE_DEVELOPMENT	5.64483e-38	3.8859e-34	5.78018	1.24041	5.78018
GOBP_MAINTENANCE_OF_PROTEIN_LOCATION	5.64483e-38	3.8859e-34	5.78018	1.88061	5.78018
GOBP_MAMMARY_GLAND_MORPHOGENESIS	5.64483e-38	3.8859e-34	5.78018	1.29962	5.78018
GOBP_POSITIVE_REGULATION_OF_INTEGRIN_MEDIATED_SIGNALING_PATHWAY	5.64483e-38	3.8859e-34	5.78018	1.60537	5.78018
GOBP_POSITIVE_REGULATION_OF_PROTEIN_BINDING	5.64483e-38	3.8859e-34	5.78018	1.29072	5.78018
GOBP_REGULATION_OF_BONE_MINERALIZATION	5.64483e-38	3.8859e-34	5.78018	1.10792	5.78018
GOBP_REGULATION_OF_MORPHOGENESIS_OF_A_BRANCHING_STRUCTURE	5.64483e-38	3.8859e-34	5.78018	1.76543	5.78018
GOBP_RETINA_VASCULATURE_DEVELOPMENT_IN_CAMERA_TYPE_EYE	5.64483e-38	3.8859e-34	5.78018	2.22582	5.78018
GOBP_STRIATED_MUSCLE_CELL_PROLIFERATION	5.64483e-38	3.8859e-34	5.78018	0.0407044	5.78018
GOCC_ENDOPLASMIC_RETICULUM_EXIT_SITE	1.08216e-36	9.70696e-34	5.74569	0.914292	5.74569
GOBP_CELLULAR_RESPONSE_TO_LIPOPROTEIN_PARTICLE_STIMULUS	2.48798e-37	1.71273e-33	5.72419	0.824095	5.72419
GOBP_DIENCEPHALON_DEVELOPMENT	2.48798e-37	1.71273e-33	5.72419	1.40453	5.72419
GOBP_LEUKOCYTE_ADHESION_TO_VASCULAR_ENDOTHELIAL_CELL	2.48798e-37	1.71273e-33	5.72419	1.34862	5.72419
GOBP_MUSCLE_CELL_CELLULAR_HOMEOSTASIS	2.48798e-37	1.71273e-33	5.72419	1.02069	5.72419
GOBP_NEGATIVE_REGULATION_OF_OSTEOCLAST_DIFFERENTIATION	2.48798e-37	1.71273e-33	5.72419	2.33947	5.72419
GOBP_POSITIVE_REGULATION_OF_NEURON_DIFFERENTIATION	2.48798e-37	1.71273e-33	5.72419	2.25628	5.72419
GOBP_REGULATION_OF_HEART_RATE	2.48798e-37	1.71273e-33	5.72419	0.230225	5.72419
GOBP_REGULATION_OF_VASOCONSTRICTION	2.48798e-37	1.71273e-33	5.72419	0.670305	5.72419
GOBP_RETINAL_METABOLIC_PROCESS	2.48798e-37	1.71273e-33	5.72419	2.08048	5.72419
GOBP_SEMICIRCULAR_CANAL_MORPHOGENESIS	2.48798e-37	1.71273e-33	5.72419	1.14452	5.72419
GOBP_T_CELL_MIGRATION	2.48798e-37	1.71273e-33	5.72419	0.264758	5.72419
GOBP_CEREBRAL_CORTEX_CELL_MIGRATION	1.08216e-36	7.44958e-33	5.66815	2.06033	5.66815
GOBP_DOPAMINERGIC_NEURON_DIFFERENTIATION	1.08216e-36	7.44958e-33	5.66815	2.54581	5.66815
GOBP_EMBRYONIC_DIGESTIVE_TRACT_DEVELOPMENT	1.08216e-36	7.44958e-33	5.66815	2.35836	5.66815
GOBP_EMBRYONIC_SKELETAL_SYSTEM_DEVELOPMENT	1.08216e-36	7.44958e-33	5.66815	3.78214	5.66815
GOBP_MAMMARY_GLAND_EPITHELIUM_DEVELOPMENT	1.08216e-36	7.44958e-33	5.66815	1.42671	5.66815
GOBP_PHAGOCYTOSIS_RECOGNITION	1.08216e-36	7.44958e-33	5.66815	1.24619	5.66815
GOBP_POSITIVE_REGULATION_OF_HORMONE_SECRETION	1.08216e-36	7.44958e-33	5.66815	3.33995	5.66815
GOBP_POSITIVE_REGULATION_OF_LYMPHOCYTE_MIGRATION	1.08216e-36	7.44958e-33	5.66815	1.42842	5.66815
GOBP_RECEPTOR_INTERNALIZATION	1.08216e-36	7.44958e-33	5.66815	0.259483	5.66815
GOBP_REGULATION_OF_CD4_POSITIVE_ALPHA_BETA_T_CELL_DIFFERENTIATION	1.08216e-36	7.44958e-33	5.66815	0.60739	5.66815
GOBP_REGULATION_OF_LEUKOCYTE_ADHESION_TO_VASCULAR_ENDOTHELIAL_CELL	1.08216e-36	7.44958e-33	5.66815	1.12169	5.66815
GOBP_REGULATION_OF_PROTEIN_LOCALIZATION_TO_CELL_PERIPHERY	1.08216e-36	7.44958e-33	5.66815	0.507443	5.66815
GOBP_SKELETAL_MUSCLE_SATELLITE_CELL_MAINTENANCE_INVOLVED_IN_SKELETAL_MUSCLE_REGENERATION	1.08216e-36	7.44958e-33	5.66815	1.46416	5.66815
GOCC_AXON_HILLOCK	1.96752e-35	1.76486e-32	5.63501	0.674557	5.63501
GOCC_PROTEIN_COMPLEX_INVOLVED_IN_CELL_MATRIX_ADHESION	1.96752e-35	1.76486e-32	5.63501	2.04236	5.63501
GOBP_ACUTE_PHASE_RESPONSE	4.64495e-36	3.19758e-32	5.61206	2.34188	5.61206
GOBP_AUTONOMIC_NERVOUS_SYSTEM_DEVELOPMENT	4.64495e-36	3.19758e-32	5.61206	0.248706	5.61206
GOBP_CARDIAC_SEPTUM_DEVELOPMENT	4.64495e-36	3.19758e-32	5.61206	1.79293	5.61206
GOBP_FIBROBLAST_GROWTH_FACTOR_RECEPTOR_SIGNALING_PATHWAY	4.64495e-36	3.19758e-32	5.61206	1.04979	5.61206
GOBP_MEMBRANE_PROTEIN_ECTODOMAIN_PROTEOLYSIS	4.64495e-36	3.19758e-32	5.61206	0.137488	5.61206
GOBP_NEGATIVE_REGULATION_OF_CELLULAR_RESPONSE_TO_INSULIN_STIMULUS	4.64495e-36	3.19758e-32	5.61206	1.25638	5.61206
GOBP_NON_PROTEINOGENIC_AMINO_ACID_METABOLIC_PROCESS	4.64495e-36	3.19758e-32	5.61206	1.27377	5.61206
GOBP_POSITIVE_REGULATION_OF_PROTEIN_SERINE_THREONINE_KINASE_ACTIVITY	4.64495e-36	3.19758e-32	5.61206	0.921338	5.61206
GOBP_REGULATION_OF_CD4_POSITIVE_ALPHA_BETA_T_CELL_ACTIVATION	4.64495e-36	3.19758e-32	5.61206	0.365072	5.61206
GOBP_REGULATION_OF_PLASMA_LIPOPROTEIN_PARTICLE_LEVELS	4.64495e-36	3.19758e-32	5.61206	1.62196	5.61206
GOBP_REGULATION_OF_PROTEIN_MATURATION	4.64495e-36	3.19758e-32	5.61206	1.48539	5.61206
GOBP_THYROID_HORMONE_METABOLIC_PROCESS	4.64495e-36	3.19758e-32	5.61206	1.7065	5.61206
GOMF_APOLIPOPROTEIN_BINDING	1.96752e-35	3.21296e-32	5.61187	1.35648	5.61187
GOMF_COPPER_ION_BINDING	8.22441e-35	1.34305e-31	5.55625	4.4338	5.55625
GOBP_ARTICULAR_CARTILAGE_DEVELOPMENT	1.96752e-35	1.35444e-31	5.55592	1.50252	5.55592
GOBP_CARDIAC_MUSCLE_CELL_CONTRACTION	1.96752e-35	1.35444e-31	5.55592	0.60563	5.55592
GOBP_CARDIAC_MUSCLE_CELL_PROLIFERATION	1.96752e-35	1.35444e-31	5.55592	0.137117	5.55592
GOBP_CELLULAR_RESPONSE_TO_FATTY_ACID	1.96752e-35	1.35444e-31	5.55592	1.80064	5.55592
GOBP_CELLULAR_RESPONSE_TO_UV_A	1.96752e-35	1.35444e-31	5.55592	1.87859	5.55592
GOBP_EMBRYONIC_APPENDAGE_MORPHOGENESIS	1.96752e-35	1.35444e-31	5.55592	1.96917	5.55592
GOBP_EXOCRINE_PANCREAS_DEVELOPMENT	1.96752e-35	1.35444e-31	5.55592	1.61198	5.55592
GOBP_INTEGRIN_ACTIVATION	1.96752e-35	1.35444e-31	5.55592	2.17537	5.55592
GOBP_NEGATIVE_REGULATION_OF_COLLAGEN_METABOLIC_PROCESS	1.96752e-35	1.35444e-31	5.55592	2.09313	5.55592
GOBP_NEGATIVE_REGULATION_OF_OSTEOBLAST_DIFFERENTIATION	1.96752e-35	1.35444e-31	5.55592	1.29598	5.55592
GOBP_NEUTRAL_LIPID_BIOSYNTHETIC_PROCESS	1.96752e-35	1.35444e-31	5.55592	1.04425	5.55592
GOBP_OLIGODENDROCYTE_DEVELOPMENT	1.96752e-35	1.35444e-31	5.55592	0.149564	5.55592
GOBP_POSITIVE_REGULATION_OF_EPITHELIAL_TO_MESENCHYMAL_TRANSITION	1.96752e-35	1.35444e-31	5.55592	1.70737	5.55592
GOBP_POSITIVE_REGULATION_OF_WOUND_HEALING	1.96752e-35	1.35444e-31	5.55592	1.3749	5.55592
GOBP_REGULATION_OF_CELLULAR_EXTRAVASATION	1.96752e-35	1.35444e-31	5.55592	1.85809	5.55592
GOBP_REGULATION_OF_GRANULOCYTE_DIFFERENTIATION	1.96752e-35	1.35444e-31	5.55592	1.17982	5.55592
GOBP_REGULATION_OF_PROTEIN_DEPOLYMERIZATION	1.96752e-35	1.35444e-31	5.55592	0.285549	5.55592
GOBP_RESPONSE_TO_CADMIUM_ION	1.96752e-35	1.35444e-31	5.55592	0.566884	5.55592
GOBP_SMOOTH_MUSCLE_CELL_DIFFERENTIATION	1.96752e-35	1.35444e-31	5.55592	0.461967	5.55592
GOBP_T_CELL_CHEMOTAXIS	1.96752e-35	1.35444e-31	5.55592	0.611888	5.55592
GOCC_TRIGLYCERIDE_RICH_PLASMA_LIPOPROTEIN_PARTICLE	3.39265e-34	3.04321e-31	5.52419	1.07206	5.52419
GOMF_HEXOSYLTRANSFERASE_ACTIVITY	3.39265e-34	5.5402e-31	5.50059	2.8539	5.50059
GOBP_ADULT_LOCOMOTORY_BEHAVIOR	8.22441e-35	5.66168e-31	5.49973	2.0949	5.49973
GOBP_B_CELL_DIFFERENTIATION	8.22441e-35	5.66168e-31	5.49973	0.285721	5.49973
GOBP_CALCIUM_ION_IMPORT	8.22441e-35	5.66168e-31	5.49973	0.80866	5.49973
GOBP_CERAMIDE_METABOLIC_PROCESS	8.22441e-35	5.66168e-31	5.49973	1.068	5.49973
GOBP_CORONARY_VASCULATURE_DEVELOPMENT	8.22441e-35	5.66168e-31	5.49973	0.817996	5.49973
GOBP_DEPHOSPHORYLATION	8.22441e-35	5.66168e-31	5.49973	0.0540739	5.49973
GOBP_LIPID_EXPORT_FROM_CELL	8.22441e-35	5.66168e-31	5.49973	1.17282	5.49973
GOBP_MODULATION_BY_HOST_OF_VIRAL_PROCESS	8.22441e-35	5.66168e-31	5.49973	1.80515	5.49973
GOBP_NEGATIVE_REGULATION_OF_NERVOUS_SYSTEM_DEVELOPMENT	8.22441e-35	5.66168e-31	5.49973	0.828455	5.49973
GOBP_PIGMENTATION	8.22441e-35	5.66168e-31	5.49973	2.12427	5.49973
GOBP_POSITIVE_REGULATION_OF_CALCINEURIN_MEDIATED_SIGNALING	8.22441e-35	5.66168e-31	5.49973	1.47159	5.49973
GOBP_POSITIVE_REGULATION_OF_JNK_CASCADE	8.22441e-35	5.66168e-31	5.49973	0.880364	5.49973
GOBP_POTASSIUM_ION_TRANSMEMBRANE_TRANSPORT	8.22441e-35	5.66168e-31	5.49973	0.346647	5.49973
GOBP_POTASSIUM_ION_TRANSPORT	8.22441e-35	5.66168e-31	5.49973	1.33056	5.49973
GOBP_REGULATION_OF_NON_CANONICAL_NF_KAPPAB_SIGNAL_TRANSDUCTION	8.22441e-35	5.66168e-31	5.49973	0.305079	5.49973
GOBP_REGULATION_OF_SMAD_PROTEIN_SIGNAL_TRANSDUCTION	8.22441e-35	5.66168e-31	5.49973	2.46849	5.49973
GOBP_SENSORY_PERCEPTION_OF_TEMPERATURE_STIMULUS	8.22441e-35	5.66168e-31	5.49973	1.31626	5.49973
GOBP_VASCULOGENESIS	8.22441e-35	5.66168e-31	5.49973	0.0815851	5.49973
GOMF_PHOSPHATIDYLINOSITOL_BISPHOSPHATE_BINDING	1.3811e-33	2.25533e-30	5.44489	1.16135	5.44489
GOMF_RETINOL_BINDING	1.3811e-33	2.25533e-30	5.44489	1.45119	5.44489
GOBP_DECIDUALIZATION	3.39265e-34	2.3355e-30	5.44349	0.294783	5.44349
GOBP_GLYCEROLIPID_CATABOLIC_PROCESS	3.39265e-34	2.3355e-30	5.44349	1.32412	5.44349
GOBP_METENCEPHALON_DEVELOPMENT	3.39265e-34	2.3355e-30	5.44349	1.75711	5.44349
GOBP_POSITIVE_REGULATION_OF_SMAD_PROTEIN_SIGNAL_TRANSDUCTION	3.39265e-34	2.3355e-30	5.44349	1.07453	5.44349
GOBP_POSITIVE_REGULATION_OF_TRANSPORTER_ACTIVITY	3.39265e-34	2.3355e-30	5.44349	0.887669	5.44349
GOBP_REGULATION_OF_CARTILAGE_DEVELOPMENT	3.39265e-34	2.3355e-30	5.44349	1.12082	5.44349
GOBP_REGULATION_OF_MAP_KINASE_ACTIVITY	3.39265e-34	2.3355e-30	5.44349	2.11751	5.44349
GOBP_SHORT_TERM_MEMORY	3.39265e-34	2.3355e-30	5.44349	1.4504	5.44349
GOBP_SMAD_PROTEIN_SIGNAL_TRANSDUCTION	3.39265e-34	2.3355e-30	5.44349	2.68445	5.44349
GOBP_TRIGLYCERIDE_BIOSYNTHETIC_PROCESS	3.39265e-34	2.3355e-30	5.44349	1.01283	5.44349
GOCC_ENDOPLASMIC_RETICULUM_GOLGI_INTERMEDIATE_COMPARTMENT_MEMBRANE	5.54829e-33	4.97681e-30	5.41323	4.66664	5.41323
GOCC_EXTRINSIC_COMPONENT_OF_MEMBRANE	5.54829e-33	4.97681e-30	5.41323	2.24396	5.41323
GOBP_CHONDROCYTE_DEVELOPMENT	1.3811e-33	9.50747e-30	5.3872	1.44913	5.3872
GOBP_COCHLEA_DEVELOPMENT	1.3811e-33	9.50747e-30	5.3872	1.41679	5.3872
GOBP_NEGATIVE_REGULATION_OF_PROTEIN_CONTAINING_COMPLEX_DISASSEMBLY	1.3811e-33	9.50747e-30	5.3872	0.803622	5.3872
GOBP_POSITIVE_REGULATION_OF_CANONICAL_WNT_SIGNALING_PATHWAY	1.3811e-33	9.50747e-30	5.3872	2.08642	5.3872
GOBP_POSITIVE_REGULATION_OF_POST_TRANSLATIONAL_PROTEIN_MODIFICATION	1.3811e-33	9.50747e-30	5.3872	0.54965	5.3872
GOBP_POSITIVE_REGULATION_OF_TRANSMEMBRANE_RECEPTOR_PROTEIN_SERINE_THREONINE_KINASE_SIGNALING_PATHWAY	1.3811e-33	9.50747e-30	5.3872	1.14754	5.3872
GOBP_POST_EMBRYONIC_EYE_MORPHOGENESIS	1.3811e-33	9.50747e-30	5.3872	1.31587	5.3872
GOBP_PROTEIN_CONTAINING_COMPLEX_REMODELING	1.3811e-33	9.50747e-30	5.3872	1.4063	5.3872
GOBP_REGULATION_OF_EPITHELIAL_CELL_DIFFERENTIATION	1.3811e-33	9.50747e-30	5.3872	0.960821	5.3872
GOBP_RESPONSE_TO_FATTY_ACID	1.3811e-33	9.50747e-30	5.3872	1.87912	5.3872
GOBP_RESPONSE_TO_LIPOPROTEIN_PARTICLE	1.3811e-33	9.50747e-30	5.3872	0.681728	5.3872
GOBP_SALIVARY_GLAND_DEVELOPMENT	1.3811e-33	9.50747e-30	5.3872	1.36554	5.3872
GOBP_SMOOTHENED_SIGNALING_PATHWAY	1.3811e-33	9.50747e-30	5.3872	3.18987	5.3872
GOBP_TRANSITION_METAL_ION_TRANSPORT	1.3811e-33	9.50747e-30	5.3872	0.964118	5.3872
GOBP_VITAMIN_METABOLIC_PROCESS	1.3811e-33	9.50747e-30	5.3872	1.76063	5.3872
GOMF_C2H2_ZINC_FINGER_DOMAIN_BINDING	2.1996e-32	3.59195e-29	5.33335	0.621793	5.33335
GOMF_LIPID_TRANSPORTER_ACTIVITY	2.1996e-32	3.59195e-29	5.33335	0.497999	5.33335
GOMF_PHOSPHATIDYLINOSITOL_PHOSPHATE_BINDING	2.1996e-32	3.59195e-29	5.33335	1.68156	5.33335
GOMF_PROTEIN_LIPID_COMPLEX_BINDING	2.1996e-32	3.59195e-29	5.33335	0.44612	5.33335
GOBP_ALPHA_AMINO_ACID_METABOLIC_PROCESS	5.54829e-33	3.81944e-29	5.33085	1.12349	5.33085
GOBP_CARDIAC_CHAMBER_MORPHOGENESIS	5.54829e-33	3.81944e-29	5.33085	1.47255	5.33085
GOBP_CARDIAC_VENTRICLE_DEVELOPMENT	5.54829e-33	3.81944e-29	5.33085	1.53603	5.33085
GOBP_CEREBRAL_CORTEX_RADIALLY_ORIENTED_CELL_MIGRATION	5.54829e-33	3.81944e-29	5.33085	1.40157	5.33085
GOBP_CHOLESTEROL_STORAGE	5.54829e-33	3.81944e-29	5.33085	1.00566	5.33085
GOBP_EMBRYONIC_HEART_TUBE_MORPHOGENESIS	5.54829e-33	3.81944e-29	5.33085	1.38969	5.33085
GOBP_MACROPHAGE_CHEMOTAXIS	5.54829e-33	3.81944e-29	5.33085	0.25676	5.33085
GOBP_MEMBRANE_INVAGINATION	5.54829e-33	3.81944e-29	5.33085	0.269226	5.33085
GOBP_PERIPHERAL_NERVOUS_SYSTEM_AXON_REGENERATION	5.54829e-33	3.81944e-29	5.33085	1.30739	5.33085
GOBP_POSITIVE_REGULATION_OF_COLLAGEN_METABOLIC_PROCESS	5.54829e-33	3.81944e-29	5.33085	1.38056	5.33085
GOBP_POSITIVE_REGULATION_OF_T_CELL_MIGRATION	5.54829e-33	3.81944e-29	5.33085	0.952868	5.33085
GOBP_REGULATION_OF_CALCIUM_ION_IMPORT	5.54829e-33	3.81944e-29	5.33085	0.907595	5.33085
GOBP_REGULATION_OF_HOMOTYPIC_CELL_CELL_ADHESION	5.54829e-33	3.81944e-29	5.33085	0.580447	5.33085
GOBP_REGULATION_OF_LYMPHOCYTE_MIGRATION	5.54829e-33	3.81944e-29	5.33085	1.06338	5.33085
GOBP_RESPONSE_TO_COBALT_ION	5.54829e-33	3.81944e-29	5.33085	0.800868	5.33085
GOCC_RUFFLE_MEMBRANE	8.60562e-32	7.71924e-29	5.30212	0.307547	5.30212
GOMF_CALMODULIN_BINDING	8.60562e-32	1.4053e-28	5.27752	0.610826	5.27752
GOMF_CIS_TRANS_ISOMERASE_ACTIVITY	8.60562e-32	1.4053e-28	5.27752	2.56859	5.27752
GOBP_GRANULOCYTE_DIFFERENTIATION	2.1996e-32	1.51421e-28	5.27445	0.973324	5.27445
GOBP_LIMB_JOINT_MORPHOGENESIS	2.1996e-32	1.51421e-28	5.27445	1.9705	5.27445
GOBP_NEGATIVE_REGULATION_OF_VASOCONSTRICTION	2.1996e-32	1.51421e-28	5.27445	1.8028	5.27445
GOBP_OSTEOBLAST_PROLIFERATION	2.1996e-32	1.51421e-28	5.27445	1.36196	5.27445
GOBP_PHAGOCYTOSIS_ENGULFMENT	2.1996e-32	1.51421e-28	5.27445	0.42814	5.27445
GOBP_POLYOL_METABOLIC_PROCESS	2.1996e-32	1.51421e-28	5.27445	0.893449	5.27445
GOBP_POSITIVE_REGULATION_OF_ALPHA_BETA_T_CELL_ACTIVATION	2.1996e-32	1.51421e-28	5.27445	0.0995776	5.27445
GOBP_POSITIVE_REGULATION_OF_EXTRINSIC_APOPTOTIC_SIGNALING_PATHWAY	2.1996e-32	1.51421e-28	5.27445	0.5171	5.27445
GOBP_REGULATION_OF_MACROPHAGE_DERIVED_FOAM_CELL_DIFFERENTIATION	2.1996e-32	1.51421e-28	5.27445	0.895484	5.27445
GOBP_SPHINGOLIPID_MEDIATED_SIGNALING_PATHWAY	2.1996e-32	1.51421e-28	5.27445	0.524661	5.27445
GOBP_T_HELPER_1_TYPE_IMMUNE_RESPONSE	2.1996e-32	1.51421e-28	5.27445	0.680123	5.27445
GOBP_ADIPOSE_TISSUE_DEVELOPMENT	8.60562e-32	5.92411e-28	5.21799	2.29251	5.21799
GOBP_BODY_MORPHOGENESIS	8.60562e-32	5.92411e-28	5.21799	1.80836	5.21799
GOBP_ESTABLISHMENT_OR_MAINTENANCE_OF_BIPOLAR_CELL_POLARITY	8.60562e-32	5.92411e-28	5.21799	0.104863	5.21799
GOBP_FIBROBLAST_ACTIVATION	8.60562e-32	5.92411e-28	5.21799	2.12707	5.21799
GOBP_IMMUNOGLOBULIN_PRODUCTION	8.60562e-32	5.92411e-28	5.21799	1.88036	5.21799
GOBP_POSITIVE_REGULATION_OF_RESPONSE_TO_WOUNDING	8.60562e-32	5.92411e-28	5.21799	1.79044	5.21799
GOBP_REGULATION_OF_RELEASE_OF_SEQUESTERED_CALCIUM_ION_INTO_CYTOSOL	8.60562e-32	5.92411e-28	5.21799	2.4359	5.21799
GOBP_VENTRICULAR_CARDIAC_MUSCLE_TISSUE_DEVELOPMENT	8.60562e-32	5.92411e-28	5.21799	0.328869	5.21799
GOBP_CENTRAL_NERVOUS_SYSTEM_NEURON_DEVELOPMENT	3.32256e-31	2.28725e-27	5.16146	1.49255	5.16146
GOBP_ESTABLISHMENT_OF_TISSUE_POLARITY	3.32256e-31	2.28725e-27	5.16146	1.53972	5.16146
GOBP_GERM_CELL_MIGRATION	3.32256e-31	2.28725e-27	5.16146	1.19472	5.16146
GOBP_INTRACELLULAR_IRON_ION_HOMEOSTASIS	3.32256e-31	2.28725e-27	5.16146	0.604723	5.16146
GOBP_IRON_ION_TRANSPORT	3.32256e-31	2.28725e-27	5.16146	0.314762	5.16146
GOBP_POSITIVE_REGULATION_OF_LIPID_TRANSPORT	3.32256e-31	2.28725e-27	5.16146	0.118627	5.16146
GOBP_POSITIVE_REGULATION_OF_NON_CANONICAL_NF_KAPPAB_SIGNAL_TRANSDUCTION	3.32256e-31	2.28725e-27	5.16146	0.180638	5.16146
GOBP_REGULATION_OF_OSTEOBLAST_PROLIFERATION	3.32256e-31	2.28725e-27	5.16146	1.03152	5.16146
GOBP_RETROGRADE_VESICLE_MEDIATED_TRANSPORT_GOLGI_TO_ENDOPLASMIC_RETICULUM	3.32256e-31	2.28725e-27	5.16146	4.83711	5.16146
GOCC_HIGH_DENSITY_LIPOPROTEIN_PARTICLE	4.76007e-30	4.26978e-27	5.13513	0.859574	5.13513
GOMF_HYDROLASE_ACTIVITY_ACTING_ON_CARBON_NITROGEN_BUT_NOT_PEPTIDE_BONDS	4.76007e-30	7.7732e-27	5.10974	0.457864	5.10974
GOMF_MYOSIN_BINDING	4.76007e-30	7.7732e-27	5.10974	0.270994	5.10974
GOMF_SUPEROXIDE_DISMUTASE_ACTIVITY	4.76007e-30	7.7732e-27	5.10974	1.24365	5.10974
GOMF_WNT_PROTEIN_BINDING	4.76007e-30	7.7732e-27	5.10974	1.7342	5.10974
GOBP_BONE_RESORPTION	1.26595e-30	8.71479e-27	5.10487	0.763748	5.10487
GOBP_CATECHOLAMINE_TRANSPORT	1.26595e-30	8.71479e-27	5.10487	1.05338	5.10487
GOBP_FOAM_CELL_DIFFERENTIATION	1.26595e-30	8.71479e-27	5.10487	0.686561	5.10487
GOBP_LEUKOCYTE_TETHERING_OR_ROLLING	1.26595e-30	8.71479e-27	5.10487	1.59757	5.10487
GOBP_MESENCHYMAL_CELL_MIGRATION	1.26595e-30	8.71479e-27	5.10487	0.438459	5.10487
GOBP_POSITIVE_REGULATION_OF_BIOMINERAL_TISSUE_DEVELOPMENT	1.26595e-30	8.71479e-27	5.10487	0.161173	5.10487
GOBP_POSITIVE_REGULATION_OF_OSSIFICATION	1.26595e-30	8.71479e-27	5.10487	0.272361	5.10487
GOBP_PROTEIN_LIPID_COMPLEX_ORGANIZATION	1.26595e-30	8.71479e-27	5.10487	1.47751	5.10487
GOBP_REGULATION_OF_CIRCADIAN_RHYTHM	1.26595e-30	8.71479e-27	5.10487	0.085945	5.10487
GOBP_REGULATION_OF_POSTSYNAPSE_ORGANIZATION	1.26595e-30	8.71479e-27	5.10487	1.04581	5.10487
GOBP_REGULATION_OF_STEM_CELL_PROLIFERATION	1.26595e-30	8.71479e-27	5.10487	0.442053	5.10487
GOBP_RESPONSE_TO_NICOTINE	1.26595e-30	8.71479e-27	5.10487	0.1564	5.10487
GOBP_T_CELL_DIFFERENTIATION_INVOLVED_IN_IMMUNE_RESPONSE	1.26595e-30	8.71479e-27	5.10487	1.06231	5.10487
GOCC_AUTOPHAGOSOME	1.76631e-29	1.58438e-26	5.07938	1.83478	5.07938
GOMF_PHOSPHATIDYLINOSITOL_4_5_BISPHOSPHATE_BINDING	1.76631e-29	2.88438e-26	5.05371	0.853365	5.05371
GOMF_RNA_POLYMERASE_II_CTD_HEPTAPEPTIDE_REPEAT_PEPTIDYL_PROLYL_ISOMERASE_ACTIVITY	1.76631e-29	2.88438e-26	5.05371	2.56961	5.05371
GOBP_CHONDROCYTE_DEVELOPMENT_INVOLVED_IN_ENDOCHONDRAL_BONE_MORPHOGENESIS	4.76007e-30	3.27683e-26	5.04822	0.746365	5.04822
GOBP_DETECTION_OF_STIMULUS_INVOLVED_IN_SENSORY_PERCEPTION_OF_PAIN	4.76007e-30	3.27683e-26	5.04822	1.36752	5.04822
GOBP_EPIDERMIS_MORPHOGENESIS	4.76007e-30	3.27683e-26	5.04822	1.88216	5.04822
GOBP_MAMMALIAN_OOGENESIS_STAGE	4.76007e-30	3.27683e-26	5.04822	1.50867	5.04822
GOBP_NEGATIVE_REGULATION_OF_HORMONE_SECRETION	4.76007e-30	3.27683e-26	5.04822	1.39102	5.04822
GOBP_PHENOL_CONTAINING_COMPOUND_METABOLIC_PROCESS	4.76007e-30	3.27683e-26	5.04822	1.73885	5.04822
GOBP_RESPONSE_TO_PH	4.76007e-30	3.27683e-26	5.04822	1.42801	5.04822
GOCC_CYTOPLASMIC_SIDE_OF_PLASMA_MEMBRANE	6.46806e-29	5.80185e-26	5.02359	1.9253	5.02359
GOMF_ATPASE_BINDING	6.46806e-29	1.05623e-25	4.99762	0.0994391	4.99762
GOMF_POTASSIUM_CHANNEL_ACTIVITY	6.46806e-29	1.05623e-25	4.99762	0.144875	4.99762
GOBP_ACTIN_NUCLEATION	1.76631e-29	1.21592e-25	4.9915	0.661108	4.9915
GOBP_CAMP_MEDIATED_SIGNALING	1.76631e-29	1.21592e-25	4.9915	0.624337	4.9915
GOBP_CATECHOLAMINE_SECRETION	1.76631e-29	1.21592e-25	4.9915	1.26086	4.9915
GOBP_CELL_CELL_ADHESION_MEDIATED_BY_INTEGRIN	1.76631e-29	1.21592e-25	4.9915	0.764087	4.9915
GOBP_CRANIAL_NERVE_DEVELOPMENT	1.76631e-29	1.21592e-25	4.9915	1.3205	4.9915
GOBP_DETECTION_OF_MECHANICAL_STIMULUS_INVOLVED_IN_SENSORY_PERCEPTION_OF_PAIN	1.76631e-29	1.21592e-25	4.9915	1.38554	4.9915
GOBP_DETECTION_OF_TEMPERATURE_STIMULUS	1.76631e-29	1.21592e-25	4.9915	1.35334	4.9915
GOBP_EMBRYONIC_FORELIMB_MORPHOGENESIS	1.76631e-29	1.21592e-25	4.9915	1.15544	4.9915
GOBP_EPIBOLY	1.76631e-29	1.21592e-25	4.9915	1.29454	4.9915
GOBP_MAMMARY_GLAND_DUCT_MORPHOGENESIS	1.76631e-29	1.21592e-25	4.9915	1.17001	4.9915
GOBP_PHOSPHOLIPASE_C_ACTIVATING_G_PROTEIN_COUPLED_RECEPTOR_SIGNALING_PATHWAY	1.76631e-29	1.21592e-25	4.9915	0.937098	4.9915
GOBP_POSITIVE_REGULATION_OF_AMINE_TRANSPORT	1.76631e-29	1.21592e-25	4.9915	1.30159	4.9915
GOBP_POSITIVE_REGULATION_OF_AXON_EXTENSION_INVOLVED_IN_AXON_GUIDANCE	1.76631e-29	1.21592e-25	4.9915	1.51492	4.9915
GOBP_POSITIVE_REGULATION_OF_CYTOSOLIC_CALCIUM_ION_CONCENTRATION	1.76631e-29	1.21592e-25	4.9915	0.832666	4.9915
GOBP_REGULATION_OF_ALPHA_BETA_T_CELL_DIFFERENTIATION	1.76631e-29	1.21592e-25	4.9915	0.801216	4.9915
GOBP_REGULATION_OF_IMMUNOGLOBULIN_PRODUCTION	1.76631e-29	1.21592e-25	4.9915	1.5707	4.9915
GOBP_REGULATION_OF_MULTICELLULAR_ORGANISM_GROWTH	1.76631e-29	1.21592e-25	4.9915	1.68413	4.9915
GOBP_REGULATION_OF_PROTEIN_LOCALIZATION_TO_PLASMA_MEMBRANE	1.76631e-29	1.21592e-25	4.9915	0.324003	4.9915
GOBP_REGULATION_OF_RECEPTOR_INTERNALIZATION	1.76631e-29	1.21592e-25	4.9915	1.1177	4.9915
GOBP_REGULATION_OF_SYNAPSE_ASSEMBLY	1.76631e-29	1.21592e-25	4.9915	0.713972	4.9915
GOBP_REGULATION_OF_SYNAPTIC_TRANSMISSION_GLUTAMATERGIC	1.76631e-29	1.21592e-25	4.9915	0.859875	4.9915
GOBP_RESPONSE_TO_ACIDIC_PH	1.76631e-29	1.21592e-25	4.9915	1.15549	4.9915
GOCC_PLASMA_MEMBRANE_SIGNALING_RECEPTOR_COMPLEX	2.33743e-28	2.09668e-25	4.96774	1.46707	4.96774
GOMF_CYSTEINE_TYPE_ENDOPEPTIDASE_INHIBITOR_ACTIVITY_INVOLVED_IN_APOPTOTIC_PROCESS	2.33743e-28	3.81703e-25	4.94149	0.0935203	4.94149
GOMF_MOLECULAR_SEQUESTERING_ACTIVITY	2.33743e-28	3.81703e-25	4.94149	0.0384862	4.94149
GOBP_ASTROCYTE_DIFFERENTIATION	6.46806e-29	4.45261e-25	4.93471	1.89223	4.93471
GOBP_CARTILAGE_DEVELOPMENT_INVOLVED_IN_ENDOCHONDRAL_BONE_MORPHOGENESIS	6.46806e-29	4.45261e-25	4.93471	1.95859	4.93471
GOBP_CELLULAR_RESPONSE_TO_CALCIUM_ION	6.46806e-29	4.45261e-25	4.93471	0.738248	4.93471
GOBP_GOLGI_ORGANIZATION	6.46806e-29	4.45261e-25	4.93471	3.95049	4.93471
GOBP_INORGANIC_ION_IMPORT_ACROSS_PLASMA_MEMBRANE	6.46806e-29	4.45261e-25	4.93471	0.024454	4.93471
GOBP_LEARNING	6.46806e-29	4.45261e-25	4.93471	1.43934	4.93471
GOBP_NEGATIVE_REGULATION_OF_LEUKOCYTE_CHEMOTAXIS	6.46806e-29	4.45261e-25	4.93471	0.295276	4.93471
GOBP_NEGATIVE_REGULATION_OF_WOUND_HEALING	6.46806e-29	4.45261e-25	4.93471	1.20603	4.93471
GOBP_PEPTIDE_CROSS_LINKING	6.46806e-29	4.45261e-25	4.93471	0.905907	4.93471
GOBP_PLATELET_MORPHOGENESIS	6.46806e-29	4.45261e-25	4.93471	0.684294	4.93471
GOBP_POSITIVE_REGULATION_OF_MYOBLAST_DIFFERENTIATION	6.46806e-29	4.45261e-25	4.93471	2.13356	4.93471
GOBP_POSITIVE_REGULATION_OF_PROTEIN_UBIQUITINATION	6.46806e-29	4.45261e-25	4.93471	0.435449	4.93471
GOBP_POSITIVE_REGULATION_OF_SYNAPSE_ASSEMBLY	6.46806e-29	4.45261e-25	4.93471	0.0583814	4.93471
GOBP_REGULATION_OF_ESTABLISHMENT_OF_CELL_POLARITY	6.46806e-29	4.45261e-25	4.93471	0.0433455	4.93471
GOBP_RESPONSE_TO_MUSCLE_ACTIVITY	6.46806e-29	4.45261e-25	4.93471	2.36699	4.93471
GOBP_STEROL_HOMEOSTASIS	6.46806e-29	4.45261e-25	4.93471	1.78181	4.93471
GOCC_RIBOSOMAL_SUBUNIT	8.33608e-28	7.47746e-25	4.91185	3.55901	4.91185
GOMF_MONOSACCHARIDE_BINDING	8.33608e-28	1.36128e-24	4.88529	0.776558	4.88529
GOMF_RIBONUCLEOPROTEIN_COMPLEX_BINDING	8.33608e-28	1.36128e-24	4.88529	0.168536	4.88529
GOBP_FAT_SOLUBLE_VITAMIN_METABOLIC_PROCESS	2.33743e-28	1.60909e-24	4.87785	1.97327	4.87785
GOBP_KERATINOCYTE_PROLIFERATION	2.33743e-28	1.60909e-24	4.87785	0.486955	4.87785
GOBP_L_AMINO_ACID_METABOLIC_PROCESS	2.33743e-28	1.60909e-24	4.87785	0.61351	4.87785
GOBP_NEGATIVE_REGULATION_OF_ACTIN_FILAMENT_POLYMERIZATION	2.33743e-28	1.60909e-24	4.87785	1.08381	4.87785
GOBP_NEGATIVE_REGULATION_OF_NEURON_MIGRATION	2.33743e-28	1.60909e-24	4.87785	1.15786	4.87785
GOBP_POSITIVE_REGULATION_OF_ACTIN_FILAMENT_POLYMERIZATION	2.33743e-28	1.60909e-24	4.87785	0.0478375	4.87785
GOBP_POSITIVE_REGULATION_OF_BONE_MINERALIZATION	2.33743e-28	1.60909e-24	4.87785	0.182294	4.87785
GOBP_POSITIVE_REGULATION_OF_P38MAPK_CASCADE	2.33743e-28	1.60909e-24	4.87785	0.682194	4.87785
GOBP_POSITIVE_REGULATION_OF_RELEASE_OF_SEQUESTERED_CALCIUM_ION_INTO_CYTOSOL	2.33743e-28	1.60909e-24	4.87785	1.91359	4.87785
GOBP_POSITIVE_REGULATION_OF_SYNAPTIC_TRANSMISSION	2.33743e-28	1.60909e-24	4.87785	2.99593	4.87785
GOBP_REGULATION_OF_CELLULAR_RESPONSE_TO_VASCULAR_ENDOTHELIAL_GROWTH_FACTOR_STIMULUS	2.33743e-28	1.60909e-24	4.87785	1.28857	4.87785
GOBP_REGULATION_OF_PLATELET_AGGREGATION	2.33743e-28	1.60909e-24	4.87785	0.153388	4.87785
GOBP_RENAL_SYSTEM_VASCULATURE_DEVELOPMENT	2.33743e-28	1.60909e-24	4.87785	0.599165	4.87785
GOBP_RESPONSE_TO_FUNGUS	2.33743e-28	1.60909e-24	4.87785	1.65587	4.87785
GOBP_WNT_SIGNALING_PATHWAY_PLANAR_CELL_POLARITY_PATHWAY	2.33743e-28	1.60909e-24	4.87785	1.07111	4.87785
GOMF_CALCIUM_ION_TRANSMEMBRANE_TRANSPORTER_ACTIVITY	2.93388e-27	4.79103e-24	4.82903	0.899182	4.82903
GOMF_HYALURONIC_ACID_BINDING	2.93388e-27	4.79103e-24	4.82903	1.11989	4.82903
GOMF_PHOSPHOLIPASE_A1_ACTIVITY	2.93388e-27	4.79103e-24	4.82903	1.29022	4.82903
GOBP_BRANCHING_INVOLVED_IN_MAMMARY_GLAND_DUCT_MORPHOGENESIS	8.33608e-28	5.73856e-24	4.82091	0.871446	4.82091
GOBP_CELLULAR_RESPONSE_TO_VITAMIN_D	8.33608e-28	5.73856e-24	4.82091	1.64747	4.82091
GOBP_DETECTION_OF_TEMPERATURE_STIMULUS_INVOLVED_IN_SENSORY_PERCEPTION_OF_PAIN	8.33608e-28	5.73856e-24	4.82091	1.33383	4.82091
GOBP_NEGATIVE_REGULATION_OF_G_PROTEIN_COUPLED_RECEPTOR_SIGNALING_PATHWAY	8.33608e-28	5.73856e-24	4.82091	0.00202776	4.82091
GOBP_POSITIVE_REGULATION_OF_HOMOTYPIC_CELL_CELL_ADHESION	8.33608e-28	5.73856e-24	4.82091	0.391329	4.82091
GOBP_POSITIVE_REGULATION_OF_LIPID_STORAGE	8.33608e-28	5.73856e-24	4.82091	0.66651	4.82091
GOBP_POSITIVE_REGULATION_OF_MYOBLAST_FUSION	8.33608e-28	5.73856e-24	4.82091	2.91632	4.82091
GOBP_REGULATION_OF_MACROPHAGE_MIGRATION	8.33608e-28	5.73856e-24	4.82091	0.0770511	4.82091
GOBP_REGULATION_OF_MUSCLE_ORGAN_DEVELOPMENT	8.33608e-28	5.73856e-24	4.82091	0.494889	4.82091
GOBP_REGULATION_OF_RECEPTOR_SIGNALING_PATHWAY_VIA_STAT	8.33608e-28	5.73856e-24	4.82091	1.22693	4.82091
GOBP_REGULATION_OF_T_HELPER_CELL_DIFFERENTIATION	8.33608e-28	5.73856e-24	4.82091	0.242023	4.82091
GOBP_ENDOCRINE_PROCESS	2.93388e-27	2.01969e-23	4.7639	1.68799	4.7639
GOBP_HEMATOPOIETIC_STEM_CELL_HOMEOSTASIS	2.93388e-27	2.01969e-23	4.7639	0.903802	4.7639
GOBP_LIPID_OXIDATION	2.93388e-27	2.01969e-23	4.7639	1.59034	4.7639
GOBP_MOLTING_CYCLE	2.93388e-27	2.01969e-23	4.7639	2.87262	4.7639
GOBP_PLATELET_DERIVED_GROWTH_FACTOR_RECEPTOR_ALPHA_SIGNALING_PATHWAY	2.93388e-27	2.01969e-23	4.7639	1.0283	4.7639
GOBP_PLATELET_DERIVED_GROWTH_FACTOR_RECEPTOR_BETA_SIGNALING_PATHWAY	2.93388e-27	2.01969e-23	4.7639	1.6468	4.7639
GOBP_POSITIVE_REGULATION_OF_MONOCYTE_CHEMOTAXIS	2.93388e-27	2.01969e-23	4.7639	1.3226	4.7639
GOBP_POSITIVE_REGULATION_OF_PROTEIN_MATURATION	2.93388e-27	2.01969e-23	4.7639	0.943082	4.7639
GOBP_PROTEIN_KINASE_A_SIGNALING	2.93388e-27	2.01969e-23	4.7639	0.269495	4.7639
GOBP_REGULATION_OF_BONE_REMODELING	2.93388e-27	2.01969e-23	4.7639	0.417254	4.7639
GOBP_REGULATION_OF_KERATINOCYTE_PROLIFERATION	2.93388e-27	2.01969e-23	4.7639	0.60218	4.7639
GOBP_REGULATION_OF_MYOBLAST_DIFFERENTIATION	2.93388e-27	2.01969e-23	4.7639	2.25986	4.7639
GOBP_REGULATION_OF_RECEPTOR_CLUSTERING	2.93388e-27	2.01969e-23	4.7639	1.12696	4.7639
GOBP_RESPONSE_TO_MACROPHAGE_COLONY_STIMULATING_FACTOR	2.93388e-27	2.01969e-23	4.7639	0.860838	4.7639
GOBP_TRANSMISSION_OF_NERVE_IMPULSE	2.93388e-27	2.01969e-23	4.7639	1.58749	4.7639
GOBP_TRIGLYCERIDE_STORAGE	2.93388e-27	2.01969e-23	4.7639	1.21493	4.7639
GOCC_ACTOMYOSIN	3.49289e-26	3.13312e-23	4.74384	1.9165	4.74384
GOMF_ALDEHYDE_DEHYDROGENASE_NAD_P_PLUS_ACTIVITY	3.49289e-26	5.70388e-23	4.71634	1.14607	4.71634
GOMF_TRANSCRIPTION_COACTIVATOR_BINDING	3.49289e-26	5.70388e-23	4.71634	0.274008	4.71634
GOBP_ENDOCRINE_HORMONE_SECRETION	1.01902e-26	7.01494e-23	4.7068	1.28134	4.7068
GOBP_LIVER_REGENERATION	1.01902e-26	7.01494e-23	4.7068	0.111501	4.7068
GOBP_MAINTENANCE_OF_PROTEIN_LOCATION_IN_CELL	1.01902e-26	7.01494e-23	4.7068	1.28195	4.7068
GOBP_MITOCHONDRIAL_TRANSPORT	1.01902e-26	7.01494e-23	4.7068	0.481482	4.7068
GOBP_MORPHOGENESIS_OF_AN_EPITHELIAL_SHEET	1.01902e-26	7.01494e-23	4.7068	1.22611	4.7068
GOBP_NEGATIVE_REGULATION_OF_FIBROBLAST_MIGRATION	1.01902e-26	7.01494e-23	4.7068	0.957836	4.7068
GOBP_PEPTIDYL_PROLINE_MODIFICATION	1.01902e-26	7.01494e-23	4.7068	2.06473	4.7068
GOBP_POSITIVE_REGULATION_OF_CALCIUM_ION_IMPORT	1.01902e-26	7.01494e-23	4.7068	1.12947	4.7068
GOBP_POSITIVE_REGULATION_OF_CD4_POSITIVE_ALPHA_BETA_T_CELL_DIFFERENTIATION	1.01902e-26	7.01494e-23	4.7068	0.438689	4.7068
GOBP_PROXIMAL_DISTAL_PATTERN_FORMATION	1.01902e-26	7.01494e-23	4.7068	1.21945	4.7068
GOBP_RESPONSE_TO_INTERFERON_ALPHA	1.01902e-26	7.01494e-23	4.7068	0.293564	4.7068
GOBP_RETINA_VASCULATURE_MORPHOGENESIS_IN_CAMERA_TYPE_EYE	1.01902e-26	7.01494e-23	4.7068	1.41854	4.7068
GOBP_VASCULAR_ASSOCIATED_SMOOTH_MUSCLE_CELL_DIFFERENTIATION	1.01902e-26	7.01494e-23	4.7068	0.826861	4.7068
GOCC_AUTOLYSOSOME	1.18154e-25	1.05984e-22	4.68772	0.493637	4.68772
GOCC_RECYCLING_ENDOSOME	1.18154e-25	1.05984e-22	4.68772	0.462574	4.68772
GOCC_SYNAPSE_ASSOCIATED_EXTRACELLULAR_MATRIX	1.18154e-25	1.05984e-22	4.68772	1.8746	4.68772
GOMF_HYDROLASE_ACTIVITY_ACTING_ON_GLYCOSYL_BONDS	1.18154e-25	1.92945e-22	4.65989	0.102446	4.65989
GOBP_ANIMAL_ORGAN_FORMATION	3.49289e-26	2.4045e-22	4.64962	0.342814	4.64962
GOBP_CELLULAR_RESPONSE_TO_VIRUS	3.49289e-26	2.4045e-22	4.64962	0.622504	4.64962
GOBP_CYTOPLASMIC_TRANSLATION	3.49289e-26	2.4045e-22	4.64962	1.60612	4.64962
GOBP_OUTFLOW_TRACT_MORPHOGENESIS	3.49289e-26	2.4045e-22	4.64962	0.804615	4.64962
GOBP_POSITIVE_REGULATION_OF_JUN_KINASE_ACTIVITY	3.49289e-26	2.4045e-22	4.64962	0.859103	4.64962
GOBP_POSITIVE_REGULATION_OF_SODIUM_ION_TRANSPORT	3.49289e-26	2.4045e-22	4.64962	1.60566	4.64962
GOBP_PROTEIN_LOCALIZATION_TO_POSTSYNAPSE	3.49289e-26	2.4045e-22	4.64962	0.635375	4.64962
GOBP_REGULATION_OF_POSTSYNAPTIC_MEMBRANE_NEUROTRANSMITTER_RECEPTOR_LEVELS	3.49289e-26	2.4045e-22	4.64962	0.660837	4.64962
GOBP_RESPONSE_TO_ELECTRICAL_STIMULUS	3.49289e-26	2.4045e-22	4.64962	0.822682	4.64962
GOBP_RESPONSE_TO_VITAMIN_D	3.49289e-26	2.4045e-22	4.64962	1.81696	4.64962
GOBP_RETINA_MORPHOGENESIS_IN_CAMERA_TYPE_EYE	3.49289e-26	2.4045e-22	4.64962	2.12252	4.64962
GOBP_ROOF_OF_MOUTH_DEVELOPMENT	3.49289e-26	2.4045e-22	4.64962	1.11189	4.64962
GOCC_CYTOPLASMIC_SIDE_OF_MEMBRANE	3.94432e-25	3.53805e-22	4.63155	3.28801	4.63155
GOMF_RECEPTOR_LIGAND_INHIBITOR_ACTIVITY	3.94432e-25	6.44107e-22	4.60337	0.205028	4.60337
GOMF_RETINAL_DEHYDROGENASE_ACTIVITY	3.94432e-25	6.44107e-22	4.60337	1.1817	4.60337
GOBP_EMBRYONIC_PATTERN_SPECIFICATION	1.18154e-25	8.13369e-22	4.59235	0.101248	4.59235
GOBP_EPITHELIAL_CELL_CELL_ADHESION	1.18154e-25	8.13369e-22	4.59235	0.760423	4.59235
GOBP_EPITHELIAL_CELL_PROLIFERATION_INVOLVED_IN_PROSTATE_GLAND_DEVELOPMENT	1.18154e-25	8.13369e-22	4.59235	1.22104	4.59235
GOBP_MOLTING_CYCLE_PROCESS	1.18154e-25	8.13369e-22	4.59235	2.84167	4.59235
GOBP_NEGATIVE_REGULATION_OF_ALPHA_BETA_T_CELL_ACTIVATION	1.18154e-25	8.13369e-22	4.59235	0.0677268	4.59235
GOBP_POSITIVE_REGULATION_OF_CD4_POSITIVE_ALPHA_BETA_T_CELL_ACTIVATION	1.18154e-25	8.13369e-22	4.59235	0.185182	4.59235
GOBP_POSITIVE_REGULATION_OF_INTERLEUKIN_12_PRODUCTION	1.18154e-25	8.13369e-22	4.59235	0.473456	4.59235
GOBP_POSITIVE_REGULATION_OF_TRANSFORMING_GROWTH_FACTOR_BETA_PRODUCTION	1.18154e-25	8.13369e-22	4.59235	0.686344	4.59235
GOBP_POSITIVE_REGULATION_OF_TRANSLATION	1.18154e-25	8.13369e-22	4.59235	1.16655	4.59235
GOBP_REGULATION_OF_DOPAMINE_SECRETION	1.18154e-25	8.13369e-22	4.59235	1.47219	4.59235
GOBP_REGULATION_OF_PLASMA_MEMBRANE_ORGANIZATION	1.18154e-25	8.13369e-22	4.59235	0.696357	4.59235
GOBP_REGULATION_OF_TROPHOBLAST_CELL_MIGRATION	1.18154e-25	8.13369e-22	4.59235	0.902347	4.59235
GOBP_VITAMIN_A_METABOLIC_PROCESS	1.18154e-25	8.13369e-22	4.59235	1.21868	4.59235
GOMF_ACTIN_MONOMER_BINDING	1.29945e-24	2.12201e-21	4.54678	0.214675	4.54678
GOMF_BHLH_TRANSCRIPTION_FACTOR_BINDING	1.29945e-24	2.12201e-21	4.54678	0.641185	4.54678
GOMF_CYCLOSPORIN_A_BINDING	1.29945e-24	2.12201e-21	4.54678	0.843872	4.54678
GOMF_OXIDOREDUCTASE_ACTIVITY_ACTING_ON_A_HEME_GROUP_OF_DONORS	1.29945e-24	2.12201e-21	4.54678	0.867823	4.54678
GOMF_SODIUM_ION_TRANSMEMBRANE_TRANSPORTER_ACTIVITY	1.29945e-24	2.12201e-21	4.54678	0.43556	4.54678
GOBP_AMIDE_BIOSYNTHETIC_PROCESS	3.94432e-25	2.71527e-21	4.535	0.295056	4.535
GOBP_CARDIAC_SEPTUM_MORPHOGENESIS	3.94432e-25	2.71527e-21	4.535	0.78662	4.535
GOBP_DENDRITIC_CELL_MIGRATION	3.94432e-25	2.71527e-21	4.535	0.886316	4.535
GOBP_DOPAMINE_TRANSPORT	3.94432e-25	2.71527e-21	4.535	1.22033	4.535
GOBP_FOREBRAIN_GENERATION_OF_NEURONS	3.94432e-25	2.71527e-21	4.535	0.620783	4.535
GOBP_FORELIMB_MORPHOGENESIS	3.94432e-25	2.71527e-21	4.535	1.04418	4.535
GOBP_GLOMERULUS_DEVELOPMENT	3.94432e-25	2.71527e-21	4.535	1.03072	4.535
GOBP_HYALURONAN_METABOLIC_PROCESS	3.94432e-25	2.71527e-21	4.535	1.13784	4.535
GOBP_NEGATIVE_REGULATION_OF_MUSCLE_CELL_DIFFERENTIATION	3.94432e-25	2.71527e-21	4.535	0.616333	4.535
GOBP_NEGATIVE_REGULATION_OF_SUBSTRATE_ADHESION_DEPENDENT_CELL_SPREADING	3.94432e-25	2.71527e-21	4.535	0.296959	4.535
GOBP_PHOSPHOLIPID_DEPHOSPHORYLATION	3.94432e-25	2.71527e-21	4.535	1.18629	4.535
GOBP_POSITIVE_REGULATION_OF_MULTICELLULAR_ORGANISM_GROWTH	3.94432e-25	2.71527e-21	4.535	0.950959	4.535
GOBP_POSITIVE_REGULATION_OF_REACTIVE_OXYGEN_SPECIES_METABOLIC_PROCESS	3.94432e-25	2.71527e-21	4.535	1.76606	4.535
GOBP_REGULATION_OF_ADIPOSE_TISSUE_DEVELOPMENT	3.94432e-25	2.71527e-21	4.535	1.03516	4.535
GOBP_REGULATION_OF_JUN_KINASE_ACTIVITY	3.94432e-25	2.71527e-21	4.535	1.26999	4.535
GOCC_CLATHRIN_COATED_VESICLE	4.22488e-24	3.78971e-21	4.519	0.792021	4.519
GOCC_COATED_VESICLE_MEMBRANE	4.22488e-24	3.78971e-21	4.519	3.70311	4.519
GOMF_COMPLEMENT_BINDING	4.22488e-24	6.89922e-21	4.49012	1.86986	4.49012
GOMF_STRUCTURAL_CONSTITUENT_OF_RIBOSOME	4.22488e-24	6.89922e-21	4.49012	3.63842	4.49012
GOBP_AMINO_ACID_TRANSPORT	1.29945e-24	8.94543e-21	4.47754	0.00135829	4.47754
GOBP_ESTABLISHMENT_OF_LYMPHOCYTE_POLARITY	1.29945e-24	8.94543e-21	4.47754	0.848831	4.47754
GOBP_HEPATIC_STELLATE_CELL_ACTIVATION	1.29945e-24	8.94543e-21	4.47754	1.59346	4.47754
GOBP_MESENCHYMAL_CELL_PROLIFERATION	1.29945e-24	8.94543e-21	4.47754	0.95324	4.47754
GOBP_NEUROMUSCULAR_PROCESS	1.29945e-24	8.94543e-21	4.47754	1.37799	4.47754
GOBP_PROTEIN_HYDROXYLATION	1.29945e-24	8.94543e-21	4.47754	1.76973	4.47754
GOBP_REGULATION_OF_CATECHOLAMINE_SECRETION	1.29945e-24	8.94543e-21	4.47754	1.11192	4.47754
GOBP_REGULATION_OF_NOTCH_SIGNALING_PATHWAY	1.29945e-24	8.94543e-21	4.47754	0.965087	4.47754
GOBP_REGULATION_OF_POSITIVE_CHEMOTAXIS	1.29945e-24	8.94543e-21	4.47754	1.14725	4.47754
GOBP_REGULATION_OF_RESPONSE_TO_ENDOPLASMIC_RETICULUM_STRESS	1.29945e-24	8.94543e-21	4.47754	0.617271	4.47754
GOCC_GOLGI_ASSOCIATED_VESICLE_MEMBRANE	1.35561e-23	1.21598e-20	4.46263	3.36238	4.46263
GOCC_NEURON_PROJECTION_TERMINUS	1.35561e-23	1.21598e-20	4.46263	2.3485	4.46263
GOCC_NON_MOTILE_CILIUM	1.35561e-23	1.21598e-20	4.46263	0.526857	4.46263
GOCC_SPECIALIZED_EXTRACELLULAR_MATRIX	1.35561e-23	1.21598e-20	4.46263	1.8741	4.46263
GOMF_FIBRINOGEN_BINDING	1.35561e-23	2.2137e-20	4.43338	0.757718	4.43338
GOBP_DEFINITIVE_HEMOPOIESIS	4.22488e-24	2.9084e-20	4.41999	1.22031	4.41999
GOBP_INDUCTION_OF_POSITIVE_CHEMOTAXIS	4.22488e-24	2.9084e-20	4.41999	1.16582	4.41999
GOBP_LEUKOCYTE_ACTIVATION_INVOLVED_IN_INFLAMMATORY_RESPONSE	4.22488e-24	2.9084e-20	4.41999	0.296741	4.41999
GOBP_NEGATIVE_REGULATION_OF_DENDRITIC_CELL_APOPTOTIC_PROCESS	4.22488e-24	2.9084e-20	4.41999	1.88868	4.41999
GOBP_NEURON_RECOGNITION	4.22488e-24	2.9084e-20	4.41999	1.06853	4.41999
GOBP_POSITIVE_REGULATION_OF_ALPHA_BETA_T_CELL_DIFFERENTIATION	4.22488e-24	2.9084e-20	4.41999	0.938825	4.41999
GOBP_REGULATION_OF_HEPATIC_STELLATE_CELL_ACTIVATION	4.22488e-24	2.9084e-20	4.41999	1.50228	4.41999
GOBP_REGULATION_OF_VASCULAR_ASSOCIATED_SMOOTH_MUSCLE_CELL_MIGRATION	4.22488e-24	2.9084e-20	4.41999	2.10447	4.41999
GOBP_RESPONSE_TO_PLATELET_DERIVED_GROWTH_FACTOR	4.22488e-24	2.9084e-20	4.41999	1.62295	4.41999
GOBP_RESPONSE_TO_PROSTAGLANDIN_E	4.22488e-24	2.9084e-20	4.41999	1.60194	4.41999
GOBP_URETER_DEVELOPMENT	4.22488e-24	2.9084e-20	4.41999	1.15002	4.41999
GOBP_XENOBIOTIC_METABOLIC_PROCESS	4.22488e-24	2.9084e-20	4.41999	1.59531	4.41999
GOCC_9PLUS0_NON_MOTILE_CILIUM	4.29259e-23	3.85046e-20	4.40619	0.71329	4.40619
GOBP_CAMP_PKA_SIGNAL_TRANSDUCTION	1.35561e-23	9.33199e-20	4.36234	0.335443	4.36234
GOBP_DIOL_METABOLIC_PROCESS	1.35561e-23	9.33199e-20	4.36234	0.89822	4.36234
GOBP_HEAD_MORPHOGENESIS	1.35561e-23	9.33199e-20	4.36234	1.63701	4.36234
GOBP_INTERLEUKIN_12_PRODUCTION	1.35561e-23	9.33199e-20	4.36234	0.513308	4.36234
GOBP_NEGATIVE_REGULATION_OF_GLYCOPROTEIN_METABOLIC_PROCESS	1.35561e-23	9.33199e-20	4.36234	1.36722	4.36234
GOBP_NEGATIVE_REGULATION_OF_RESPONSE_TO_ENDOPLASMIC_RETICULUM_STRESS	1.35561e-23	9.33199e-20	4.36234	0.704438	4.36234
GOBP_PITUITARY_GLAND_DEVELOPMENT	1.35561e-23	9.33199e-20	4.36234	0.93167	4.36234
GOBP_POSITIVE_REGULATION_OF_CATION_CHANNEL_ACTIVITY	1.35561e-23	9.33199e-20	4.36234	0.838245	4.36234
GOBP_POSITIVE_REGULATION_OF_MAP_KINASE_ACTIVITY	1.35561e-23	9.33199e-20	4.36234	1.89218	4.36234
GOBP_POSITIVE_REGULATION_OF_NEURON_APOPTOTIC_PROCESS	1.35561e-23	9.33199e-20	4.36234	0.422565	4.36234
GOBP_REGULATION_OF_SMOOTHENED_SIGNALING_PATHWAY	1.35561e-23	9.33199e-20	4.36234	1.88553	4.36234
GOBP_RESPONSE_TO_INTERLEUKIN_4	1.35561e-23	9.33199e-20	4.36234	0.90252	4.36234
GOBP_RETINAL_BLOOD_VESSEL_MORPHOGENESIS	1.35561e-23	9.33199e-20	4.36234	1.69187	4.36234
GOBP_SENSORY_PERCEPTION_OF_LIGHT_STIMULUS	1.35561e-23	9.33199e-20	4.36234	0.730564	4.36234
GOMF_3_CHLOROALLYL_ALDEHYDE_DEHYDROGENASE_ACTIVITY	1.34145e-22	2.19059e-19	4.31966	1.10756	4.31966
GOBP_COLLATERAL_SPROUTING	4.29259e-23	2.95502e-19	4.30458	0.282077	4.30458
GOBP_DOPAMINE_SECRETION	4.29259e-23	2.95502e-19	4.30458	1.50311	4.30458
GOBP_ENDOPLASMIC_RETICULUM_TO_GOLGI_VESICLE_MEDIATED_TRANSPORT	4.29259e-23	2.95502e-19	4.30458	6.22227	4.30458
GOBP_FUSED_ANTRUM_STAGE	4.29259e-23	2.95502e-19	4.30458	1.60101	4.30458
GOBP_MAST_CELL_CHEMOTAXIS	4.29259e-23	2.95502e-19	4.30458	0.703426	4.30458
GOBP_MULTICELLULAR_ORGANISMAL_RESPONSE_TO_STRESS	4.29259e-23	2.95502e-19	4.30458	1.09485	4.30458
GOBP_NEGATIVE_REGULATION_OF_EPITHELIAL_CELL_PROLIFERATION_INVOLVED_IN_PROSTATE_GLAND_DEVELOPMENT	4.29259e-23	2.95502e-19	4.30458	1.00059	4.30458
GOBP_NEGATIVE_REGULATION_OF_ORGAN_GROWTH	4.29259e-23	2.95502e-19	4.30458	0.731934	4.30458
GOBP_NEGATIVE_REGULATION_OF_TISSUE_REMODELING	4.29259e-23	2.95502e-19	4.30458	0.471803	4.30458
GOBP_ORGANOPHOSPHATE_ESTER_TRANSPORT	4.29259e-23	2.95502e-19	4.30458	1.3976	4.30458
GOBP_POSITIVE_REGULATION_OF_SIGNAL_TRANSDUCTION_BY_P53_CLASS_MEDIATOR	4.29259e-23	2.95502e-19	4.30458	0.87931	4.30458
GOBP_PROTEIN_LOCALIZATION_TO_CELL_SURFACE	4.29259e-23	2.95502e-19	4.30458	0.746671	4.30458
GOBP_PROTEIN_PEPTIDYL_PROLYL_ISOMERIZATION	4.29259e-23	2.95502e-19	4.30458	0.895448	4.30458
GOBP_REGULATION_OF_ACTIN_FILAMENT_BASED_MOVEMENT	4.29259e-23	2.95502e-19	4.30458	0.351734	4.30458
GOBP_REGULATION_OF_POTASSIUM_ION_TRANSPORT	4.29259e-23	2.95502e-19	4.30458	0.440125	4.30458
GOBP_SPHINGOLIPID_BIOSYNTHETIC_PROCESS	4.29259e-23	2.95502e-19	4.30458	0.145406	4.30458
GOBP_VASCULAR_ENDOTHELIAL_GROWTH_FACTOR_PRODUCTION	4.29259e-23	2.95502e-19	4.30458	2.18479	4.30458
GOCC_CIS_GOLGI_NETWORK	4.13713e-22	3.711e-19	4.29308	1.45721	4.29308
GOCC_GOLGI_ASSOCIATED_VESICLE	4.13713e-22	3.711e-19	4.29308	4.11926	4.29308
GOMF_STRUCTURAL_MOLECULE_ACTIVITY_CONFERRING_ELASTICITY	4.13713e-22	6.75593e-19	4.26267	1.84449	4.26267
GOBP_AXIS_ELONGATION	1.34145e-22	9.23454e-19	4.24671	1.28712	4.24671
GOBP_BERGMANN_GLIAL_CELL_DIFFERENTIATION	1.34145e-22	9.23454e-19	4.24671	0.641212	4.24671
GOBP_CELLULAR_RESPONSE_TO_CAMP	1.34145e-22	9.23454e-19	4.24671	0.0433504	4.24671
GOBP_CELL_MIGRATION_INVOLVED_IN_SPROUTING_ANGIOGENESIS	1.34145e-22	9.23454e-19	4.24671	0.41262	4.24671
GOBP_DIGESTIVE_TRACT_MORPHOGENESIS	1.34145e-22	9.23454e-19	4.24671	1.23072	4.24671
GOBP_NEGATIVE_REGULATION_OF_COAGULATION	1.34145e-22	9.23454e-19	4.24671	1.66715	4.24671
GOBP_NEGATIVE_REGULATION_OF_SMOOTH_MUSCLE_CELL_MIGRATION	1.34145e-22	9.23454e-19	4.24671	1.04538	4.24671
GOBP_NEURON_INTRINSIC_APOPTOTIC_SIGNALING_PATHWAY_IN_RESPONSE_TO_OXIDATIVE_STRESS	1.34145e-22	9.23454e-19	4.24671	0.862277	4.24671
GOBP_POSITIVE_REGULATION_OF_EXTRACELLULAR_MATRIX_ORGANIZATION	1.34145e-22	9.23454e-19	4.24671	1.87687	4.24671
GOBP_POSITIVE_REGULATION_OF_GLIAL_CELL_DIFFERENTIATION	1.34145e-22	9.23454e-19	4.24671	0.841266	4.24671
GOBP_POSITIVE_REGULATION_OF_PEPTIDE_SECRETION	1.34145e-22	9.23454e-19	4.24671	2.72674	4.24671
GOBP_REGULATION_OF_GLIAL_CELL_DIFFERENTIATION	1.34145e-22	9.23454e-19	4.24671	0.348533	4.24671
GOBP_REGULATION_OF_POTASSIUM_ION_TRANSMEMBRANE_TRANSPORT	1.34145e-22	9.23454e-19	4.24671	0.263777	4.24671
GOCC_MAIN_AXON	1.2592e-21	1.1295e-18	4.2364	0.159411	4.2364
GOMF_LIPID_PHOSPHATASE_ACTIVITY	1.2592e-21	2.05627e-18	4.20558	1.29472	4.20558
GOBP_ANTRAL_OVARIAN_FOLLICLE_GROWTH	4.13713e-22	2.848e-18	4.18873	1.61816	4.18873
GOBP_AUTOPHAGIC_CELL_DEATH	4.13713e-22	2.848e-18	4.18873	0.628353	4.18873
GOBP_BRANCHING_INVOLVED_IN_SALIVARY_GLAND_MORPHOGENESIS	4.13713e-22	2.848e-18	4.18873	0.666365	4.18873
GOBP_BROWN_FAT_CELL_DIFFERENTIATION	4.13713e-22	2.848e-18	4.18873	1.93543	4.18873
GOBP_DENDRITIC_CELL_APOPTOTIC_PROCESS	4.13713e-22	2.848e-18	4.18873	1.73224	4.18873
GOBP_DENDRITIC_SPINE_DEVELOPMENT	4.13713e-22	2.848e-18	4.18873	2.54268	4.18873
GOBP_FOREBRAIN_NEURON_DEVELOPMENT	4.13713e-22	2.848e-18	4.18873	0.714363	4.18873
GOBP_LYMPHOCYTE_COSTIMULATION	4.13713e-22	2.848e-18	4.18873	0.111573	4.18873
GOBP_NEGATIVE_REGULATION_OF_INSULIN_SECRETION	4.13713e-22	2.848e-18	4.18873	0.303788	4.18873
GOBP_NEGATIVE_REGULATION_OF_PLASMA_MEMBRANE_BOUNDED_CELL_PROJECTION_ASSEMBLY	4.13713e-22	2.848e-18	4.18873	1.05781	4.18873
GOBP_NEGATIVE_REGULATION_OF_PRODUCTION_OF_MOLECULAR_MEDIATOR_OF_IMMUNE_RESPONSE	4.13713e-22	2.848e-18	4.18873	0.454368	4.18873
GOBP_OVULATION	4.13713e-22	2.848e-18	4.18873	0.63023	4.18873
GOBP_POSITIVE_REGULATION_OF_IMMUNOGLOBULIN_PRODUCTION	4.13713e-22	2.848e-18	4.18873	1.4061	4.18873
GOBP_PRODUCTION_OF_MOLECULAR_MEDIATOR_INVOLVED_IN_INFLAMMATORY_RESPONSE	4.13713e-22	2.848e-18	4.18873	0.529791	4.18873
GOBP_REGULATION_OF_RECEPTOR_BINDING	4.13713e-22	2.848e-18	4.18873	0.264267	4.18873
GOBP_STEROL_TRANSPORT	4.13713e-22	2.848e-18	4.18873	0.661373	4.18873
GOBP_THYROID_HORMONE_GENERATION	4.13713e-22	2.848e-18	4.18873	1.45111	4.18873
GOCC_NETWORK_FORMING_COLLAGEN_TRIMER	3.78235e-21	3.39277e-18	4.17965	1.51331	4.17965
GOBP_BRAIN_DERIVED_NEUROTROPHIC_FACTOR_RECEPTOR_SIGNALING_PATHWAY	1.2592e-21	8.66832e-18	4.13063	0.213086	4.13063
GOBP_EXTRACELLULAR_MATRIX_DISASSEMBLY	1.2592e-21	8.66832e-18	4.13063	1.05926	4.13063
GOBP_NEGATIVE_REGULATION_OF_TROPHOBLAST_CELL_MIGRATION	1.2592e-21	8.66832e-18	4.13063	0.864507	4.13063
GOBP_POSITIVE_REGULATION_OF_INSULIN_SECRETION	1.2592e-21	8.66832e-18	4.13063	2.38115	4.13063
GOBP_POSITIVE_REGULATION_OF_SODIUM_ION_TRANSMEMBRANE_TRANSPORT	1.2592e-21	8.66832e-18	4.13063	1.03642	4.13063
GOBP_POSITIVE_REGULATION_OF_TRANSFORMING_GROWTH_FACTOR_BETA1_PRODUCTION	1.2592e-21	8.66832e-18	4.13063	1.1099	4.13063
GOBP_REGULATION_OF_CHOLESTEROL_STORAGE	1.2592e-21	8.66832e-18	4.13063	0.863316	4.13063
GOBP_REGULATION_OF_MACROPHAGE_ACTIVATION	1.2592e-21	8.66832e-18	4.13063	0.583593	4.13063
GOBP_REGULATION_OF_RECEPTOR_LOCALIZATION_TO_SYNAPSE	1.2592e-21	8.66832e-18	4.13063	0.74812	4.13063
GOBP_REGULATION_OF_T_HELPER_1_TYPE_IMMUNE_RESPONSE	1.2592e-21	8.66832e-18	4.13063	0.759385	4.13063
GOBP_STEROID_HORMONE_SECRETION	1.2592e-21	8.66832e-18	4.13063	1.06363	4.13063
GOBP_SYNAPTIC_TRANSMISSION_GLUTAMATERGIC	1.2592e-21	8.66832e-18	4.13063	1.3267	4.13063
GOBP_VENTRICULAR_SEPTUM_DEVELOPMENT	1.2592e-21	8.66832e-18	4.13063	0.835	4.13063
GOCC_SECONDARY_LYSOSOME	1.12125e-20	1.00576e-17	4.1228	0.438395	4.1228
GOCC_SMOOTH_ENDOPLASMIC_RETICULUM	1.12125e-20	1.00576e-17	4.1228	3.26148	4.1228
GOMF_PHOSPHATIDATE_PHOSPHATASE_ACTIVITY	1.12125e-20	1.831e-17	4.09113	1.26012	4.09113
GOMF_PHOSPHORIC_DIESTER_HYDROLASE_ACTIVITY	1.12125e-20	1.831e-17	4.09113	1.24572	4.09113
GOMF_PROTEIN_HORMONE_RECEPTOR_ACTIVITY	1.12125e-20	1.831e-17	4.09113	0.414577	4.09113
GOMF_UDP_GLYCOSYLTRANSFERASE_ACTIVITY	1.12125e-20	1.831e-17	4.09113	3.20366	4.09113
GOBP_ANATOMICAL_STRUCTURE_ARRANGEMENT	3.78235e-21	2.60377e-17	4.07239	0.202295	4.07239
GOBP_CONNECTIVE_TISSUE_REPLACEMENT_INVOLVED_IN_INFLAMMATORY_RESPONSE_WOUND_HEALING	3.78235e-21	2.60377e-17	4.07239	1.61906	4.07239
GOBP_ERAD_PATHWAY	3.78235e-21	2.60377e-17	4.07239	2.49337	4.07239
GOBP_HOMEOSTASIS_OF_NUMBER_OF_CELLS_WITHIN_A_TISSUE	3.78235e-21	2.60377e-17	4.07239	0.812796	4.07239
GOBP_INNERVATION	3.78235e-21	2.60377e-17	4.07239	0.620816	4.07239
GOBP_LAYER_FORMATION_IN_CEREBRAL_CORTEX	3.78235e-21	2.60377e-17	4.07239	1.1741	4.07239
GOBP_LIMBIC_SYSTEM_DEVELOPMENT	3.78235e-21	2.60377e-17	4.07239	0.809189	4.07239
GOBP_NEGATIVE_REGULATION_OF_CARDIAC_MUSCLE_TISSUE_GROWTH	3.78235e-21	2.60377e-17	4.07239	0.807807	4.07239
GOBP_NEGATIVE_REGULATION_OF_OSSIFICATION	3.78235e-21	2.60377e-17	4.07239	0.902429	4.07239
GOBP_REGULATION_OF_INSULIN_RECEPTOR_SIGNALING_PATHWAY	3.78235e-21	2.60377e-17	4.07239	0.668157	4.07239
GOBP_REGULATION_OF_LIPID_CATABOLIC_PROCESS	3.78235e-21	2.60377e-17	4.07239	1.01147	4.07239
GOBP_REGULATION_OF_TRIGLYCERIDE_STORAGE	3.78235e-21	2.60377e-17	4.07239	1.11927	4.07239
GOBP_REGULATION_OF_VASCULAR_ENDOTHELIAL_GROWTH_FACTOR_RECEPTOR_SIGNALING_PATHWAY	3.78235e-21	2.60377e-17	4.07239	1.10598	4.07239
GOBP_RELAXATION_OF_MUSCLE	3.78235e-21	2.60377e-17	4.07239	0.260798	4.07239
GOBP_SPHINGOID_METABOLIC_PROCESS	3.78235e-21	2.60377e-17	4.07239	1.16833	4.07239
GOBP_VASODILATION	3.78235e-21	2.60377e-17	4.07239	0.755887	4.07239
GOMF_METALLOEXOPEPTIDASE_ACTIVITY	3.28034e-20	5.3568e-17	4.03374	0.983521	4.03374
GOMF_NUCLEAR_RECEPTOR_BINDING	3.28034e-20	5.3568e-17	4.03374	0.45424	4.03374
GOMF_TRANSFORMING_GROWTH_FACTOR_BETA_BINDING	3.28034e-20	5.3568e-17	4.03374	0.605293	4.03374
GOMF_TRIACYLGLYCEROL_LIPASE_ACTIVITY	3.28034e-20	5.3568e-17	4.03374	0.98232	4.03374
GOBP_AUTOPHAGOSOME_MATURATION	1.12125e-20	7.71869e-17	4.01403	0.777472	4.01403
GOBP_FILOPODIUM_ASSEMBLY	1.12125e-20	7.71869e-17	4.01403	0.233279	4.01403
GOBP_GLIAL_CELL_ACTIVATION	1.12125e-20	7.71869e-17	4.01403	1.17054	4.01403
GOBP_MAST_CELL_MIGRATION	1.12125e-20	7.71869e-17	4.01403	0.666876	4.01403
GOBP_PEPTIDYL_LYSINE_MODIFICATION	1.12125e-20	7.71869e-17	4.01403	1.98524	4.01403
GOBP_POSITIVE_REGULATION_OF_ADIPOSE_TISSUE_DEVELOPMENT	1.12125e-20	7.71869e-17	4.01403	1.21816	4.01403
GOBP_POSITIVE_REGULATION_OF_VASCULAR_ENDOTHELIAL_GROWTH_FACTOR_PRODUCTION	1.12125e-20	7.71869e-17	4.01403	1.80921	4.01403
GOBP_PROTEIN_TRANSMEMBRANE_TRANSPORT	1.12125e-20	7.71869e-17	4.01403	2.23121	4.01403
GOBP_REGULATION_OF_ACUTE_INFLAMMATORY_RESPONSE	1.12125e-20	7.71869e-17	4.01403	0.432358	4.01403
GOBP_REGULATION_OF_CATION_CHANNEL_ACTIVITY	1.12125e-20	7.71869e-17	4.01403	1.19911	4.01403
GOBP_REGULATION_OF_PLASMINOGEN_ACTIVATION	1.12125e-20	7.71869e-17	4.01403	0.0987308	4.01403
GOBP_REGULATION_OF_STEROL_TRANSPORT	1.12125e-20	7.71869e-17	4.01403	0.350361	4.01403
GOBP_RELAXATION_OF_CARDIAC_MUSCLE	1.12125e-20	7.71869e-17	4.01403	0.302325	4.01403
GOBP_RESPONSE_TO_FOLLICLE_STIMULATING_HORMONE	1.12125e-20	7.71869e-17	4.01403	0.415011	4.01403
GOBP_RESPONSE_TO_SELENIUM_ION	1.12125e-20	7.71869e-17	4.01403	1.06371	4.01403
GOCC_CYTOSOLIC_RIBOSOME	9.47135e-20	8.4958e-17	4.00884	2.28774	4.00884
GOCC_PHOTORECEPTOR_OUTER_SEGMENT	9.47135e-20	8.4958e-17	4.00884	0.847066	4.00884
GOCC_ZYMOGEN_GRANULE	9.47135e-20	8.4958e-17	4.00884	0.306371	4.00884
GOMF_GLYCOLIPID_BINDING	9.47135e-20	1.54667e-16	3.97625	0.928219	3.97625
GOMF_INSULIN_RECEPTOR_ACTIVITY	9.47135e-20	1.54667e-16	3.97625	0.334442	3.97625
GOBP_CONNECTIVE_TISSUE_REPLACEMENT	3.28034e-20	2.25819e-16	3.95553	1.8799	3.95553
GOBP_EMBRYONIC_SKELETAL_SYSTEM_MORPHOGENESIS	3.28034e-20	2.25819e-16	3.95553	1.74948	3.95553
GOBP_ENDOTHELIAL_CELL_ACTIVATION	3.28034e-20	2.25819e-16	3.95553	0.941517	3.95553
GOBP_INFLAMMATORY_RESPONSE_TO_WOUNDING	3.28034e-20	2.25819e-16	3.95553	2.64541	3.95553
GOBP_POSITIVE_REGULATION_OF_T_HELPER_CELL_DIFFERENTIATION	3.28034e-20	2.25819e-16	3.95553	0.24523	3.95553
GOBP_PROTEIN_HETEROOLIGOMERIZATION	3.28034e-20	2.25819e-16	3.95553	0.292582	3.95553
GOBP_PROTEIN_TARGETING_TO_MEMBRANE	3.28034e-20	2.25819e-16	3.95553	2.30397	3.95553
GOBP_REGULATION_OF_CILIUM_ASSEMBLY	3.28034e-20	2.25819e-16	3.95553	0.672711	3.95553
GOBP_REGULATION_OF_NON_CANONICAL_WNT_SIGNALING_PATHWAY	3.28034e-20	2.25819e-16	3.95553	0.313653	3.95553
GOBP_RESPONSE_TO_AMINO_ACID_STARVATION	3.28034e-20	2.25819e-16	3.95553	0.317349	3.95553
GOBP_RESPONSE_TO_UV_B	3.28034e-20	2.25819e-16	3.95553	0.0981229	3.95553
GOCC_MEMBRANE_COAT	2.69888e-19	2.42089e-16	3.95171	1.63121	3.95171
GOBP_GASTRULATION_WITH_MOUTH_FORMING_SECOND	9.47135e-20	6.52008e-16	3.89689	1.08069	3.89689
GOBP_HEART_VALVE_DEVELOPMENT	9.47135e-20	6.52008e-16	3.89689	0.804651	3.89689
GOBP_HINDBRAIN_MORPHOGENESIS	9.47135e-20	6.52008e-16	3.89689	1.96869	3.89689
GOBP_LIPOPROTEIN_METABOLIC_PROCESS	9.47135e-20	6.52008e-16	3.89689	0.669394	3.89689
GOBP_NEGATIVE_REGULATION_OF_AXONOGENESIS	9.47135e-20	6.52008e-16	3.89689	0.997595	3.89689
GOBP_PHOSPHOLIPID_TRANSPORT	9.47135e-20	6.52008e-16	3.89689	0.537254	3.89689
GOBP_POSITIVE_REGULATION_OF_MACROPHAGE_DERIVED_FOAM_CELL_DIFFERENTIATION	9.47135e-20	6.52008e-16	3.89689	1.18414	3.89689
GOBP_PRESYNAPTIC_ENDOCYTOSIS	9.47135e-20	6.52008e-16	3.89689	0.403104	3.89689
GOBP_PROTEIN_K48_LINKED_UBIQUITINATION	9.47135e-20	6.52008e-16	3.89689	0.378897	3.89689
GOBP_PROTEIN_LOCALIZATION_TO_MITOCHONDRION	9.47135e-20	6.52008e-16	3.89689	0.557574	3.89689
GOBP_RESPONSE_TO_INTERLEUKIN_7	9.47135e-20	6.52008e-16	3.89689	0.0313793	3.89689
GOBP_RETINAL_GANGLION_CELL_AXON_GUIDANCE	9.47135e-20	6.52008e-16	3.89689	0.334917	3.89689
GOBP_SCHWANN_CELL_DIFFERENTIATION	9.47135e-20	6.52008e-16	3.89689	0.148931	3.89689
GOBP_T_HELPER_1_CELL_DIFFERENTIATION	9.47135e-20	6.52008e-16	3.89689	0.496909	3.89689
GOBP_WOUND_HEALING_INVOLVED_IN_INFLAMMATORY_RESPONSE	9.47135e-20	6.52008e-16	3.89689	1.47305	3.89689
GOBP_WOUND_HEALING_SPREADING_OF_EPIDERMAL_CELLS	9.47135e-20	6.52008e-16	3.89689	1.72527	3.89689
GOMF_PRIMARY_ACTIVE_TRANSMEMBRANE_TRANSPORTER_ACTIVITY	7.58987e-19	1.23943e-15	3.86093	0.251512	3.86093
GOMF_QUINONE_BINDING	7.58987e-19	1.23943e-15	3.86093	1.29555	3.86093
GOMF_SIGNALING_RECEPTOR_INHIBITOR_ACTIVITY	7.58987e-19	1.23943e-15	3.86093	1.47526	3.86093
GOBP_CARDIAC_NEURAL_CREST_CELL_DEVELOPMENT_INVOLVED_IN_OUTFLOW_TRACT_MORPHOGENESIS	2.69888e-19	1.85791e-15	3.8381	0.319883	3.8381
GOBP_DENDRITIC_CELL_DIFFERENTIATION	2.69888e-19	1.85791e-15	3.8381	1.20348	3.8381
GOBP_GLYCEROPHOSPHOLIPID_BIOSYNTHETIC_PROCESS	2.69888e-19	1.85791e-15	3.8381	0.856631	3.8381
GOBP_HEART_TRABECULA_MORPHOGENESIS	2.69888e-19	1.85791e-15	3.8381	0.487473	3.8381
GOBP_LONG_TERM_SYNAPTIC_POTENTIATION	2.69888e-19	1.85791e-15	3.8381	1.32255	3.8381
GOBP_NEGATIVE_REGULATION_OF_CARTILAGE_DEVELOPMENT	2.69888e-19	1.85791e-15	3.8381	1.01404	3.8381
GOBP_NEURON_PROJECTION_ARBORIZATION	2.69888e-19	1.85791e-15	3.8381	0.660351	3.8381
GOBP_POSTSYNAPTIC_SIGNAL_TRANSDUCTION	2.69888e-19	1.85791e-15	3.8381	0.663683	3.8381
GOBP_RESPONSE_TO_IRON_ION	2.69888e-19	1.85791e-15	3.8381	0.185467	3.8381
GOBP_SECONDARY_ALCOHOL_METABOLIC_PROCESS	2.69888e-19	1.85791e-15	3.8381	0.238582	3.8381
GOCC_ACROSOMAL_MEMBRANE	2.10653e-18	1.88955e-15	3.83714	0.25318	3.83714
GOCC_SCHAFFER_COLLATERAL_CA1_SYNAPSE	2.10653e-18	1.88955e-15	3.83714	0.635128	3.83714
GOMF_DIOXYGENASE_ACTIVITY	2.10653e-18	3.43996e-15	3.80308	0.763761	3.80308
GOMF_MONOCARBOXYLIC_ACID_TRANSMEMBRANE_TRANSPORTER_ACTIVITY	2.10653e-18	3.43996e-15	3.80308	0.0146519	3.80308
GOMF_OXIDOREDUCTASE_ACTIVITY_ACTING_ON_OTHER_NITROGENOUS_COMPOUNDS_AS_DONORS	2.10653e-18	3.43996e-15	3.80308	0.661288	3.80308
GOCC_EXTRINSIC_COMPONENT_OF_CYTOPLASMIC_SIDE_OF_PLASMA_MEMBRANE	5.77009e-18	5.17577e-15	3.77969	2.42924	3.77969
GOCC_GOLGI_CISTERNA_MEMBRANE	5.77009e-18	5.17577e-15	3.77969	2.6284	3.77969
GOBP_AMINO_ACID_BIOSYNTHETIC_PROCESS	7.58987e-19	5.22486e-15	3.77914	0.44389	3.77914
GOBP_CARDIAC_NEURAL_CREST_CELL_DIFFERENTIATION_INVOLVED_IN_HEART_DEVELOPMENT	7.58987e-19	5.22486e-15	3.77914	0.293873	3.77914
GOBP_CELLULAR_RESPONSE_TO_TOPOLOGICALLY_INCORRECT_PROTEIN	7.58987e-19	5.22486e-15	3.77914	1.1595	3.77914
GOBP_NEGATIVE_REGULATION_OF_CELLULAR_RESPONSE_TO_VASCULAR_ENDOTHELIAL_GROWTH_FACTOR_STIMULUS	7.58987e-19	5.22486e-15	3.77914	0.233982	3.77914
GOBP_NEGATIVE_REGULATION_OF_FAT_CELL_DIFFERENTIATION	7.58987e-19	5.22486e-15	3.77914	1.45306	3.77914
GOBP_NEGATIVE_REGULATION_OF_SMAD_PROTEIN_SIGNAL_TRANSDUCTION	7.58987e-19	5.22486e-15	3.77914	1.62006	3.77914
GOBP_NEUTRAL_LIPID_CATABOLIC_PROCESS	7.58987e-19	5.22486e-15	3.77914	0.780817	3.77914
GOBP_OVULATION_FROM_OVARIAN_FOLLICLE	7.58987e-19	5.22486e-15	3.77914	1.01022	3.77914
GOBP_POSITIVE_REGULATION_OF_CELL_MORPHOGENESIS	7.58987e-19	5.22486e-15	3.77914	0.312298	3.77914
GOBP_POSITIVE_REGULATION_OF_TOR_SIGNALING	7.58987e-19	5.22486e-15	3.77914	1.35038	3.77914
GOBP_RECEPTOR_LOCALIZATION_TO_SYNAPSE	7.58987e-19	5.22486e-15	3.77914	0.974324	3.77914
GOBP_VACUOLAR_TRANSPORT	7.58987e-19	5.22486e-15	3.77914	0.311286	3.77914
GOCC_OXIDOREDUCTASE_COMPLEX	1.55985e-17	1.39919e-14	3.72211	5.11215	3.72211
GOBP_CHOLESTEROL_EFFLUX	2.10653e-18	1.45013e-14	3.72003	0.360678	3.72003
GOBP_NEURAL_RETINA_DEVELOPMENT	2.10653e-18	1.45013e-14	3.72003	0.992007	3.72003
GOBP_NUCLEOSIDE_TRIPHOSPHATE_BIOSYNTHETIC_PROCESS	2.10653e-18	1.45013e-14	3.72003	2.69908	3.72003
GOBP_OLFACTORY_LOBE_DEVELOPMENT	2.10653e-18	1.45013e-14	3.72003	0.588461	3.72003
GOBP_PHOSPHOLIPID_CATABOLIC_PROCESS	2.10653e-18	1.45013e-14	3.72003	0.32328	3.72003
GOBP_POSITIVE_REGULATION_OF_ANIMAL_ORGAN_MORPHOGENESIS	2.10653e-18	1.45013e-14	3.72003	0.356232	3.72003
GOBP_REGULATION_OF_MESENCHYMAL_CELL_PROLIFERATION	2.10653e-18	1.45013e-14	3.72003	0.723181	3.72003
GOMF_DIAMINE_OXIDASE_ACTIVITY	1.55985e-17	2.54724e-14	3.68699	1.85147	3.68699
GOMF_L_ASCORBIC_ACID_BINDING	1.55985e-17	2.54724e-14	3.68699	1.23797	3.68699
GOMF_PROTEIN_LYSINE_6_OXIDASE_ACTIVITY	1.55985e-17	2.54724e-14	3.68699	1.8527	3.68699
GOCC_CATION_CHANNEL_COMPLEX	4.1617e-17	3.73305e-14	3.66441	1.3409	3.66441
GOBP_AUTOPHAGOSOME_ORGANIZATION	5.77009e-18	3.97213e-14	3.66073	1.25119	3.66073
GOBP_CELLULAR_DEFENSE_RESPONSE	5.77009e-18	3.97213e-14	3.66073	0.299205	3.66073
GOBP_IRON_ION_TRANSMEMBRANE_TRANSPORT	5.77009e-18	3.97213e-14	3.66073	1.0353	3.66073
GOBP_LUTEINIZATION	5.77009e-18	3.97213e-14	3.66073	1.09673	3.66073
GOBP_NEURAL_CREST_CELL_MIGRATION_INVOLVED_IN_AUTONOMIC_NERVOUS_SYSTEM_DEVELOPMENT	5.77009e-18	3.97213e-14	3.66073	0.247007	3.66073
GOBP_OPSONIZATION	5.77009e-18	3.97213e-14	3.66073	1.51778	3.66073
GOBP_REGULATION_OF_EXTRINSIC_APOPTOTIC_SIGNALING_PATHWAY_IN_ABSENCE_OF_LIGAND	5.77009e-18	3.97213e-14	3.66073	0.469824	3.66073
GOBP_REGULATION_OF_RAC_PROTEIN_SIGNAL_TRANSDUCTION	5.77009e-18	3.97213e-14	3.66073	0.132602	3.66073
GOBP_REGULATION_OF_VACUOLE_ORGANIZATION	5.77009e-18	3.97213e-14	3.66073	0.789075	3.66073
GOBP_REPLACEMENT_OSSIFICATION	5.77009e-18	3.97213e-14	3.66073	1.4468	3.66073
GOBP_RESPONSE_TO_STEM_CELL_FACTOR	5.77009e-18	3.97213e-14	3.66073	0.338155	3.66073
GOBP_SYNAPTIC_VESICLE_RECYCLING	5.77009e-18	3.97213e-14	3.66073	0.052896	3.66073
GOBP_VISUAL_BEHAVIOR	5.77009e-18	3.97213e-14	3.66073	1.35012	3.66073
GOMF_GLUTAMATE_RECEPTOR_BINDING	4.1617e-17	6.79606e-14	3.62874	0.52091	3.62874
GOMF_SODIUM_CHANNEL_ACTIVITY	4.1617e-17	6.79606e-14	3.62874	0.997185	3.62874
GOCC_CYTOSOLIC_LARGE_RIBOSOMAL_SUBUNIT	1.09584e-16	9.82969e-14	3.60659	1.45454	3.60659
GOCC_SMALL_RIBOSOMAL_SUBUNIT	1.09584e-16	9.82969e-14	3.60659	1.62057	3.60659
GOCC_SYNAPTIC_VESICLE_MEMBRANE	1.09584e-16	9.82969e-14	3.60659	0.184836	3.60659
GOBP_ASSOCIATIVE_LEARNING	1.55985e-17	1.0738e-13	3.60126	1.0217	3.60126
GOBP_CEREBELLAR_CORTEX_DEVELOPMENT	1.55985e-17	1.0738e-13	3.60126	1.40696	3.60126
GOBP_EXPLORATION_BEHAVIOR	1.55985e-17	1.0738e-13	3.60126	0.956905	3.60126
GOBP_FIBROBLAST_APOPTOTIC_PROCESS	1.55985e-17	1.0738e-13	3.60126	0.4911	3.60126
GOBP_GLYCOLIPID_BIOSYNTHETIC_PROCESS	1.55985e-17	1.0738e-13	3.60126	1.07794	3.60126
GOBP_LIPOSACCHARIDE_METABOLIC_PROCESS	1.55985e-17	1.0738e-13	3.60126	1.14642	3.60126
GOBP_LIVER_MORPHOGENESIS	1.55985e-17	1.0738e-13	3.60126	0.002881	3.60126
GOBP_LYTIC_VACUOLE_ORGANIZATION	1.55985e-17	1.0738e-13	3.60126	0.682925	3.60126
GOBP_MACROPHAGE_PROLIFERATION	1.55985e-17	1.0738e-13	3.60126	0.223006	3.60126
GOBP_NEGATIVE_REGULATION_OF_BLOOD_VESSEL_ENDOTHELIAL_CELL_MIGRATION	1.55985e-17	1.0738e-13	3.60126	0.522763	3.60126
GOBP_NEGATIVE_REGULATION_OF_EPITHELIAL_CELL_MIGRATION	1.55985e-17	1.0738e-13	3.60126	0.393543	3.60126
GOBP_NEGATIVE_REGULATION_OF_MUSCLE_HYPERTROPHY	1.55985e-17	1.0738e-13	3.60126	0.638303	3.60126
GOBP_NEGATIVE_REGULATION_OF_PLATELET_ACTIVATION	1.55985e-17	1.0738e-13	3.60126	0.381393	3.60126
GOBP_NEURON_PROJECTION_ORGANIZATION	1.55985e-17	1.0738e-13	3.60126	1.04997	3.60126
GOBP_NEUROTRANSMITTER_RECEPTOR_INTERNALIZATION	1.55985e-17	1.0738e-13	3.60126	0.369988	3.60126
GOBP_POSITIVE_REGULATION_OF_DOPAMINE_SECRETION	1.55985e-17	1.0738e-13	3.60126	1.34812	3.60126
GOBP_POSITIVE_REGULATION_OF_SMOOTHENED_SIGNALING_PATHWAY	1.55985e-17	1.0738e-13	3.60126	0.729231	3.60126
GOBP_REGULATION_OF_AMYLOID_BETA_CLEARANCE	1.55985e-17	1.0738e-13	3.60126	0.216412	3.60126
GOBP_REGULATION_OF_CARDIAC_MUSCLE_CELL_CONTRACTION	1.55985e-17	1.0738e-13	3.60126	0.18161	3.60126
GOBP_REGULATION_OF_NEUROTRANSMITTER_TRANSPORT	1.55985e-17	1.0738e-13	3.60126	1.82206	3.60126
GOBP_REGULATION_OF_PODOSOME_ASSEMBLY	1.55985e-17	1.0738e-13	3.60126	0.12353	3.60126
GOBP_REGULATION_OF_TOR_SIGNALING	1.55985e-17	1.0738e-13	3.60126	2.1209	3.60126
GOBP_RESPONSE_TO_MERCURY_ION	1.55985e-17	1.0738e-13	3.60126	0.143876	3.60126
GOBP_SODIUM_ION_HOMEOSTASIS	1.55985e-17	1.0738e-13	3.60126	0.51087	3.60126
GOBP_TRANSLATION_AT_SYNAPSE	1.55985e-17	1.0738e-13	3.60126	1.27424	3.60126
GOMF_COMPLEMENT_COMPONENT_C1Q_COMPLEX_BINDING	1.09584e-16	1.78951e-13	3.57033	1.36076	3.57033
GOMF_HYDROLASE_ACTIVITY_HYDROLYZING_N_GLYCOSYL_COMPOUNDS	1.09584e-16	1.78951e-13	3.57033	0.236281	3.57033
GOMF_OPSONIN_BINDING	1.09584e-16	1.78951e-13	3.57033	1.36867	3.57033
GOMF_SYMPORTER_ACTIVITY	1.09584e-16	1.78951e-13	3.57033	0.0614536	3.57033
GOMF_UBIQUITIN_LIGASE_INHIBITOR_ACTIVITY	1.09584e-16	1.78951e-13	3.57033	0.0566982	3.57033
GOBP_AMINE_METABOLIC_PROCESS	4.1617e-17	2.86492e-13	3.54159	0.0887254	3.54159
GOBP_CRANIAL_SKELETAL_SYSTEM_DEVELOPMENT	4.1617e-17	2.86492e-13	3.54159	1.8033	3.54159
GOBP_DORSAL_VENTRAL_PATTERN_FORMATION	4.1617e-17	2.86492e-13	3.54159	0.755589	3.54159
GOBP_ESTABLISHMENT_OF_EPITHELIAL_CELL_APICAL_BASAL_POLARITY	4.1617e-17	2.86492e-13	3.54159	0.509924	3.54159
GOBP_ESTABLISHMENT_OF_EPITHELIAL_CELL_POLARITY	4.1617e-17	2.86492e-13	3.54159	0.413127	3.54159
GOBP_HEART_VALVE_MORPHOGENESIS	4.1617e-17	2.86492e-13	3.54159	0.997881	3.54159
GOBP_MYELOID_CELL_ACTIVATION_INVOLVED_IN_IMMUNE_RESPONSE	4.1617e-17	2.86492e-13	3.54159	0.132978	3.54159
GOBP_PHOSPHOLIPID_HOMEOSTASIS	4.1617e-17	2.86492e-13	3.54159	0.768934	3.54159
GOBP_POSITIVE_REGULATION_OF_CELL_MIGRATION_INVOLVED_IN_SPROUTING_ANGIOGENESIS	4.1617e-17	2.86492e-13	3.54159	0.141223	3.54159
GOBP_POSITIVE_REGULATION_OF_MACROPHAGE_MIGRATION	4.1617e-17	2.86492e-13	3.54159	0.867206	3.54159
GOBP_PROTEIN_O_LINKED_GLYCOSYLATION	4.1617e-17	2.86492e-13	3.54159	1.22284	3.54159
GOBP_REGULATION_OF_CAMP_MEDIATED_SIGNALING	4.1617e-17	2.86492e-13	3.54159	0.959549	3.54159
GOBP_REGULATION_OF_CELL_MIGRATION_INVOLVED_IN_SPROUTING_ANGIOGENESIS	4.1617e-17	2.86492e-13	3.54159	0.0333657	3.54159
GOBP_REGULATION_OF_LEUKOCYTE_TETHERING_OR_ROLLING	4.1617e-17	2.86492e-13	3.54159	1.32115	3.54159
GOBP_SEMI_LUNAR_VALVE_DEVELOPMENT	4.1617e-17	2.86492e-13	3.54159	0.984067	3.54159
GOMF_COLLAGEN_RECEPTOR_ACTIVITY	2.84784e-16	4.65051e-13	3.51177	0.340827	3.51177
GOMF_DISULFIDE_OXIDOREDUCTASE_ACTIVITY	2.84784e-16	4.65051e-13	3.51177	1.21647	3.51177
GOCC_COPI_COATED_VESICLE	7.30424e-16	6.55191e-13	3.49051	3.51105	3.49051
GOCC_FILAMENTOUS_ACTIN	7.30424e-16	6.55191e-13	3.49051	0.339281	3.49051
GOCC_VESICLE_COAT	7.30424e-16	6.55191e-13	3.49051	2.00496	3.49051
GOBP_AXIS_SPECIFICATION	1.09584e-16	7.54377e-13	3.48173	0.342181	3.48173
GOBP_CELLULAR_RESPONSE_TO_CADMIUM_ION	1.09584e-16	7.54377e-13	3.48173	1.02328	3.48173
GOBP_CELLULAR_RESPONSE_TO_PROSTAGLANDIN_STIMULUS	1.09584e-16	7.54377e-13	3.48173	1.50494	3.48173
GOBP_CELL_REDOX_HOMEOSTASIS	1.09584e-16	7.54377e-13	3.48173	1.87009	3.48173
GOBP_CENTRAL_NERVOUS_SYSTEM_NEURON_AXONOGENESIS	1.09584e-16	7.54377e-13	3.48173	1.19571	3.48173
GOBP_DETECTION_OF_BIOTIC_STIMULUS	1.09584e-16	7.54377e-13	3.48173	0.547674	3.48173
GOBP_HYPOTHALAMUS_DEVELOPMENT	1.09584e-16	7.54377e-13	3.48173	0.305547	3.48173
GOBP_LYMPH_VESSEL_MORPHOGENESIS	1.09584e-16	7.54377e-13	3.48173	0.260405	3.48173
GOBP_MIDGUT_DEVELOPMENT	1.09584e-16	7.54377e-13	3.48173	1.36839	3.48173
GOBP_MITOCHONDRIAL_TRANSMEMBRANE_TRANSPORT	1.09584e-16	7.54377e-13	3.48173	1.1024	3.48173
GOBP_MUSCLE_ATROPHY	1.09584e-16	7.54377e-13	3.48173	0.112062	3.48173
GOBP_NEGATIVE_REGULATION_OF_KERATINOCYTE_PROLIFERATION	1.09584e-16	7.54377e-13	3.48173	0.336095	3.48173
GOBP_OPTIC_NERVE_DEVELOPMENT	1.09584e-16	7.54377e-13	3.48173	0.740097	3.48173
GOBP_PHOTORECEPTOR_CELL_DEVELOPMENT	1.09584e-16	7.54377e-13	3.48173	0.963619	3.48173
GOBP_POLARIZED_EPITHELIAL_CELL_DIFFERENTIATION	1.09584e-16	7.54377e-13	3.48173	0.51609	3.48173
GOBP_POSITIVE_REGULATION_OF_MORPHOGENESIS_OF_AN_EPITHELIUM	1.09584e-16	7.54377e-13	3.48173	0.49043	3.48173
GOBP_PURINE_NUCLEOTIDE_BIOSYNTHETIC_PROCESS	1.09584e-16	7.54377e-13	3.48173	2.53454	3.48173
GOMF_PROTEIN_KINASE_A_BINDING	7.30424e-16	1.19278e-12	3.45303	0.480088	3.45303
GOCC_CYTOSOLIC_SMALL_RIBOSOMAL_SUBUNIT	1.84897e-15	1.65853e-12	3.43224	1.0546	3.43224
GOBP_AEROBIC_RESPIRATION	2.84784e-16	1.96045e-12	3.42164	4.75091	3.42164
GOBP_BARBED_END_ACTIN_FILAMENT_CAPPING	2.84784e-16	1.96045e-12	3.42164	0.616934	3.42164
GOBP_CD4_POSITIVE_OR_CD8_POSITIVE_ALPHA_BETA_T_CELL_LINEAGE_COMMITMENT	2.84784e-16	1.96045e-12	3.42164	1.03403	3.42164
GOBP_ESTABLISHMENT_OR_MAINTENANCE_OF_MONOPOLAR_CELL_POLARITY	2.84784e-16	1.96045e-12	3.42164	0.396226	3.42164
GOBP_HIGH_DENSITY_LIPOPROTEIN_PARTICLE_REMODELING	2.84784e-16	1.96045e-12	3.42164	1.24145	3.42164
GOBP_INTERLEUKIN_1_MEDIATED_SIGNALING_PATHWAY	2.84784e-16	1.96045e-12	3.42164	0.315796	3.42164
GOBP_MACROPHAGE_ACTIVATION_INVOLVED_IN_IMMUNE_RESPONSE	2.84784e-16	1.96045e-12	3.42164	0.53223	3.42164
GOBP_MODIFICATION_OF_POSTSYNAPTIC_ACTIN_CYTOSKELETON	2.84784e-16	1.96045e-12	3.42164	0.318613	3.42164
GOBP_NEGATIVE_REGULATION_OF_LIPID_LOCALIZATION	2.84784e-16	1.96045e-12	3.42164	0.218419	3.42164
GOBP_PARTURITION	2.84784e-16	1.96045e-12	3.42164	0.74156	3.42164
GOBP_POSITIVE_REGULATION_OF_CATECHOLAMINE_SECRETION	2.84784e-16	1.96045e-12	3.42164	1.35777	3.42164
GOBP_POSITIVE_REGULATION_OF_OLIGODENDROCYTE_DIFFERENTIATION	2.84784e-16	1.96045e-12	3.42164	0.207994	3.42164
GOBP_POSITIVE_REGULATION_OF_VASCULAR_ASSOCIATED_SMOOTH_MUSCLE_CELL_MIGRATION	2.84784e-16	1.96045e-12	3.42164	1.54249	3.42164
GOBP_REGULATION_OF_ENDOTHELIAL_CELL_DIFFERENTIATION	2.84784e-16	1.96045e-12	3.42164	0.69802	3.42164
GOBP_REGULATION_OF_MACROPHAGE_CHEMOTAXIS	2.84784e-16	1.96045e-12	3.42164	0.288617	3.42164
GOBP_REGULATION_OF_REGULATED_SECRETORY_PATHWAY	2.84784e-16	1.96045e-12	3.42164	0.911219	3.42164
GOBP_RESPONSE_TO_FOOD	2.84784e-16	1.96045e-12	3.42164	1.15645	3.42164
GOBP_SUBSTRATE_DEPENDENT_CELL_MIGRATION	2.84784e-16	1.96045e-12	3.42164	0.958662	3.42164
GOBP_T_HELPER_17_TYPE_IMMUNE_RESPONSE	2.84784e-16	1.96045e-12	3.42164	0.657481	3.42164
GOMF_CORECEPTOR_ACTIVITY	1.84897e-15	3.01937e-12	3.39412	1.23228	3.39412
GOMF_G_PROTEIN_BETA_SUBUNIT_BINDING	1.84897e-15	3.01937e-12	3.39412	1.28094	3.39412
GOMF_INTEGRIN_BINDING_INVOLVED_IN_CELL_MATRIX_ADHESION	1.84897e-15	3.01937e-12	3.39412	1.20114	3.39412
GOMF_OXIDOREDUCTASE_ACTIVITY_ACTING_ON_A_SULFUR_GROUP_OF_DONORS	1.84897e-15	3.01937e-12	3.39412	1.25154	3.39412
GOCC_COPII_COATED_ER_TO_GOLGI_TRANSPORT_VESICLE	4.61938e-15	4.14358e-12	3.37381	4.43895	3.37381
GOCC_GTPASE_COMPLEX	4.61938e-15	4.14358e-12	3.37381	1.94205	3.37381
GOCC_TRANSLOCON_COMPLEX	4.61938e-15	4.14358e-12	3.37381	1.11885	3.37381
GOBP_ALPHA_BETA_T_CELL_LINEAGE_COMMITMENT	7.30424e-16	5.02824e-12	3.36134	1.00019	3.36134
GOBP_CEREBELLAR_CORTEX_MORPHOGENESIS	7.30424e-16	5.02824e-12	3.36134	1.27427	3.36134
GOBP_ENDOTHELIAL_CELL_APOPTOTIC_PROCESS	7.30424e-16	5.02824e-12	3.36134	0.198767	3.36134
GOBP_LAMELLIPODIUM_ASSEMBLY	7.30424e-16	5.02824e-12	3.36134	0.162721	3.36134
GOBP_MYELOID_LEUKOCYTE_MEDIATED_IMMUNITY	7.30424e-16	5.02824e-12	3.36134	0.114036	3.36134
GOBP_NEGATIVE_REGULATION_OF_B_CELL_ACTIVATION	7.30424e-16	5.02824e-12	3.36134	0.241372	3.36134
GOBP_POSITIVE_REGULATION_OF_EPITHELIAL_CELL_DIFFERENTIATION	7.30424e-16	5.02824e-12	3.36134	0.865375	3.36134
GOBP_POSITIVE_REGULATION_OF_MEMBRANE_DEPOLARIZATION	7.30424e-16	5.02824e-12	3.36134	0.214238	3.36134
GOBP_POSITIVE_REGULATION_OF_SUBSTRATE_ADHESION_DEPENDENT_CELL_SPREADING	7.30424e-16	5.02824e-12	3.36134	0.50111	3.36134
GOBP_REGULATION_OF_CHONDROCYTE_DIFFERENTIATION	7.30424e-16	5.02824e-12	3.36134	0.179364	3.36134
GOBP_REGULATION_OF_HYDROGEN_PEROXIDE_MEDIATED_PROGRAMMED_CELL_DEATH	7.30424e-16	5.02824e-12	3.36134	0.213433	3.36134
GOBP_REGULATION_OF_SMOOTH_MUSCLE_CELL_DIFFERENTIATION	7.30424e-16	5.02824e-12	3.36134	0.50589	3.36134
GOBP_RESPONSE_TO_FLUORIDE	7.30424e-16	5.02824e-12	3.36134	1.36114	3.36134
GOBP_SECRETORY_GRANULE_ORGANIZATION	7.30424e-16	5.02824e-12	3.36134	0.333588	3.36134
GOMF_HYDROLASE_ACTIVITY_HYDROLYZING_O_GLYCOSYL_COMPOUNDS	4.61938e-15	7.54344e-12	3.33503	0.363847	3.33503
GOMF_LIPASE_INHIBITOR_ACTIVITY	4.61938e-15	7.54344e-12	3.33503	0.0713181	3.33503
GOMF_PHOSPHOPROTEIN_BINDING	4.61938e-15	7.54344e-12	3.33503	0.529187	3.33503
GOMF_TRANSCRIPTION_COREPRESSOR_BINDING	4.61938e-15	7.54344e-12	3.33503	0.0509221	3.33503
GOBP_CELLULAR_RESPONSE_TO_UNFOLDED_PROTEIN	1.84897e-15	1.27283e-11	3.30079	1.49764	3.30079
GOBP_CENTRAL_NERVOUS_SYSTEM_PROJECTION_NEURON_AXONOGENESIS	1.84897e-15	1.27283e-11	3.30079	1.25789	3.30079
GOBP_DEFENSE_RESPONSE_TO_FUNGUS	1.84897e-15	1.27283e-11	3.30079	0.912608	3.30079
GOBP_GLYCOSPHINGOLIPID_METABOLIC_PROCESS	1.84897e-15	1.27283e-11	3.30079	0.471022	3.30079
GOBP_GTP_METABOLIC_PROCESS	1.84897e-15	1.27283e-11	3.30079	0.199853	3.30079
GOBP_HYPOTONIC_RESPONSE	1.84897e-15	1.27283e-11	3.30079	0.263774	3.30079
GOBP_MAMMARY_DUCT_TERMINAL_END_BUD_GROWTH	1.84897e-15	1.27283e-11	3.30079	1.56063	3.30079
GOBP_MEMBRANE_LIPID_CATABOLIC_PROCESS	1.84897e-15	1.27283e-11	3.30079	0.147951	3.30079
GOBP_MESENCHYME_MORPHOGENESIS	1.84897e-15	1.27283e-11	3.30079	1.05569	3.30079
GOBP_NEGATIVE_REGULATION_OF_ACTIN_FILAMENT_DEPOLYMERIZATION	1.84897e-15	1.27283e-11	3.30079	1.1358	3.30079
GOBP_NEGATIVE_REGULATION_OF_STRIATED_MUSCLE_CELL_DIFFERENTIATION	1.84897e-15	1.27283e-11	3.30079	0.602042	3.30079
GOBP_PEPTIDE_HORMONE_PROCESSING	1.84897e-15	1.27283e-11	3.30079	1.52879	3.30079
GOBP_PHOTORECEPTOR_CELL_DIFFERENTIATION	1.84897e-15	1.27283e-11	3.30079	1.12807	3.30079
GOBP_POSITIVE_REGULATION_OF_CALCIUM_ION_TRANSMEMBRANE_TRANSPORTER_ACTIVITY	1.84897e-15	1.27283e-11	3.30079	0.58794	3.30079
GOBP_POSITIVE_REGULATION_OF_OXIDATIVE_STRESS_INDUCED_INTRINSIC_APOPTOTIC_SIGNALING_PATHWAY	1.84897e-15	1.27283e-11	3.30079	0.379926	3.30079
GOBP_PROTEIN_LOCALIZATION_TO_ENDOPLASMIC_RETICULUM	1.84897e-15	1.27283e-11	3.30079	4.42922	3.30079
GOBP_PROTEIN_OXIDATION	1.84897e-15	1.27283e-11	3.30079	1.1349	3.30079
GOBP_REGULATION_OF_B_CELL_DIFFERENTIATION	1.84897e-15	1.27283e-11	3.30079	0.709953	3.30079
GOBP_REGULATION_OF_CALCIUM_ION_TRANSMEMBRANE_TRANSPORTER_ACTIVITY	1.84897e-15	1.27283e-11	3.30079	0.878277	3.30079
GOBP_REGULATION_OF_FIBROBLAST_APOPTOTIC_PROCESS	1.84897e-15	1.27283e-11	3.30079	0.69383	3.30079
GOBP_REGULATION_OF_LIPOPROTEIN_PARTICLE_CLEARANCE	1.84897e-15	1.27283e-11	3.30079	0.493395	3.30079
GOBP_REGULATION_OF_ORGANIC_ACID_TRANSPORT	1.84897e-15	1.27283e-11	3.30079	0.221965	3.30079
GOBP_REGULATION_OF_VASCULAR_PERMEABILITY	1.84897e-15	1.27283e-11	3.30079	0.610865	3.30079
GOBP_RESPIRATORY_GASEOUS_EXCHANGE_BY_RESPIRATORY_SYSTEM	1.84897e-15	1.27283e-11	3.30079	0.84983	3.30079
GOBP_SIGNALING_RECEPTOR_LIGAND_PRECURSOR_PROCESSING	1.84897e-15	1.27283e-11	3.30079	1.44734	3.30079
GOBP_SODIUM_ION_EXPORT_ACROSS_PLASMA_MEMBRANE	1.84897e-15	1.27283e-11	3.30079	0.232835	3.30079
GOBP_TOR_SIGNALING	1.84897e-15	1.27283e-11	3.30079	2.38147	3.30079
GOMF_G_PROTEIN_ALPHA_SUBUNIT_BINDING	1.13903e-14	1.86004e-11	3.27574	1.1797	3.27574
GOMF_PEPTIDYL_PROLINE_4_DIOXYGENASE_ACTIVITY	1.13903e-14	1.86004e-11	3.27574	0.108069	3.27574
GOMF_RIBOSOME_BINDING	1.13903e-14	1.86004e-11	3.27574	1.77453	3.27574
GOCC_DENDRITIC_SHAFT	2.77198e-14	2.48647e-11	3.25644	0.775275	3.25644
GOBP_CIRCADIAN_REGULATION_OF_GENE_EXPRESSION	4.61938e-15	3.17998e-11	3.24	0.861625	3.24
GOBP_CORTICOSTEROID_HORMONE_SECRETION	4.61938e-15	3.17998e-11	3.24	0.245642	3.24
GOBP_DENDRITIC_SPINE_MORPHOGENESIS	4.61938e-15	3.17998e-11	3.24	0.915728	3.24
GOBP_DEVELOPMENTAL_PIGMENTATION	4.61938e-15	3.17998e-11	3.24	0.949009	3.24
GOBP_DICARBOXYLIC_ACID_METABOLIC_PROCESS	4.61938e-15	3.17998e-11	3.24	0.473972	3.24
GOBP_HEMATOPOIETIC_STEM_CELL_DIFFERENTIATION	4.61938e-15	3.17998e-11	3.24	0.120088	3.24
GOBP_LACTATION	4.61938e-15	3.17998e-11	3.24	0.0839062	3.24
GOBP_MACROPHAGE_DIFFERENTIATION	4.61938e-15	3.17998e-11	3.24	0.68618	3.24
GOBP_NEGATIVE_REGULATION_OF_ADENYLATE_CYCLASE_ACTIVATING_G_PROTEIN_COUPLED_RECEPTOR_SIGNALING_PATHWAY	4.61938e-15	3.17998e-11	3.24	0.240155	3.24
GOBP_NEGATIVE_REGULATION_OF_CYTOSOLIC_CALCIUM_ION_CONCENTRATION	4.61938e-15	3.17998e-11	3.24	0.0949027	3.24
GOBP_NEGATIVE_REGULATION_OF_FATTY_ACID_METABOLIC_PROCESS	4.61938e-15	3.17998e-11	3.24	0.444668	3.24
GOBP_POSITIVE_REGULATION_OF_DENDRITIC_SPINE_DEVELOPMENT	4.61938e-15	3.17998e-11	3.24	1.35822	3.24
GOBP_POSITIVE_REGULATION_OF_FIBROBLAST_APOPTOTIC_PROCESS	4.61938e-15	3.17998e-11	3.24	0.522216	3.24
GOBP_POSITIVE_REGULATION_OF_INSULIN_SECRETION_INVOLVED_IN_CELLULAR_RESPONSE_TO_GLUCOSE_STIMULUS	4.61938e-15	3.17998e-11	3.24	1.08934	3.24
GOBP_REGULATION_OF_FILOPODIUM_ASSEMBLY	4.61938e-15	3.17998e-11	3.24	1.0788	3.24
GOBP_TOOTH_MINERALIZATION	4.61938e-15	3.17998e-11	3.24	1.28611	3.24
GOBP_TRIGLYCERIDE_RICH_LIPOPROTEIN_PARTICLE_REMODELING	4.61938e-15	3.17998e-11	3.24	1.16548	3.24
GOBP_T_HELPER_17_CELL_DIFFERENTIATION	4.61938e-15	3.17998e-11	3.24	0.490607	3.24
GOBP_VASCULAR_ASSOCIATED_SMOOTH_MUSCLE_CELL_MIGRATION	4.61938e-15	3.17998e-11	3.24	2.21276	3.24
GOMF_E_BOX_BINDING	2.77198e-14	4.52665e-11	3.21624	0.915642	3.21624
GOMF_MOLECULAR_SENSOR_ACTIVITY	2.77198e-14	4.52665e-11	3.21624	0.437652	3.21624
GOMF_OXYGEN_BINDING	2.77198e-14	4.52665e-11	3.21624	0.836898	3.21624
GOMF_PROTEIN_DISULFIDE_REDUCTASE_ACTIVITY	2.77198e-14	4.52665e-11	3.21624	1.45007	3.21624
GOMF_R_SMAD_BINDING	2.77198e-14	4.52665e-11	3.21624	0.677118	3.21624
GOMF_SYNTAXIN_BINDING	2.77198e-14	4.52665e-11	3.21624	0.226895	3.21624
GOCC_CALCIUM_CHANNEL_COMPLEX	6.6581e-14	5.97232e-11	3.19748	0.586923	3.19748
GOCC_CYTOSOLIC_REGION	6.6581e-14	5.97232e-11	3.19748	0.188737	3.19748
GOCC_ENDOSOME_LUMEN	6.6581e-14	5.97232e-11	3.19748	0.524527	3.19748
GOCC_SARCOPLASMIC_RETICULUM	6.6581e-14	5.97232e-11	3.19748	2.74262	3.19748
GOCC_SEC61_TRANSLOCON_COMPLEX	6.6581e-14	5.97232e-11	3.19748	0.742306	3.19748
GOBP_BLOOD_VESSEL_ENDOTHELIAL_CELL_PROLIFERATION_INVOLVED_IN_SPROUTING_ANGIOGENESIS	1.13903e-14	7.8411e-11	3.17893	0.410398	3.17893
GOBP_CARDIAC_VENTRICLE_MORPHOGENESIS	1.13903e-14	7.8411e-11	3.17893	0.375281	3.17893
GOBP_CELLULAR_RESPONSE_TO_ESTROGEN_STIMULUS	1.13903e-14	7.8411e-11	3.17893	0.823756	3.17893
GOBP_CELLULAR_RESPONSE_TO_UV_B	1.13903e-14	7.8411e-11	3.17893	0.117046	3.17893
GOBP_CHEMOKINE_C_X_C_MOTIF_LIGAND_12_SIGNALING_PATHWAY	1.13903e-14	7.8411e-11	3.17893	1.02598	3.17893
GOBP_CRANIAL_NERVE_MORPHOGENESIS	1.13903e-14	7.8411e-11	3.17893	0.500744	3.17893
GOBP_DENDRITIC_CELL_CHEMOTAXIS	1.13903e-14	7.8411e-11	3.17893	0.525607	3.17893
GOBP_ESTABLISHMENT_OF_PROTEIN_LOCALIZATION_TO_PLASMA_MEMBRANE	1.13903e-14	7.8411e-11	3.17893	0.185028	3.17893
GOBP_HIPPOCAMPUS_DEVELOPMENT	1.13903e-14	7.8411e-11	3.17893	0.375748	3.17893
GOBP_LYSOSOMAL_TRANSPORT	1.13903e-14	7.8411e-11	3.17893	0.157652	3.17893
GOBP_MATURE_B_CELL_DIFFERENTIATION_INVOLVED_IN_IMMUNE_RESPONSE	1.13903e-14	7.8411e-11	3.17893	0.0350088	3.17893
GOBP_PEPTIDYL_PROLINE_HYDROXYLATION	1.13903e-14	7.8411e-11	3.17893	0.966711	3.17893
GOBP_POSITIVE_REGULATION_BY_HOST_OF_VIRAL_GENOME_REPLICATION	1.13903e-14	7.8411e-11	3.17893	0.320248	3.17893
GOBP_POSITIVE_REGULATION_OF_EPITHELIAL_CELL_APOPTOTIC_PROCESS	1.13903e-14	7.8411e-11	3.17893	0.313985	3.17893
GOBP_REGULATION_OF_CELLULAR_PH	1.13903e-14	7.8411e-11	3.17893	0.350386	3.17893
GOBP_REGULATION_OF_GLIAL_CELL_MIGRATION	1.13903e-14	7.8411e-11	3.17893	0.267044	3.17893
GOBP_REGULATION_OF_MEMBRANE_REPOLARIZATION	1.13903e-14	7.8411e-11	3.17893	0.0427479	3.17893
GOBP_REGULATION_OF_PROTEIN_LOCALIZATION_TO_CELL_SURFACE	1.13903e-14	7.8411e-11	3.17893	0.418387	3.17893
GOBP_SERTOLI_CELL_DIFFERENTIATION	1.13903e-14	7.8411e-11	3.17893	0.224151	3.17893
GOBP_T_CELL_LINEAGE_COMMITMENT	1.13903e-14	7.8411e-11	3.17893	0.913877	3.17893
GOMF_ADRENERGIC_RECEPTOR_BINDING	6.6581e-14	1.08727e-10	3.15653	0.00673087	3.15653
GOMF_CELL_MATRIX_ADHESION_MEDIATOR_ACTIVITY	6.6581e-14	1.08727e-10	3.15653	1.23576	3.15653
GOMF_FIBROBLAST_GROWTH_FACTOR_BINDING	6.6581e-14	1.08727e-10	3.15653	0.163131	3.15653
GOMF_METAL_ION_SEQUESTERING_ACTIVITY	6.6581e-14	1.08727e-10	3.15653	0.0963397	3.15653
GOMF_NEUROTRANSMITTER_RECEPTOR_ACTIVITY	6.6581e-14	1.08727e-10	3.15653	0.998591	3.15653
GOMF_NITRITE_REDUCTASE_ACTIVITY	6.6581e-14	1.08727e-10	3.15653	0.640189	3.15653
GOMF_SNARE_BINDING	6.6581e-14	1.08727e-10	3.15653	1.04296	3.15653
GOCC_AUTOPHAGOSOME_MEMBRANE	1.5784e-13	1.41583e-10	3.13831	1.65475	3.13831
GOCC_CHYLOMICRON	1.5784e-13	1.41583e-10	3.13831	1.06984	3.13831
GOCC_LARGE_RIBOSOMAL_SUBUNIT	1.5784e-13	1.41583e-10	3.13831	1.93349	3.13831
GOCC_POSTSYNAPTIC_CYTOSOL	1.5784e-13	1.41583e-10	3.13831	0.132972	3.13831
GOBP_AORTIC_VALVE_MORPHOGENESIS	2.77198e-14	1.90823e-10	3.11759	0.992517	3.11759
GOBP_ASTROCYTE_DEVELOPMENT	2.77198e-14	1.90823e-10	3.11759	0.789871	3.11759
GOBP_CARDIAC_NEURAL_CREST_CELL_MIGRATION_INVOLVED_IN_OUTFLOW_TRACT_MORPHOGENESIS	2.77198e-14	1.90823e-10	3.11759	0.275532	3.11759
GOBP_CYTOKINE_PRODUCTION_INVOLVED_IN_INFLAMMATORY_RESPONSE	2.77198e-14	1.90823e-10	3.11759	0.69556	3.11759
GOBP_C_X_C_CHEMOKINE_RECEPTOR_CXCR4_SIGNALING_PATHWAY	2.77198e-14	1.90823e-10	3.11759	1.2104	3.11759
GOBP_ENDOTHELIAL_CELL_MATRIX_ADHESION	2.77198e-14	1.90823e-10	3.11759	0.745026	3.11759
GOBP_ENDOTHELIAL_CELL_MATRIX_ADHESION_VIA_FIBRONECTIN	2.77198e-14	1.90823e-10	3.11759	1.01263	3.11759
GOBP_NEGATIVE_REGULATION_OF_CATION_CHANNEL_ACTIVITY	2.77198e-14	1.90823e-10	3.11759	0.345442	3.11759
GOBP_OXIDATIVE_PHOSPHORYLATION	2.77198e-14	1.90823e-10	3.11759	4.50581	3.11759
GOBP_PROGRAMMED_CELL_DEATH_IN_RESPONSE_TO_REACTIVE_OXYGEN_SPECIES	2.77198e-14	1.90823e-10	3.11759	0.233158	3.11759
GOBP_REGULATION_OF_ACTIVIN_RECEPTOR_SIGNALING_PATHWAY	2.77198e-14	1.90823e-10	3.11759	0.777599	3.11759
GOBP_REGULATION_OF_POSTSYNAPSE_ASSEMBLY	2.77198e-14	1.90823e-10	3.11759	0.021398	3.11759
GOBP_RESPONSE_TO_ZINC_ION	2.77198e-14	1.90823e-10	3.11759	1.12746	3.11759
GOMF_CALCIUM_CHANNEL_REGULATOR_ACTIVITY	1.5784e-13	2.57753e-10	3.09658	0.441075	3.09658
GOMF_DYNEIN_INTERMEDIATE_CHAIN_BINDING	1.5784e-13	2.57753e-10	3.09658	0.0796865	3.09658
GOMF_OLIGOSACCHARIDE_BINDING	1.5784e-13	2.57753e-10	3.09658	0.0359818	3.09658
GOMF_POSTSYNAPTIC_NEUROTRANSMITTER_RECEPTOR_ACTIVITY	1.5784e-13	2.57753e-10	3.09658	1.07736	3.09658
GOCC_ROUGH_ENDOPLASMIC_RETICULUM_MEMBRANE	3.69313e-13	3.31273e-10	3.07893	2.20287	3.07893
GOBP_ACTIN_FILAMENT_DEPOLYMERIZATION	6.6581e-14	4.58344e-10	3.05595	0.724188	3.05595
GOBP_ACTIVIN_RECEPTOR_SIGNALING_PATHWAY	6.6581e-14	4.58344e-10	3.05595	1.14762	3.05595
GOBP_ADENYLATE_CYCLASE_INHIBITING_G_PROTEIN_COUPLED_RECEPTOR_SIGNALING_PATHWAY	6.6581e-14	4.58344e-10	3.05595	1.32218	3.05595
GOBP_ASTROCYTE_ACTIVATION	6.6581e-14	4.58344e-10	3.05595	0.828541	3.05595
GOBP_ATP_SYNTHESIS_COUPLED_ELECTRON_TRANSPORT	6.6581e-14	4.58344e-10	3.05595	2.51519	3.05595
GOBP_CELLULAR_PIGMENTATION	6.6581e-14	4.58344e-10	3.05595	1.03301	3.05595
GOBP_ELECTRON_TRANSPORT_CHAIN	6.6581e-14	4.58344e-10	3.05595	2.63028	3.05595
GOBP_HEART_TRABECULA_FORMATION	6.6581e-14	4.58344e-10	3.05595	0.695625	3.05595
GOBP_LIPOPROTEIN_BIOSYNTHETIC_PROCESS	6.6581e-14	4.58344e-10	3.05595	0.436988	3.05595
GOBP_LONG_TERM_MEMORY	6.6581e-14	4.58344e-10	3.05595	0.700435	3.05595
GOBP_NEGATIVE_REGULATION_OF_MAP_KINASE_ACTIVITY	6.6581e-14	4.58344e-10	3.05595	0.320168	3.05595
GOBP_POSITIVE_REGULATION_OF_AMYLOID_PRECURSOR_PROTEIN_CATABOLIC_PROCESS	6.6581e-14	4.58344e-10	3.05595	0.305943	3.05595
GOBP_POSITIVE_REGULATION_OF_INTERLEUKIN_4_PRODUCTION	6.6581e-14	4.58344e-10	3.05595	0.382285	3.05595
GOBP_POSITIVE_REGULATION_OF_MACROPHAGE_ACTIVATION	6.6581e-14	4.58344e-10	3.05595	0.553495	3.05595
GOBP_POSITIVE_REGULATION_OF_OSTEOCLAST_DIFFERENTIATION	6.6581e-14	4.58344e-10	3.05595	0.00915904	3.05595
GOBP_POSITIVE_REGULATION_OF_PLATELET_ACTIVATION	6.6581e-14	4.58344e-10	3.05595	0.315929	3.05595
GOBP_POSITIVE_REGULATION_OF_RECEPTOR_INTERNALIZATION	6.6581e-14	4.58344e-10	3.05595	0.374319	3.05595
GOBP_PROTON_TRANSMEMBRANE_TRANSPORT	6.6581e-14	4.58344e-10	3.05595	1.89247	3.05595
GOBP_REGULATION_OF_AUTOPHAGOSOME_ASSEMBLY	6.6581e-14	4.58344e-10	3.05595	1.17259	3.05595
GOBP_REGULATION_OF_ENDOCRINE_PROCESS	6.6581e-14	4.58344e-10	3.05595	0.799259	3.05595
GOBP_REGULATION_OF_OXIDOREDUCTASE_ACTIVITY	6.6581e-14	4.58344e-10	3.05595	0.128847	3.05595
GOBP_REGULATION_OF_PHOSPHOLIPID_METABOLIC_PROCESS	6.6581e-14	4.58344e-10	3.05595	0.364519	3.05595
GOBP_RESPONSE_TO_ACETYLCHOLINE	6.6581e-14	4.58344e-10	3.05595	1.47029	3.05595
GOBP_RESPONSE_TO_DIETARY_EXCESS	6.6581e-14	4.58344e-10	3.05595	0.381781	3.05595
GOBP_SYNAPSE_MATURATION	6.6581e-14	4.58344e-10	3.05595	0.117067	3.05595
GOMF_CARBOXYPEPTIDASE_ACTIVITY	3.69313e-13	6.03088e-10	3.03638	1.71682	3.03638
GOCC_BLOOD_MICROPARTICLE	8.52873e-13	7.65027e-10	3.01932	1.41558	3.01932
GOCC_MYOSIN_COMPLEX	8.52873e-13	7.65027e-10	3.01932	0.422256	3.01932
GOBP_CARDIAC_EPITHELIAL_TO_MESENCHYMAL_TRANSITION	1.5784e-13	1.08657e-09	2.99398	0.876463	2.99398
GOBP_CEREBELLAR_PURKINJE_CELL_LAYER_DEVELOPMENT	1.5784e-13	1.08657e-09	2.99398	0.789507	2.99398
GOBP_ESTROUS_CYCLE	1.5784e-13	1.08657e-09	2.99398	0.424277	2.99398
GOBP_MATING_BEHAVIOR	1.5784e-13	1.08657e-09	2.99398	1.03016	2.99398
GOBP_NEGATIVE_REGULATION_OF_CARDIAC_MUSCLE_CELL_PROLIFERATION	1.5784e-13	1.08657e-09	2.99398	0.308655	2.99398
GOBP_PHOSPHATIDYLINOSITOL_BIOSYNTHETIC_PROCESS	1.5784e-13	1.08657e-09	2.99398	0.550243	2.99398
GOBP_POSITIVE_REGULATION_OF_EXTRINSIC_APOPTOTIC_SIGNALING_PATHWAY_VIA_DEATH_DOMAIN_RECEPTORS	1.5784e-13	1.08657e-09	2.99398	0.039597	2.99398
GOBP_POSITIVE_REGULATION_OF_FILOPODIUM_ASSEMBLY	1.5784e-13	1.08657e-09	2.99398	1.06266	2.99398
GOBP_RECEPTOR_RECYCLING	1.5784e-13	1.08657e-09	2.99398	0.031576	2.99398
GOBP_REGULATION_OF_ADENYLATE_CYCLASE_ACTIVATING_G_PROTEIN_COUPLED_RECEPTOR_SIGNALING_PATHWAY	1.5784e-13	1.08657e-09	2.99398	0.315521	2.99398
GOBP_REGULATION_OF_BROWN_FAT_CELL_DIFFERENTIATION	1.5784e-13	1.08657e-09	2.99398	0.451483	2.99398
GOBP_REGULATION_OF_POSTSYNAPTIC_NEUROTRANSMITTER_RECEPTOR_INTERNALIZATION	1.5784e-13	1.08657e-09	2.99398	0.519556	2.99398
GOBP_REGULATION_OF_T_HELPER_1_CELL_DIFFERENTIATION	1.5784e-13	1.08657e-09	2.99398	0.209219	2.99398
GOBP_VASCULAR_ASSOCIATED_SMOOTH_MUSCLE_CELL_DEVELOPMENT	1.5784e-13	1.08657e-09	2.99398	0.948648	2.99398
GOMF_ALPHA_TUBULIN_BINDING	8.52873e-13	1.39274e-09	2.97593	0.25326	2.97593
GOMF_CXCR3_CHEMOKINE_RECEPTOR_BINDING	8.52873e-13	1.39274e-09	2.97593	1.15059	2.97593
GOMF_PEPTIDE_HORMONE_BINDING	8.52873e-13	1.39274e-09	2.97593	1.28157	2.97593
GOMF_SODIUM_CHANNEL_REGULATOR_ACTIVITY	8.52873e-13	1.39274e-09	2.97593	0.657974	2.97593
GOMF_SPHINGOSINE_1_PHOSPHATE_PHOSPHATASE_ACTIVITY	8.52873e-13	1.39274e-09	2.97593	1.10091	2.97593
GOCC_COLLAGEN_TYPE_XI_TRIMER	1.94397e-12	1.74374e-09	2.95948	1.54421	2.95948
GOBP_INTEGRATED_STRESS_RESPONSE_SIGNALING	3.69313e-13	2.54235e-09	2.93168	0.0553946	2.93168
GOBP_MAINTENANCE_OF_PROTEIN_LOCALIZATION_IN_ORGANELLE	3.69313e-13	2.54235e-09	2.93168	1.21257	2.93168
GOBP_MIDBRAIN_DOPAMINERGIC_NEURON_DIFFERENTIATION	3.69313e-13	2.54235e-09	2.93168	0.672599	2.93168
GOBP_MORPHOGENESIS_OF_AN_EPITHELIAL_FOLD	3.69313e-13	2.54235e-09	2.93168	1.11819	2.93168
GOBP_NEGATIVE_REGULATION_OF_ALPHA_BETA_T_CELL_DIFFERENTIATION	3.69313e-13	2.54235e-09	2.93168	0.0493529	2.93168
GOBP_NEGATIVE_REGULATION_OF_PROTEIN_MATURATION	3.69313e-13	2.54235e-09	2.93168	0.595856	2.93168
GOBP_ORGANELLE_MEMBRANE_FUSION	3.69313e-13	2.54235e-09	2.93168	0.294197	2.93168
GOBP_ORGANELLE_TRANSPORT_ALONG_MICROTUBULE	3.69313e-13	2.54235e-09	2.93168	1.06087	2.93168
GOBP_PERIPHERAL_NERVOUS_SYSTEM_AXON_ENSHEATHMENT	3.69313e-13	2.54235e-09	2.93168	0.067405	2.93168
GOBP_PHOSPHATIDYLINOSITOL_METABOLIC_PROCESS	3.69313e-13	2.54235e-09	2.93168	1.14934	2.93168
GOBP_POSITIVE_REGULATION_OF_CARTILAGE_DEVELOPMENT	3.69313e-13	2.54235e-09	2.93168	0.567461	2.93168
GOBP_POSITIVE_REGULATION_OF_G_PROTEIN_COUPLED_RECEPTOR_SIGNALING_PATHWAY	3.69313e-13	2.54235e-09	2.93168	0.559364	2.93168
GOBP_POSITIVE_REGULATION_OF_INTRINSIC_APOPTOTIC_SIGNALING_PATHWAY_BY_P53_CLASS_MEDIATOR	3.69313e-13	2.54235e-09	2.93168	0.58813	2.93168
GOBP_POSITIVE_REGULATION_OF_NON_CANONICAL_WNT_SIGNALING_PATHWAY	3.69313e-13	2.54235e-09	2.93168	0.33948	2.93168
GOBP_POSITIVE_REGULATION_OF_RECEPTOR_SIGNALING_PATHWAY_VIA_STAT	3.69313e-13	2.54235e-09	2.93168	1.58294	2.93168
GOBP_PROTEIN_EXIT_FROM_ENDOPLASMIC_RETICULUM	3.69313e-13	2.54235e-09	2.93168	2.14868	2.93168
GOBP_REGULATION_OF_BASEMENT_MEMBRANE_ORGANIZATION	3.69313e-13	2.54235e-09	2.93168	1.21364	2.93168
GOBP_REGULATION_OF_COLLAGEN_FIBRIL_ORGANIZATION	3.69313e-13	2.54235e-09	2.93168	1.87447	2.93168
GOBP_REGULATION_OF_MODIFICATION_OF_POSTSYNAPTIC_STRUCTURE	3.69313e-13	2.54235e-09	2.93168	0.0445893	2.93168
GOBP_REGULATION_OF_OLIGODENDROCYTE_DIFFERENTIATION	3.69313e-13	2.54235e-09	2.93168	0.066902	2.93168
GOBP_REGULATION_OF_PLATELET_DERIVED_GROWTH_FACTOR_RECEPTOR_BETA_SIGNALING_PATHWAY	3.69313e-13	2.54235e-09	2.93168	1.11704	2.93168
GOBP_RESPIRATORY_BURST	3.69313e-13	2.54235e-09	2.93168	0.0614271	2.93168
GOBP_RESPONSE_TO_PAIN	3.69313e-13	2.54235e-09	2.93168	0.815606	2.93168
GOBP_SARCOPLASMIC_RETICULUM_CALCIUM_ION_TRANSPORT	3.69313e-13	2.54235e-09	2.93168	0.319915	2.93168
GOBP_SECONDARY_METABOLIC_PROCESS	3.69313e-13	2.54235e-09	2.93168	1.64844	2.93168
GOBP_SKIN_MORPHOGENESIS	3.69313e-13	2.54235e-09	2.93168	1.45595	2.93168
GOBP_SOMATIC_STEM_CELL_POPULATION_MAINTENANCE	3.69313e-13	2.54235e-09	2.93168	0.111888	2.93168
GOMF_ACTININ_BINDING	1.94397e-12	3.17451e-09	2.91519	0.620385	2.91519
GOMF_ENZYME_SUBSTRATE_ADAPTOR_ACTIVITY	1.94397e-12	3.17451e-09	2.91519	0.0309017	2.91519
GOCC_RESPIRATORY_CHAIN_COMPLEX	4.37336e-12	3.9229e-09	2.89938	5.32248	2.89938
GOBP_AMINO_ACID_TRANSMEMBRANE_TRANSPORT	8.52873e-13	5.87117e-09	2.86902	0.250164	2.86902
GOBP_AMINO_SUGAR_METABOLIC_PROCESS	8.52873e-13	5.87117e-09	2.86902	0.164704	2.86902
GOBP_CORPUS_CALLOSUM_DEVELOPMENT	8.52873e-13	5.87117e-09	2.86902	1.1418	2.86902
GOBP_CXCL12_ACTIVATED_CXCR4_SIGNALING_PATHWAY	8.52873e-13	5.87117e-09	2.86902	1.19346	2.86902
GOBP_ENDOCARDIAL_CUSHION_MORPHOGENESIS	8.52873e-13	5.87117e-09	2.86902	0.962096	2.86902
GOBP_KERATINOCYTE_APOPTOTIC_PROCESS	8.52873e-13	5.87117e-09	2.86902	0.178399	2.86902
GOBP_LEUKOCYTE_MIGRATION_INVOLVED_IN_INFLAMMATORY_RESPONSE	8.52873e-13	5.87117e-09	2.86902	0.620891	2.86902
GOBP_MEMBRANE_LIPID_BIOSYNTHETIC_PROCESS	8.52873e-13	5.87117e-09	2.86902	0.736325	2.86902
GOBP_MIDBRAIN_DEVELOPMENT	8.52873e-13	5.87117e-09	2.86902	1.14369	2.86902
GOBP_MORPHOGENESIS_OF_AN_ENDOTHELIUM	8.52873e-13	5.87117e-09	2.86902	0.721957	2.86902
GOBP_NEGATIVE_REGULATION_OF_MIRNA_METABOLIC_PROCESS	8.52873e-13	5.87117e-09	2.86902	0.163226	2.86902
GOBP_POSITIVE_REGULATION_OF_COAGULATION	8.52873e-13	5.87117e-09	2.86902	0.917544	2.86902
GOBP_POSITIVE_REGULATION_OF_TORC1_SIGNALING	8.52873e-13	5.87117e-09	2.86902	1.01554	2.86902
GOBP_POSITIVE_REGULATION_OF_T_HELPER_1_CELL_DIFFERENTIATION	8.52873e-13	5.87117e-09	2.86902	0.215357	2.86902
GOBP_REGULATION_OF_CAMP_PKA_SIGNAL_TRANSDUCTION	8.52873e-13	5.87117e-09	2.86902	0.185375	2.86902
GOBP_REGULATION_OF_EXTRACELLULAR_MATRIX_DISASSEMBLY	8.52873e-13	5.87117e-09	2.86902	0.121331	2.86902
GOBP_REGULATORY_NCRNA_MEDIATED_GENE_SILENCING	8.52873e-13	5.87117e-09	2.86902	0.0628313	2.86902
GOBP_RESPONSE_TO_HEPATOCYTE_GROWTH_FACTOR	8.52873e-13	5.87117e-09	2.86902	1.3166	2.86902
GOBP_TORC1_SIGNALING	8.52873e-13	5.87117e-09	2.86902	1.3902	2.86902
GOMF_LIPID_TRANSMEMBRANE_TRANSPORTER_ACTIVITY	4.37336e-12	7.1417e-09	2.85415	0.759736	2.85415
GOCC_ENDOPLASMIC_RETICULUM_CHAPERONE_COMPLEX	9.71098e-12	8.71074e-09	2.839	1.59495	2.839
GOCC_ZYMOGEN_GRANULE_MEMBRANE	9.71098e-12	8.71074e-09	2.839	0.167883	2.839
GOBP_COLUMNAR_CUBOIDAL_EPITHELIAL_CELL_DEVELOPMENT	1.94397e-12	1.33823e-08	2.80597	0.315693	2.80597
GOBP_EMBRYONIC_HEMOPOIESIS	1.94397e-12	1.33823e-08	2.80597	0.835688	2.80597
GOBP_ENDOCARDIAL_CUSHION_DEVELOPMENT	1.94397e-12	1.33823e-08	2.80597	1.04674	2.80597
GOBP_MAINTENANCE_OF_PROTEIN_LOCATION_IN_EXTRACELLULAR_REGION	1.94397e-12	1.33823e-08	2.80597	1.02661	2.80597
GOBP_NEGATIVE_REGULATION_OF_AXON_EXTENSION	1.94397e-12	1.33823e-08	2.80597	0.619473	2.80597
GOBP_NEGATIVE_REGULATION_OF_CELL_SUBSTRATE_JUNCTION_ORGANIZATION	1.94397e-12	1.33823e-08	2.80597	1.4514	2.80597
GOBP_NEGATIVE_REGULATION_OF_LIPID_TRANSPORT	1.94397e-12	1.33823e-08	2.80597	0.17455	2.80597
GOBP_NEUROTRANSMITTER_RECEPTOR_LOCALIZATION_TO_POSTSYNAPTIC_SPECIALIZATION_MEMBRANE	1.94397e-12	1.33823e-08	2.80597	0.218815	2.80597
GOBP_NITRIC_OXIDE_MEDIATED_SIGNAL_TRANSDUCTION	1.94397e-12	1.33823e-08	2.80597	0.621432	2.80597
GOBP_PLASMA_LIPOPROTEIN_PARTICLE_CLEARANCE	1.94397e-12	1.33823e-08	2.80597	0.618335	2.80597
GOBP_POSITIVE_REGULATION_OF_SMOOTH_MUSCLE_CELL_DIFFERENTIATION	1.94397e-12	1.33823e-08	2.80597	0.561793	2.80597
GOBP_PROTEIN_LOCALIZATION_TO_CILIUM	1.94397e-12	1.33823e-08	2.80597	1.0489	2.80597
GOBP_RECEPTOR_METABOLIC_PROCESS	1.94397e-12	1.33823e-08	2.80597	0.62883	2.80597
GOBP_REGULATION_OF_ENDODERMAL_CELL_DIFFERENTIATION	1.94397e-12	1.33823e-08	2.80597	1.31526	2.80597
GOBP_REGULATION_OF_INCLUSION_BODY_ASSEMBLY	1.94397e-12	1.33823e-08	2.80597	0.000218717	2.80597
GOBP_REGULATION_OF_NEUROTRANSMITTER_RECEPTOR_LOCALIZATION_TO_POSTSYNAPTIC_SPECIALIZATION_MEMBRANE	1.94397e-12	1.33823e-08	2.80597	0.408579	2.80597
GOBP_REGULATION_OF_PROTEIN_LOCALIZATION_TO_SYNAPSE	1.94397e-12	1.33823e-08	2.80597	0.292614	2.80597
GOBP_REGULATION_OF_SYNAPTIC_VESICLE_ENDOCYTOSIS	1.94397e-12	1.33823e-08	2.80597	0.22504	2.80597
GOBP_RIBOSE_PHOSPHATE_BIOSYNTHETIC_PROCESS	1.94397e-12	1.33823e-08	2.80597	2.82855	2.80597
GOMF_2_OXOGLUTARATE_DEPENDENT_DIOXYGENASE_ACTIVITY	9.71098e-12	1.5858e-08	2.7928	1.0605	2.7928
GOMF_HORMONE_RECEPTOR_BINDING	9.71098e-12	1.5858e-08	2.7928	1.22767	2.7928
GOMF_RECEPTOR_TYROSINE_KINASE_BINDING	9.71098e-12	1.5858e-08	2.7928	0.342961	2.7928
GOMF_SH2_DOMAIN_BINDING	9.71098e-12	1.5858e-08	2.7928	0.480846	2.7928
GOMF_THIOREDOXIN_DEPENDENT_PEROXIREDOXIN_ACTIVITY	9.71098e-12	1.5858e-08	2.7928	1.41206	2.7928
GOCC_CYTOCHROME_COMPLEX	2.12832e-11	1.9091e-08	2.77834	1.64089	2.77834
GOCC_OLIGOSACCHARYLTRANSFERASE_COMPLEX	2.12832e-11	1.9091e-08	2.77834	3.03296	2.77834
GOCC_RECYCLING_ENDOSOME_MEMBRANE	2.12832e-11	1.9091e-08	2.77834	0.0396065	2.77834
GOBP_ACTIN_CROSSLINK_FORMATION	4.37336e-12	3.01062e-08	2.74251	0.0773784	2.74251
GOBP_CELL_MIGRATION_INVOLVED_IN_HEART_DEVELOPMENT	4.37336e-12	3.01062e-08	2.74251	0.594875	2.74251
GOBP_EMBRYONIC_CRANIAL_SKELETON_MORPHOGENESIS	4.37336e-12	3.01062e-08	2.74251	1.06502	2.74251
GOBP_ENERGY_HOMEOSTASIS	4.37336e-12	3.01062e-08	2.74251	0.368965	2.74251
GOBP_GLANDULAR_EPITHELIAL_CELL_DIFFERENTIATION	4.37336e-12	3.01062e-08	2.74251	0.178373	2.74251
GOBP_MESENCHYMAL_EPITHELIAL_CELL_SIGNALING	4.37336e-12	3.01062e-08	2.74251	1.10191	2.74251
GOBP_NEGATIVE_REGULATION_OF_ADAPTIVE_IMMUNE_RESPONSE	4.37336e-12	3.01062e-08	2.74251	0.745114	2.74251
GOBP_NEGATIVE_REGULATION_OF_BLOOD_PRESSURE	4.37336e-12	3.01062e-08	2.74251	0.0599839	2.74251
GOBP_NEGATIVE_REGULATION_OF_VASCULAR_PERMEABILITY	4.37336e-12	3.01062e-08	2.74251	0.58784	2.74251
GOBP_PIGMENT_CELL_DIFFERENTIATION	4.37336e-12	3.01062e-08	2.74251	0.850389	2.74251
GOBP_POSITIVE_REGULATION_OF_CELLULAR_EXTRAVASATION	4.37336e-12	3.01062e-08	2.74251	0.318917	2.74251
GOBP_POSITIVE_REGULATION_OF_MESENCHYMAL_CELL_PROLIFERATION	4.37336e-12	3.01062e-08	2.74251	0.653547	2.74251
GOBP_POSITIVE_REGULATION_OF_TRIGLYCERIDE_STORAGE	4.37336e-12	3.01062e-08	2.74251	1.01852	2.74251
GOBP_REACTIVE_OXYGEN_SPECIES_BIOSYNTHETIC_PROCESS	4.37336e-12	3.01062e-08	2.74251	0.951722	2.74251
GOBP_REGULATION_OF_PH	4.37336e-12	3.01062e-08	2.74251	0.321364	2.74251
GOBP_REGULATION_OF_SUPEROXIDE_METABOLIC_PROCESS	4.37336e-12	3.01062e-08	2.74251	0.292133	2.74251
GOBP_RESPONSE_TO_COLD	4.37336e-12	3.01062e-08	2.74251	0.0755328	2.74251
GOBP_RESPONSE_TO_L_GLUTAMATE	4.37336e-12	3.01062e-08	2.74251	0.136877	2.74251
GOBP_VACUOLAR_LOCALIZATION	4.37336e-12	3.01062e-08	2.74251	0.136626	2.74251
GOMF_PHOSPHORUS_OXYGEN_LYASE_ACTIVITY	2.12832e-11	3.47554e-08	2.73111	0.380871	2.73111
GOBP_CARDIAC_MUSCLE_TISSUE_MORPHOGENESIS	9.71098e-12	6.68504e-08	2.6786	0.187987	2.6786
GOBP_CORONARY_VASCULATURE_MORPHOGENESIS	9.71098e-12	6.68504e-08	2.6786	0.444924	2.6786
GOBP_EXTRACELLULAR_REGULATION_OF_SIGNAL_TRANSDUCTION	9.71098e-12	6.68504e-08	2.6786	0.947833	2.6786
GOBP_GLOMERULAR_BASEMENT_MEMBRANE_DEVELOPMENT	9.71098e-12	6.68504e-08	2.6786	0.619504	2.6786
GOBP_INTERLEUKIN_4_PRODUCTION	9.71098e-12	6.68504e-08	2.6786	0.304626	2.6786
GOBP_NEGATIVE_REGULATION_OF_PROTEIN_LOCALIZATION_TO_MEMBRANE	9.71098e-12	6.68504e-08	2.6786	0.596865	2.6786
GOBP_NEUROTRANSMITTER_RECEPTOR_TRANSPORT	9.71098e-12	6.68504e-08	2.6786	0.381707	2.6786
GOBP_NEUROTRANSMITTER_UPTAKE	9.71098e-12	6.68504e-08	2.6786	0.745605	2.6786
GOBP_POSITIVE_REGULATION_OF_BLOOD_PRESSURE	9.71098e-12	6.68504e-08	2.6786	0.883697	2.6786
GOBP_POSITIVE_REGULATION_OF_NEURON_PROJECTION_REGENERATION	9.71098e-12	6.68504e-08	2.6786	0.647498	2.6786
GOBP_POST_TRANSLATIONAL_PROTEIN_TARGETING_TO_ENDOPLASMIC_RETICULUM_MEMBRANE	9.71098e-12	6.68504e-08	2.6786	1.17277	2.6786
GOBP_PROTEIN_TARGETING_TO_MITOCHONDRION	9.71098e-12	6.68504e-08	2.6786	0.293334	2.6786
GOBP_REPRODUCTIVE_BEHAVIOR	9.71098e-12	6.68504e-08	2.6786	1.0959	2.6786
GOBP_VENTRICULAR_SEPTUM_MORPHOGENESIS	9.71098e-12	6.68504e-08	2.6786	0.935234	2.6786
GOMF_ACETYLCHOLINE_RECEPTOR_ACTIVITY	4.60404e-11	7.5184e-08	2.66906	0.930186	2.66906
GOMF_CYCLIC_NUCLEOTIDE_BINDING	4.60404e-11	7.5184e-08	2.66906	0.230259	2.66906
GOMF_PEPTIDYL_PROLINE_DIOXYGENASE_ACTIVITY	4.60404e-11	7.5184e-08	2.66906	0.518602	2.66906
GOCC_COP9_SIGNALOSOME	9.83049e-11	8.81795e-08	2.65606	0.849163	2.65606
GOBP_EPITHELIAL_CELL_MATURATION	2.12832e-11	1.46513e-07	2.61422	0.230033	2.61422
GOBP_GOLGI_TO_PLASMA_MEMBRANE_TRANSPORT	2.12832e-11	1.46513e-07	2.61422	0.0111202	2.61422
GOBP_LIPOPROTEIN_LOCALIZATION	2.12832e-11	1.46513e-07	2.61422	0.921509	2.61422
GOBP_L_AMINO_ACID_TRANSPORT	2.12832e-11	1.46513e-07	2.61422	0.115381	2.61422
GOBP_POSITIVE_REGULATION_OF_CHOLESTEROL_STORAGE	2.12832e-11	1.46513e-07	2.61422	0.863775	2.61422
GOBP_REGULATION_OF_ACTIN_NUCLEATION	2.12832e-11	1.46513e-07	2.61422	0.0608776	2.61422
GOBP_REGULATION_OF_AMINO_ACID_TRANSPORT	2.12832e-11	1.46513e-07	2.61422	0.235888	2.61422
GOBP_REGULATION_OF_OSTEOCLAST_DEVELOPMENT	2.12832e-11	1.46513e-07	2.61422	0.428349	2.61422
GOBP_RESPIRATORY_BURST_INVOLVED_IN_DEFENSE_RESPONSE	2.12832e-11	1.46513e-07	2.61422	0.167858	2.61422
GOBP_RESPONSE_TO_MONOAMINE	2.12832e-11	1.46513e-07	2.61422	0.145874	2.61422
GOBP_SMOOTH_MUSCLE_CELL_CHEMOTAXIS	2.12832e-11	1.46513e-07	2.61422	1.07248	2.61422
GOBP_VENTRICULAR_CARDIAC_MUSCLE_TISSUE_MORPHOGENESIS	2.12832e-11	1.46513e-07	2.61422	0.199252	2.61422
GOMF_ALPHA_ACTININ_BINDING	9.83049e-11	1.60532e-07	2.60661	0.706423	2.60661
GOMF_OXIDOREDUCTASE_ACTIVITY_ACTING_ON_CH_OR_CH2_GROUPS	9.83049e-11	1.60532e-07	2.60661	0.297259	2.60661
GOMF_PEROXIREDOXIN_ACTIVITY	9.83049e-11	1.60532e-07	2.60661	1.62785	2.60661
GOMF_POLYSACCHARIDE_BINDING	9.83049e-11	1.60532e-07	2.60661	0.0336739	2.60661
GOMF_PROTON_TRANSMEMBRANE_TRANSPORTER_ACTIVITY	9.83049e-11	1.60532e-07	2.60661	1.66073	2.60661
GOCC_COPI_COATED_VESICLE_MEMBRANE	2.0718e-10	1.85841e-07	2.59439	2.92243	2.59439
GOCC_MITOCHONDRIAL_PROTEIN_CONTAINING_COMPLEX	2.0718e-10	1.85841e-07	2.59439	1.85343	2.59439
GOCC_MULTIVESICULAR_BODY_INTERNAL_VESICLE	2.0718e-10	1.85841e-07	2.59439	0.840607	2.59439
GOCC_SARCOPLASMIC_RETICULUM_MEMBRANE	2.0718e-10	1.85841e-07	2.59439	0.534229	2.59439
GOBP_ACTIN_FILAMENT_SEVERING	4.60404e-11	3.16942e-07	2.54932	0.61382	2.54932
GOBP_BONE_CELL_DEVELOPMENT	4.60404e-11	3.16942e-07	2.54932	0.828879	2.54932
GOBP_CELLULAR_COMPONENT_DISASSEMBLY_INVOLVED_IN_EXECUTION_PHASE_OF_APOPTOSIS	4.60404e-11	3.16942e-07	2.54932	0.0842623	2.54932
GOBP_COCHLEA_MORPHOGENESIS	4.60404e-11	3.16942e-07	2.54932	1.03114	2.54932
GOBP_FAT_CELL_PROLIFERATION	4.60404e-11	3.16942e-07	2.54932	0.534056	2.54932
GOBP_GENITALIA_DEVELOPMENT	4.60404e-11	3.16942e-07	2.54932	0.400994	2.54932
GOBP_GLYCEROPHOSPHOLIPID_CATABOLIC_PROCESS	4.60404e-11	3.16942e-07	2.54932	0.462382	2.54932
GOBP_HEART_FORMATION	4.60404e-11	3.16942e-07	2.54932	0.141284	2.54932
GOBP_MICROGLIAL_CELL_PROLIFERATION	4.60404e-11	3.16942e-07	2.54932	0.290857	2.54932
GOBP_MODULATION_BY_HOST_OF_VIRAL_GENOME_REPLICATION	4.60404e-11	3.16942e-07	2.54932	0.354088	2.54932
GOBP_NEGATIVE_REGULATION_OF_CELL_JUNCTION_ASSEMBLY	4.60404e-11	3.16942e-07	2.54932	1.71636	2.54932
GOBP_NEGATIVE_REGULATION_OF_HYDROGEN_PEROXIDE_MEDIATED_PROGRAMMED_CELL_DEATH	4.60404e-11	3.16942e-07	2.54932	0.0505361	2.54932
GOBP_NEURAL_CREST_FORMATION	4.60404e-11	3.16942e-07	2.54932	0.67304	2.54932
GOBP_PERK_MEDIATED_UNFOLDED_PROTEIN_RESPONSE	4.60404e-11	3.16942e-07	2.54932	0.026919	2.54932
GOBP_POLYOL_BIOSYNTHETIC_PROCESS	4.60404e-11	3.16942e-07	2.54932	0.0777895	2.54932
GOBP_POSITIVE_REGULATION_OF_BMP_SIGNALING_PATHWAY	4.60404e-11	3.16942e-07	2.54932	0.109567	2.54932
GOBP_POSITIVE_REGULATION_OF_GLIAL_CELL_MIGRATION	4.60404e-11	3.16942e-07	2.54932	0.497494	2.54932
GOBP_PROLACTIN_SECRETION	4.60404e-11	3.16942e-07	2.54932	0.23998	2.54932
GOBP_PULMONARY_VALVE_DEVELOPMENT	4.60404e-11	3.16942e-07	2.54932	0.499991	2.54932
GOBP_REGULATION_OF_PROTEIN_POLYUBIQUITINATION	4.60404e-11	3.16942e-07	2.54932	0.534718	2.54932
GOBP_REGULATION_OF_REACTIVE_OXYGEN_SPECIES_BIOSYNTHETIC_PROCESS	4.60404e-11	3.16942e-07	2.54932	1.16341	2.54932
GOBP_REGULATION_OF_RESPONSE_TO_NUTRIENT_LEVELS	4.60404e-11	3.16942e-07	2.54932	1.31606	2.54932
GOBP_REGULATION_OF_VOLTAGE_GATED_CALCIUM_CHANNEL_ACTIVITY	4.60404e-11	3.16942e-07	2.54932	0.26585	2.54932
GOBP_RHYTHMIC_BEHAVIOR	4.60404e-11	3.16942e-07	2.54932	0.572846	2.54932
GOMF_PHOSPHOLIPASE_BINDING	2.0718e-10	3.38325e-07	2.54375	0.090415	2.54375
GOMF_TRANSFERASE_ACTIVITY_TRANSFERRING_ALKYL_OR_ARYL_OTHER_THAN_METHYL_GROUPS	2.0718e-10	3.38325e-07	2.54375	0.554805	2.54375
GOCC_ATPASE_DEPENDENT_TRANSMEMBRANE_TRANSPORT_COMPLEX	4.30985e-10	3.86594e-07	2.53234	0.326737	2.53234
GOCC_HISTONE_ACETYLTRANSFERASE_COMPLEX	4.30985e-10	3.86594e-07	2.53234	0.14945	2.53234
GOCC_MANCHETTE	4.30985e-10	3.86594e-07	2.53234	0.303357	2.53234
GOCC_PEPTIDASE_INHIBITOR_COMPLEX	4.30985e-10	3.86594e-07	2.53234	0.096615	2.53234
GOBP_FATTY_ACID_DERIVATIVE_METABOLIC_PROCESS	9.83049e-11	6.76731e-07	2.48386	0.483249	2.48386
GOBP_GLYCOPROTEIN_CATABOLIC_PROCESS	9.83049e-11	6.76731e-07	2.48386	1.02427	2.48386
GOBP_GOLGI_TO_PLASMA_MEMBRANE_PROTEIN_TRANSPORT	9.83049e-11	6.76731e-07	2.48386	0.10928	2.48386
GOBP_HYPOTHALAMUS_GONADOTROPHIN_RELEASING_HORMONE_NEURON_DIFFERENTIATION	9.83049e-11	6.76731e-07	2.48386	0.0732391	2.48386
GOBP_NEGATIVE_REGULATION_OF_CELLULAR_EXTRAVASATION	9.83049e-11	6.76731e-07	2.48386	1.49219	2.48386
GOBP_NEGATIVE_REGULATION_OF_EPITHELIAL_TO_MESENCHYMAL_TRANSITION	9.83049e-11	6.76731e-07	2.48386	0.858392	2.48386
GOBP_NEUROBLAST_PROLIFERATION	9.83049e-11	6.76731e-07	2.48386	0.0895791	2.48386
GOBP_POSITIVE_REGULATION_OF_ACUTE_INFLAMMATORY_RESPONSE	9.83049e-11	6.76731e-07	2.48386	0.0964083	2.48386
GOBP_POSITIVE_REGULATION_OF_PROTEIN_FOLDING	9.83049e-11	6.76731e-07	2.48386	0.596403	2.48386
GOBP_POSITIVE_REGULATION_OF_SYSTEMIC_ARTERIAL_BLOOD_PRESSURE	9.83049e-11	6.76731e-07	2.48386	1.05637	2.48386
GOBP_POSTSYNAPTIC_MEMBRANE_ORGANIZATION	9.83049e-11	6.76731e-07	2.48386	0.0185482	2.48386
GOBP_POST_TRANSCRIPTIONAL_GENE_SILENCING	9.83049e-11	6.76731e-07	2.48386	0.759524	2.48386
GOBP_REGULATION_OF_BEHAVIOR	9.83049e-11	6.76731e-07	2.48386	0.769536	2.48386
GOBP_REGULATION_OF_DENDRITIC_SPINE_MORPHOGENESIS	9.83049e-11	6.76731e-07	2.48386	0.587253	2.48386
GOBP_REGULATION_OF_FIBROBLAST_GROWTH_FACTOR_RECEPTOR_SIGNALING_PATHWAY	9.83049e-11	6.76731e-07	2.48386	0.519853	2.48386
GOBP_REGULATION_OF_NEURONAL_SYNAPTIC_PLASTICITY	9.83049e-11	6.76731e-07	2.48386	0.00457789	2.48386
GOBP_RELEASE_OF_SEQUESTERED_CALCIUM_ION_INTO_CYTOSOL_BY_ENDOPLASMIC_RETICULUM	9.83049e-11	6.76731e-07	2.48386	0.255733	2.48386
GOBP_VESICLE_BUDDING_FROM_MEMBRANE	9.83049e-11	6.76731e-07	2.48386	2.37438	2.48386
GOBP_VESICLE_MEDIATED_TRANSPORT_TO_THE_PLASMA_MEMBRANE	9.83049e-11	6.76731e-07	2.48386	0.450688	2.48386
GOMF_METALLOCARBOXYPEPTIDASE_ACTIVITY	4.30985e-10	7.03799e-07	2.48043	0.462371	2.48043
GOMF_OXIDOREDUCTASE_ACTIVITY_ACTING_ON_CH_OR_CH2_GROUPS_DISULFIDE_AS_ACCEPTOR	4.30985e-10	7.03799e-07	2.48043	0.393877	2.48043
GOMF_PHOSPHOLIPASE_INHIBITOR_ACTIVITY	4.30985e-10	7.03799e-07	2.48043	0.0862828	2.48043
GOMF_TRANSFORMING_GROWTH_FACTOR_BETA_RECEPTOR_BINDING	4.30985e-10	7.03799e-07	2.48043	0.366346	2.48043
GOCC_CYTOLYTIC_GRANULE	8.84957e-10	7.93806e-07	2.46988	0.0606545	2.46988
GOCC_HIPPOCAMPAL_MOSSY_FIBER_TO_CA3_SYNAPSE	8.84957e-10	7.93806e-07	2.46988	0.691494	2.46988
GOCC_TRANS_GOLGI_NETWORK_MEMBRANE	8.84957e-10	7.93806e-07	2.46988	0.0725605	2.46988
GOBP_AMINO_ACID_CATABOLIC_PROCESS	2.0718e-10	1.42623e-06	2.41781	0.266861	2.41781
GOBP_BONE_GROWTH	2.0718e-10	1.42623e-06	2.41781	0.519292	2.41781
GOBP_CGMP_MEDIATED_SIGNALING	2.0718e-10	1.42623e-06	2.41781	0.114514	2.41781
GOBP_CYCLIC_NUCLEOTIDE_METABOLIC_PROCESS	2.0718e-10	1.42623e-06	2.41781	0.523508	2.41781
GOBP_ESTABLISHMENT_OF_PROTEIN_LOCALIZATION_TO_POSTSYNAPTIC_MEMBRANE	2.0718e-10	1.42623e-06	2.41781	0.427901	2.41781
GOBP_GLOMERULAR_MESANGIUM_DEVELOPMENT	2.0718e-10	1.42623e-06	2.41781	0.144901	2.41781
GOBP_HEPARAN_SULFATE_PROTEOGLYCAN_METABOLIC_PROCESS	2.0718e-10	1.42623e-06	2.41781	1.77779	2.41781
GOBP_INTERLEUKIN_1_ALPHA_PRODUCTION	2.0718e-10	1.42623e-06	2.41781	0.689513	2.41781
GOBP_NEGATIVE_REGULATION_OF_EXTRACELLULAR_MATRIX_ORGANIZATION	2.0718e-10	1.42623e-06	2.41781	0.678339	2.41781
GOBP_NEGATIVE_REGULATION_OF_REACTIVE_OXYGEN_SPECIES_BIOSYNTHETIC_PROCESS	2.0718e-10	1.42623e-06	2.41781	0.551303	2.41781
GOBP_POSITIVE_REGULATION_OF_RECEPTOR_CLUSTERING	2.0718e-10	1.42623e-06	2.41781	0.847342	2.41781
GOBP_POSITIVE_REGULATION_OF_REGULATED_SECRETORY_PATHWAY	2.0718e-10	1.42623e-06	2.41781	0.0278564	2.41781
GOBP_REGULATION_OF_ASTROCYTE_DIFFERENTIATION	2.0718e-10	1.42623e-06	2.41781	0.201504	2.41781
GOBP_REGULATION_OF_INTERLEUKIN_4_PRODUCTION	2.0718e-10	1.42623e-06	2.41781	0.500513	2.41781
GOBP_REGULATION_OF_NEUROBLAST_PROLIFERATION	2.0718e-10	1.42623e-06	2.41781	0.215162	2.41781
GOBP_UTERUS_DEVELOPMENT	2.0718e-10	1.42623e-06	2.41781	1.20516	2.41781
GOMF_CYCLASE_ACTIVITY	8.84957e-10	1.44513e-06	2.41663	0.354244	2.41663
GOMF_LIPID_TRANSFER_ACTIVITY	8.84957e-10	1.44513e-06	2.41663	0.069457	2.41663
GOMF_BETA_2_ADRENERGIC_RECEPTOR_BINDING	1.79363e-09	2.92899e-06	2.35229	0.0825217	2.35229
GOMF_CLATHRIN_BINDING	1.79363e-09	2.92899e-06	2.35229	0.194274	2.35229
GOMF_GALACTOSYLTRANSFERASE_ACTIVITY	1.79363e-09	2.92899e-06	2.35229	0.638097	2.35229
GOMF_L_AMINO_ACID_TRANSMEMBRANE_TRANSPORTER_ACTIVITY	1.79363e-09	2.92899e-06	2.35229	0.15303	2.35229
GOMF_PENTOSYLTRANSFERASE_ACTIVITY	1.79363e-09	2.92899e-06	2.35229	0.0747905	2.35229
GOMF_SIGNALING_RECEPTOR_COMPLEX_ADAPTOR_ACTIVITY	1.79363e-09	2.92899e-06	2.35229	0.457317	2.35229
GOBP_ATP_BIOSYNTHETIC_PROCESS	4.30985e-10	2.9669e-06	2.35111	3.05104	2.35111
GOBP_CALCIUM_ION_TRANSMEMBRANE_TRANSPORT_VIA_HIGH_VOLTAGE_GATED_CALCIUM_CHANNEL	4.30985e-10	2.9669e-06	2.35111	0.161637	2.35111
GOBP_DETECTION_OF_CHEMICAL_STIMULUS	4.30985e-10	2.9669e-06	2.35111	0.388402	2.35111
GOBP_MODIFIED_AMINO_ACID_CATABOLIC_PROCESS	4.30985e-10	2.9669e-06	2.35111	0.35796	2.35111
GOBP_MULTICELLULAR_ORGANISMAL_MOVEMENT	4.30985e-10	2.9669e-06	2.35111	0.151457	2.35111
GOBP_NEGATIVE_REGULATION_BY_HOST_OF_VIRAL_PROCESS	4.30985e-10	2.9669e-06	2.35111	0.854595	2.35111
GOBP_NEGATIVE_REGULATION_OF_ANOIKIS	4.30985e-10	2.9669e-06	2.35111	0.337842	2.35111
GOBP_NEGATIVE_REGULATION_OF_BIOMINERAL_TISSUE_DEVELOPMENT	4.30985e-10	2.9669e-06	2.35111	0.891074	2.35111
GOBP_NEGATIVE_REGULATION_OF_HOMOTYPIC_CELL_CELL_ADHESION	4.30985e-10	2.9669e-06	2.35111	0.167935	2.35111
GOBP_NEGATIVE_REGULATION_OF_PLATELET_DERIVED_GROWTH_FACTOR_RECEPTOR_SIGNALING_PATHWAY	4.30985e-10	2.9669e-06	2.35111	0.0271149	2.35111
GOBP_NEUROMUSCULAR_PROCESS_CONTROLLING_BALANCE	4.30985e-10	2.9669e-06	2.35111	0.379167	2.35111
GOBP_NEUROTRANSMITTER_RECEPTOR_TRANSPORT_TO_PLASMA_MEMBRANE	4.30985e-10	2.9669e-06	2.35111	0.382613	2.35111
GOBP_NON_PROTEINOGENIC_AMINO_ACID_BIOSYNTHETIC_PROCESS	4.30985e-10	2.9669e-06	2.35111	0.211599	2.35111
GOBP_POSITIVE_REGULATION_OF_ACTIN_NUCLEATION	4.30985e-10	2.9669e-06	2.35111	0.0471211	2.35111
GOBP_POSITIVE_REGULATION_OF_MACROPHAGE_CHEMOTAXIS	4.30985e-10	2.9669e-06	2.35111	0.719923	2.35111
GOBP_POST_GOLGI_VESICLE_MEDIATED_TRANSPORT	4.30985e-10	2.9669e-06	2.35111	0.713324	2.35111
GOBP_POST_TRANSLATIONAL_PROTEIN_TARGETING_TO_MEMBRANE_TRANSLOCATION	4.30985e-10	2.9669e-06	2.35111	1.20849	2.35111
GOBP_PYRIMIDINE_RIBONUCLEOTIDE_METABOLIC_PROCESS	4.30985e-10	2.9669e-06	2.35111	0.375931	2.35111
GOBP_REGULATION_OF_DENDRITIC_SPINE_DEVELOPMENT	4.30985e-10	2.9669e-06	2.35111	1.94112	2.35111
GOBP_REGULATION_OF_VASCULOGENESIS	4.30985e-10	2.9669e-06	2.35111	0.0187968	2.35111
GOBP_RESPONSE_TO_HEPARIN	4.30985e-10	2.9669e-06	2.35111	1.16915	2.35111
GOBP_SYNAPTIC_VESICLE_EXOCYTOSIS	4.30985e-10	2.9669e-06	2.35111	0.452692	2.35111
GOBP_UV_PROTECTION	4.30985e-10	2.9669e-06	2.35111	0.694862	2.35111
GOCC_ELASTIC_FIBER	3.58836e-09	3.21876e-06	2.34357	1.26168	2.34357
GOCC_SYNAPTIC_CLEFT	3.58836e-09	3.21876e-06	2.34357	0.879796	2.34357
GOCC_TERMINAL_BOUTON	3.58836e-09	3.21876e-06	2.34357	0.575711	2.34357
GOCC_VACUOLAR_LUMEN	3.58836e-09	3.21876e-06	2.34357	0.948928	2.34357
GOMF_LIPASE_ACTIVATOR_ACTIVITY	3.58836e-09	5.85979e-06	2.28738	0.640819	2.28738
GOMF_NUCLEOSIDE_DIPHOSPHATE_KINASE_ACTIVITY	3.58836e-09	5.85979e-06	2.28738	0.387881	2.28738
GOMF_PROTEIN_RNA_ADAPTOR_ACTIVITY	3.58836e-09	5.85979e-06	2.28738	0.0776166	2.28738
GOMF_SPHINGOLIPID_BINDING	3.58836e-09	5.85979e-06	2.28738	0.342418	2.28738
GOBP_AXONAL_FASCICULATION	8.84957e-10	6.09204e-06	2.28369	0.239754	2.28369
GOBP_EATING_BEHAVIOR	8.84957e-10	6.09204e-06	2.28369	0.786556	2.28369
GOBP_G_PROTEIN_COUPLED_DOPAMINE_RECEPTOR_SIGNALING_PATHWAY	8.84957e-10	6.09204e-06	2.28369	0.318782	2.28369
GOBP_HYPOTHALAMUS_CELL_DIFFERENTIATION	8.84957e-10	6.09204e-06	2.28369	0.0615382	2.28369
GOBP_INTRACELLULAR_LIPID_TRANSPORT	8.84957e-10	6.09204e-06	2.28369	0.185859	2.28369
GOBP_MIDDLE_EAR_MORPHOGENESIS	8.84957e-10	6.09204e-06	2.28369	0.778642	2.28369
GOBP_NEGATIVE_REGULATION_OF_ENDOPLASMIC_RETICULUM_UNFOLDED_PROTEIN_RESPONSE	8.84957e-10	6.09204e-06	2.28369	0.508061	2.28369
GOBP_NEGATIVE_REGULATION_OF_JNK_CASCADE	8.84957e-10	6.09204e-06	2.28369	0.492379	2.28369
GOBP_NEGATIVE_REGULATION_OF_MYOBLAST_DIFFERENTIATION	8.84957e-10	6.09204e-06	2.28369	0.291149	2.28369
GOBP_NEGATIVE_REGULATION_OF_PROTEIN_LOCALIZATION_TO_NUCLEUS	8.84957e-10	6.09204e-06	2.28369	0.245782	2.28369
GOBP_NEUROTRANSMITTER_SECRETION	8.84957e-10	6.09204e-06	2.28369	0.843935	2.28369
GOBP_NUCLEOTIDE_SUGAR_METABOLIC_PROCESS	8.84957e-10	6.09204e-06	2.28369	0.700916	2.28369
GOBP_POSITIVE_REGULATION_OF_STEM_CELL_PROLIFERATION	8.84957e-10	6.09204e-06	2.28369	0.988206	2.28369
GOBP_REGULATION_OF_MODIFICATION_OF_POSTSYNAPTIC_ACTIN_CYTOSKELETON	8.84957e-10	6.09204e-06	2.28369	0.21625	2.28369
GOBP_REGULATION_OF_NEUROTRANSMITTER_UPTAKE	8.84957e-10	6.09204e-06	2.28369	0.745776	2.28369
GOBP_REGULATION_OF_SYNAPTIC_VESICLE_RECYCLING	8.84957e-10	6.09204e-06	2.28369	0.186093	2.28369
GOBP_RESPONSE_TO_GLUCAGON	8.84957e-10	6.09204e-06	2.28369	0.357005	2.28369
GOBP_RESPONSE_TO_VITAMIN_E	8.84957e-10	6.09204e-06	2.28369	0.718443	2.28369
GOBP_SYNAPTIC_VESICLE_LOCALIZATION	8.84957e-10	6.09204e-06	2.28369	0.254891	2.28369
GOBP_TOLERANCE_INDUCTION	8.84957e-10	6.09204e-06	2.28369	0.355795	2.28369
GOBP_TRANSLATIONAL_INITIATION	8.84957e-10	6.09204e-06	2.28369	0.159163	2.28369
GOCC_INTEGRIN_COMPLEX	7.08631e-09	6.35642e-06	2.27965	0.618962	2.27965
GOMF_LIPOPROTEIN_LIPASE_ACTIVITY	7.08631e-09	1.15719e-05	2.22184	0.996	2.22184
GOMF_MICROFILAMENT_MOTOR_ACTIVITY	7.08631e-09	1.15719e-05	2.22184	0.214437	2.22184
GOBP_ACIDIC_AMINO_ACID_TRANSPORT	1.79363e-09	1.23473e-05	2.2155	0.0734284	2.2155
GOBP_CELLULAR_RESPONSE_TO_GLUCOSE_STARVATION	1.79363e-09	1.23473e-05	2.2155	0.568384	2.2155
GOBP_CELLULAR_RESPONSE_TO_MONOAMINE_STIMULUS	1.79363e-09	1.23473e-05	2.2155	0.147238	2.2155
GOBP_NEUROTRANSMITTER_REUPTAKE	1.79363e-09	1.23473e-05	2.2155	0.552177	2.2155
GOBP_POSITIVE_REGULATION_OF_EPIDERMAL_CELL_DIFFERENTIATION	1.79363e-09	1.23473e-05	2.2155	0.244224	2.2155
GOBP_REGULATION_OF_CELL_FATE_COMMITMENT	1.79363e-09	1.23473e-05	2.2155	0.10689	2.2155
GOBP_REGULATION_OF_PROTEIN_K48_LINKED_UBIQUITINATION	1.79363e-09	1.23473e-05	2.2155	0.228656	2.2155
GOBP_RESPIRATORY_BURST_INVOLVED_IN_INFLAMMATORY_RESPONSE	1.79363e-09	1.23473e-05	2.2155	0.21555	2.2155
GOBP_RESPONSE_TO_GROWTH_HORMONE	1.79363e-09	1.23473e-05	2.2155	1.03039	2.2155
GOBP_STRESS_GRANULE_ASSEMBLY	1.79363e-09	1.23473e-05	2.2155	0.163533	2.2155
GOCC_PRESYNAPTIC_CYTOSOL	1.38137e-08	1.23909e-05	2.21515	0.107102	2.21515
GOMF_PHOSPHATIDYLETHANOLAMINE_BINDING	1.38137e-08	2.25577e-05	2.15562	0.452762	2.15562
GOMF_POTASSIUM_CHANNEL_REGULATOR_ACTIVITY	1.38137e-08	2.25577e-05	2.15562	0.151642	2.15562
GOCC_CALYX_OF_HELD	2.65808e-08	2.3843e-05	2.15003	0.361115	2.15003
GOBP_ANGIOGENESIS_INVOLVED_IN_WOUND_HEALING	3.58836e-09	2.47023e-05	2.14645	0.024867	2.14645
GOBP_AUTOPHAGOSOME_MEMBRANE_DOCKING	3.58836e-09	2.47023e-05	2.14645	0.55039	2.14645
GOBP_CELLULAR_RESPONSE_TO_LITHIUM_ION	3.58836e-09	2.47023e-05	2.14645	0.855572	2.14645
GOBP_DETECTION_OF_CELL_DENSITY	3.58836e-09	2.47023e-05	2.14645	0.758373	2.14645
GOBP_ESTROGEN_METABOLIC_PROCESS	3.58836e-09	2.47023e-05	2.14645	0.495432	2.14645
GOBP_IMPORT_INTO_THE_MITOCHONDRION	3.58836e-09	2.47023e-05	2.14645	0.334046	2.14645
GOBP_KERATINOCYTE_MIGRATION	3.58836e-09	2.47023e-05	2.14645	0.257341	2.14645
GOBP_MITOCHONDRIAL_DEPOLARIZATION	3.58836e-09	2.47023e-05	2.14645	0.121154	2.14645
GOBP_NEGATIVE_REGULATION_OF_EXOCYTOSIS	3.58836e-09	2.47023e-05	2.14645	0.0226226	2.14645
GOBP_NEGATIVE_REGULATION_OF_JUN_KINASE_ACTIVITY	3.58836e-09	2.47023e-05	2.14645	0.337018	2.14645
GOBP_POSITIVE_REGULATION_BY_HOST_OF_VIRAL_PROCESS	3.58836e-09	2.47023e-05	2.14645	0.584184	2.14645
GOBP_POSITIVE_REGULATION_OF_OSTEOBLAST_PROLIFERATION	3.58836e-09	2.47023e-05	2.14645	0.538441	2.14645
GOBP_POSITIVE_REGULATION_OF_SYNAPTIC_TRANSMISSION_GLUTAMATERGIC	3.58836e-09	2.47023e-05	2.14645	0.775697	2.14645
GOBP_PROTEIN_TRANSMEMBRANE_IMPORT_INTO_INTRACELLULAR_ORGANELLE	3.58836e-09	2.47023e-05	2.14645	0.291614	2.14645
GOBP_REGULATION_OF_APPETITE	3.58836e-09	2.47023e-05	2.14645	1.08821	2.14645
GOBP_REGULATION_OF_CHEMOKINE_MEDIATED_SIGNALING_PATHWAY	3.58836e-09	2.47023e-05	2.14645	0.603427	2.14645
GOBP_REGULATION_OF_ENDOPLASMIC_RETICULUM_UNFOLDED_PROTEIN_RESPONSE	3.58836e-09	2.47023e-05	2.14645	0.599357	2.14645
GOBP_REGULATION_OF_LOW_DENSITY_LIPOPROTEIN_PARTICLE_CLEARANCE	3.58836e-09	2.47023e-05	2.14645	0.0363376	2.14645
GOBP_REGULATION_OF_SODIUM_ION_EXPORT_ACROSS_PLASMA_MEMBRANE	3.58836e-09	2.47023e-05	2.14645	0.611283	2.14645
GOBP_SMOOTH_MUSCLE_CELL_MATRIX_ADHESION	3.58836e-09	2.47023e-05	2.14645	0.440539	2.14645
GOBP_TRIGLYCERIDE_CATABOLIC_PROCESS	3.58836e-09	2.47023e-05	2.14645	0.872098	2.14645
GOBP_VACUOLAR_ACIDIFICATION	3.58836e-09	2.47023e-05	2.14645	0.297807	2.14645
GOMF_NEUROTRANSMITTER_RECEPTOR_REGULATOR_ACTIVITY	2.65808e-08	4.34065e-05	2.08865	0.763291	2.08865
GOMF_PROTEIN_TRANSPORTER_ACTIVITY	2.65808e-08	4.34065e-05	2.08865	0.493319	2.08865
GOCC_COPI_VESICLE_COAT	5.04898e-08	4.52894e-05	2.08423	1.57383	2.08423
GOCC_MYOSIN_II_COMPLEX	5.04898e-08	4.52894e-05	2.08423	0.782428	2.08423
GOBP_BASEMENT_MEMBRANE_ASSEMBLY	7.08631e-09	4.87822e-05	2.07647	0.878031	2.07647
GOBP_CALCIUM_ION_REGULATED_EXOCYTOSIS	7.08631e-09	4.87822e-05	2.07647	0.262586	2.07647
GOBP_ESTABLISHMENT_OF_PROTEIN_LOCALIZATION_TO_ENDOPLASMIC_RETICULUM	7.08631e-09	4.87822e-05	2.07647	2.62	2.07647
GOBP_MIRNA_PROCESSING	7.08631e-09	4.87822e-05	2.07647	0.0340862	2.07647
GOBP_MITOCHONDRIAL_TRANSLATION	7.08631e-09	4.87822e-05	2.07647	1.04475	2.07647
GOBP_NEGATIVE_REGULATION_OF_MEMBRANE_POTENTIAL	7.08631e-09	4.87822e-05	2.07647	0.144797	2.07647
GOBP_POSITIVE_REGULATION_OF_OXIDOREDUCTASE_ACTIVITY	7.08631e-09	4.87822e-05	2.07647	0.300316	2.07647
GOBP_PROTEIN_LOCALIZATION_TO_GOLGI_APPARATUS	7.08631e-09	4.87822e-05	2.07647	0.887814	2.07647
GOBP_PROTEIN_NEDDYLATION	7.08631e-09	4.87822e-05	2.07647	1.09672	2.07647
GOBP_REGULATION_OF_RESPONSE_TO_FOOD	7.08631e-09	4.87822e-05	2.07647	1.10181	2.07647
GOBP_REGULATION_OF_TRIGLYCERIDE_METABOLIC_PROCESS	7.08631e-09	4.87822e-05	2.07647	0.00978907	2.07647
GOBP_RESPONSE_TO_OXYGEN_GLUCOSE_DEPRIVATION	7.08631e-09	4.87822e-05	2.07647	1.00913	2.07647
GOBP_STRESS_RESPONSE_TO_METAL_ION	7.08631e-09	4.87822e-05	2.07647	0.781021	2.07647
GOBP_SUPEROXIDE_ANION_GENERATION	7.08631e-09	4.87822e-05	2.07647	0.890136	2.07647
GOBP_VESICLE_TARGETING	7.08631e-09	4.87822e-05	2.07647	1.39345	2.07647
GOBP_VITAMIN_TRANSPORT	7.08631e-09	4.87822e-05	2.07647	0.140776	2.07647
GOMF_ACTIVE_MONOATOMIC_ION_TRANSMEMBRANE_TRANSPORTER_ACTIVITY	5.04898e-08	8.24499e-05	2.02084	0.961311	2.02084
GOMF_GLYCOSPHINGOLIPID_BINDING	5.04898e-08	8.24499e-05	2.02084	0.765336	2.02084
GOMF_MOLECULAR_TAG_ACTIVITY	5.04898e-08	8.24499e-05	2.02084	0.325564	2.02084
GOMF_NUCLEAR_ANDROGEN_RECEPTOR_BINDING	5.04898e-08	8.24499e-05	2.02084	0.683793	2.02084
GOMF_OLIGOPEPTIDE_BINDING	5.04898e-08	8.24499e-05	2.02084	0.380694	2.02084
GOMF_P_TYPE_CALCIUM_TRANSPORTER_ACTIVITY	5.04898e-08	8.24499e-05	2.02084	0.147832	2.02084
GOCC_SERINE_TYPE_PEPTIDASE_COMPLEX	9.4672e-08	8.49208e-05	2.01767	0.828565	2.01767
GOCC_VOLTAGE_GATED_CALCIUM_CHANNEL_COMPLEX	9.4672e-08	8.49208e-05	2.01767	0.615974	2.01767
GOBP_CELLULAR_RESPONSE_TO_COPPER_ION	1.38137e-08	9.50933e-05	2.00546	1.21849	2.00546
GOBP_CELLULAR_RESPONSE_TO_X_RAY	1.38137e-08	9.50933e-05	2.00546	0.401046	2.00546
GOBP_CHONDROCYTE_PROLIFERATION	1.38137e-08	9.50933e-05	2.00546	0.946084	2.00546
GOBP_DENDRITIC_SPINE_MAINTENANCE	1.38137e-08	9.50933e-05	2.00546	0.148377	2.00546
GOBP_ENDOPLASMIC_RETICULUM_TO_CYTOSOL_TRANSPORT	1.38137e-08	9.50933e-05	2.00546	1.61788	2.00546
GOBP_FAT_SOLUBLE_VITAMIN_BIOSYNTHETIC_PROCESS	1.38137e-08	9.50933e-05	2.00546	0.838484	2.00546
GOBP_FEAR_RESPONSE	1.38137e-08	9.50933e-05	2.00546	0.382801	2.00546
GOBP_NEGATIVE_REGULATION_OF_AUTOPHAGY	1.38137e-08	9.50933e-05	2.00546	0.859112	2.00546
GOBP_NEGATIVE_REGULATION_OF_INTRACELLULAR_PROTEIN_TRANSPORT	1.38137e-08	9.50933e-05	2.00546	0.356121	2.00546
GOBP_NEGATIVE_REGULATION_OF_ORGANELLE_ASSEMBLY	1.38137e-08	9.50933e-05	2.00546	0.501263	2.00546
GOBP_NEGATIVE_REGULATION_OF_TOR_SIGNALING	1.38137e-08	9.50933e-05	2.00546	0.779185	2.00546
GOBP_NUCLEOTIDE_SUGAR_BIOSYNTHETIC_PROCESS	1.38137e-08	9.50933e-05	2.00546	0.28977	2.00546
GOBP_OUTFLOW_TRACT_SEPTUM_MORPHOGENESIS	1.38137e-08	9.50933e-05	2.00546	0.0743479	2.00546
GOBP_POSITIVE_REGULATION_OF_CILIUM_ASSEMBLY	1.38137e-08	9.50933e-05	2.00546	0.397465	2.00546
GOBP_REGULATION_OF_BLOOD_VESSEL_REMODELING	1.38137e-08	9.50933e-05	2.00546	0.205769	2.00546
GOBP_REGULATION_OF_HEART_RATE_BY_CARDIAC_CONDUCTION	1.38137e-08	9.50933e-05	2.00546	0.103932	2.00546
GOBP_SPLEEN_DEVELOPMENT	1.38137e-08	9.50933e-05	2.00546	0.264885	2.00546
GOBP_T_HELPER_17_CELL_LINEAGE_COMMITMENT	1.38137e-08	9.50933e-05	2.00546	0.509841	2.00546
GOMF_HYDROLASE_ACTIVITY_ACTING_ON_CARBON_NITROGEN_BUT_NOT_PEPTIDE_BONDS_IN_LINEAR_AMIDES	9.4672e-08	0.000154599	1.95213	0.258797	1.95213
GOMF_MITOGEN_ACTIVATED_PROTEIN_KINASE_KINASE_KINASE_BINDING	9.4672e-08	0.000154599	1.95213	0.387519	1.95213
GOMF_PHOSPHOLIPASE_ACTIVATOR_ACTIVITY	9.4672e-08	0.000154599	1.95213	0.49986	1.95213
GOMF_PHOSPHOLIPASE_D_ACTIVITY	9.4672e-08	0.000154599	1.95213	0.689787	1.95213
GOMF_RIBOSOMAL_SMALL_SUBUNIT_BINDING	9.4672e-08	0.000154599	1.95213	0.130067	1.95213
GOMF_WW_DOMAIN_BINDING	9.4672e-08	0.000154599	1.95213	0.56693	1.95213
GOCC_ENDOPLASMIC_RETICULUM_TUBULAR_NETWORK	1.75238e-07	0.000157188	1.95028	0.189444	1.95028
[truncated: 7,415 more rows]

## Sheet: G2
Pathway	Pval	adjPval	qval	FC	signed_qval
GOBP_FIBROBLAST_PROLIFERATION	2.83919e-124	1.9545e-120	10.9412	8.27114	10.9412
GOBP_RESPONSE_TO_ESTRADIOL	2.83919e-124	1.9545e-120	10.9412	6.90648	10.9412
GOBP_REGULATION_OF_NUCLEAR_DIVISION	4.3623e-123	3.00301e-119	10.8868	13.5713	10.8868
GOBP_RESPONSE_TO_NUTRIENT	6.61392e-122	4.55302e-118	10.8324	8.90424	10.8324
GOMF_PEPTIDASE_REGULATOR_ACTIVITY	9.8952e-121	1.61589e-117	10.807	8.0282	10.807
GOBP_RESPONSE_TO_UV	1.46087e-119	1.00567e-115	10.7237	10.0031	10.7237
GOBP_FEMALE_GAMETE_GENERATION	4.34022e-116	2.98781e-112	10.5605	9.19625	10.5605
GOMF_ENDOPEPTIDASE_REGULATOR_ACTIVITY	6.07562e-115	9.92148e-112	10.5358	5.18316	10.5358
GOMF_EXTRACELLULAR_MATRIX_STRUCTURAL_CONSTITUENT	6.07562e-115	9.92148e-112	10.5358	20.1064	10.5358
GOBP_POSITIVE_REGULATION_OF_BINDING	6.07562e-115	4.18245e-111	10.5061	9.70415	10.5061
GOBP_ENDOTHELIAL_CELL_PROLIFERATION	8.3925e-114	5.7774e-110	10.4517	10.5863	10.4517
GOBP_REGULATION_OF_MITOTIC_NUCLEAR_DIVISION	1.14397e-112	7.87511e-109	10.3973	13.1492	10.3973
GOBP_RESPONSE_TO_VITAMIN	2.04237e-110	1.40597e-106	10.2884	8.28297	10.2884
GOCC_MYELIN_SHEATH	3.45736e-108	3.10126e-105	10.2229	16.0933	10.2229
GOMF_CYSTEINE_TYPE_ENDOPEPTIDASE_REGULATOR_ACTIVITY_INVOLVED_IN_APOPTOTIC_PROCESS	3.45736e-108	5.64588e-105	10.2102	2.54676	10.2102
GOBP_HORMONE_METABOLIC_PROCESS	6.8919e-105	4.74439e-101	10.0162	6.42126	10.0162
GOBP_POSITIVE_REGULATION_OF_VASCULATURE_DEVELOPMENT	6.8919e-105	4.74439e-101	10.0162	3.87058	10.0162
GOMF_INTEGRIN_BINDING	8.44601e-104	1.37923e-100	9.99302	10.1814	9.99302
GOBP_CELLULAR_RESPONSE_TO_CARBOHYDRATE_STIMULUS	1.02138e-102	7.03119e-99	9.90722	7.14236	9.90722
GOBP_DNA_BIOSYNTHETIC_PROCESS	1.02138e-102	7.03119e-99	9.90722	10.7959	9.90722
GOBP_POSITIVE_REGULATION_OF_NUCLEAR_DIVISION	1.02138e-102	7.03119e-99	9.90722	5.27165	9.90722
GOBP_RESPONSE_TO_RETINOIC_ACID	1.02138e-102	7.03119e-99	9.90722	6.64294	9.90722
GOCC_BASEMENT_MEMBRANE	1.21885e-101	1.0933e-98	9.89754	12.0162	9.89754
GOBP_INTRACELLULAR_GLUCOSE_HOMEOSTASIS	1.21885e-101	8.39053e-98	9.85273	7.98723	9.85273
GOBP_POSITIVE_CHEMOTAXIS	1.21885e-101	8.39053e-98	9.85273	2.74085	9.85273
GOBP_ACTIN_FILAMENT_BUNDLE_ORGANIZATION	1.43527e-100	9.8804e-97	9.79823	7.42592	9.79823
GOBP_CELLULAR_RESPONSE_TO_RADIATION	1.43527e-100	9.8804e-97	9.79823	9.50674	9.79823
GOBP_MICROTUBULE_POLYMERIZATION_OR_DEPOLYMERIZATION	1.43527e-100	9.8804e-97	9.79823	6.68246	9.79823
GOBP_BRANCHING_MORPHOGENESIS_OF_AN_EPITHELIAL_TUBE	1.6678e-99	1.14811e-95	9.74372	8.84291	9.74372
GOMF_CYTOKINE_ACTIVITY	1.91239e-98	3.12294e-95	9.72139	8.9614	9.72139
GOMF_KINASE_ACTIVATOR_ACTIVITY	1.91239e-98	3.12294e-95	9.72139	6.02844	9.72139
GOBP_REGULATION_OF_EXTRINSIC_APOPTOTIC_SIGNALING_PATHWAY	1.91239e-98	1.31649e-94	9.6892	3.0285	9.6892
GOBP_RESPONSE_TO_ETHANOL	1.91239e-98	1.31649e-94	9.6892	4.82552	9.6892
GOBP_MONOCARBOXYLIC_ACID_BIOSYNTHETIC_PROCESS	2.16389e-97	1.48962e-93	9.63467	4.02405	9.63467
GOBP_REGULATION_OF_ACTIN_FILAMENT_BUNDLE_ASSEMBLY	2.16389e-97	1.48962e-93	9.63467	5.03952	9.63467
GOBP_CELLULAR_RESPONSE_TO_REACTIVE_OXYGEN_SPECIES	2.41613e-96	1.66326e-92	9.58014	5.15714	9.58014
GOBP_POSITIVE_REGULATION_OF_DEVELOPMENTAL_GROWTH	2.41613e-96	1.66326e-92	9.58014	6.72755	9.58014
GOBP_RHO_PROTEIN_SIGNAL_TRANSDUCTION	2.41613e-96	1.66326e-92	9.58014	5.15213	9.58014
GOCC_MIDBODY	2.66212e-95	2.38793e-92	9.57194	15.4119	9.57194
GOBP_BLOOD_VESSEL_ENDOTHELIAL_CELL_MIGRATION	2.66212e-95	1.83261e-91	9.52559	4.89172	9.52559
GOBP_NEGATIVE_REGULATION_OF_MITOTIC_CELL_CYCLE_PHASE_TRANSITION	2.66212e-95	1.83261e-91	9.52559	11.0582	9.52559
GOBP_POSITIVE_REGULATION_OF_CYTOSKELETON_ORGANIZATION	2.66212e-95	1.83261e-91	9.52559	5.64202	9.52559
GOBP_REGULATION_OF_OSTEOBLAST_DIFFERENTIATION	2.66212e-95	1.83261e-91	9.52559	7.00061	9.52559
GOBP_SPINDLE_ORGANIZATION	2.66212e-95	1.83261e-91	9.52559	17.8002	9.52559
GOBP_STRESS_FIBER_ASSEMBLY	2.66212e-95	1.83261e-91	9.52559	5.06683	9.52559
GOMF_CYSTEINE_TYPE_ENDOPEPTIDASE_ACTIVITY	2.89442e-94	4.72659e-91	9.50397	5.48675	9.50397
GOBP_POSITIVE_REGULATION_OF_ENDOTHELIAL_CELL_PROLIFERATION	2.89442e-94	1.99252e-90	9.47104	5.7871	9.47104
GOBP_POSITIVE_REGULATION_OF_MITOTIC_NUCLEAR_DIVISION	2.89442e-94	1.99252e-90	9.47104	4.89118	9.47104
GOBP_REGULATION_OF_PROTEIN_POLYMERIZATION	2.89442e-94	1.99252e-90	9.47104	6.41977	9.47104
GOBP_REGULATION_OF_REPRODUCTIVE_PROCESS	2.89442e-94	1.99252e-90	9.47104	8.28394	9.47104
GOBP_RESPONSE_TO_CORTICOSTEROID	2.89442e-94	1.99252e-90	9.47104	3.74664	9.47104
GOBP_RESPONSE_TO_HYDROGEN_PEROXIDE	2.89442e-94	1.99252e-90	9.47104	3.56538	9.47104
GOBP_CELL_CYCLE_G2_M_PHASE_TRANSITION	3.10543e-93	2.13778e-89	9.41648	10.5392	9.41648
GOBP_MITOTIC_CELL_CYCLE_CHECKPOINT_SIGNALING	3.10543e-93	2.13778e-89	9.41648	10.9338	9.41648
GOBP_MITOTIC_SISTER_CHROMATID_SEGREGATION	3.10543e-93	2.13778e-89	9.41648	22.4083	9.41648
GOBP_POSITIVE_REGULATION_OF_ERK1_AND_ERK2_CASCADE	3.10543e-93	2.13778e-89	9.41648	6.74828	9.41648
GOBP_REGULATION_OF_ENDOTHELIAL_CELL_MIGRATION	3.10543e-93	2.13778e-89	9.41648	6.59219	9.41648
GOBP_NEGATIVE_REGULATION_OF_CYTOSKELETON_ORGANIZATION	3.2878e-92	2.26332e-88	9.3619	6.72956	9.3619
GOBP_NEGATIVE_REGULATION_OF_PROTEIN_CONTAINING_COMPLEX_ASSEMBLY	3.2878e-92	2.26332e-88	9.3619	5.99719	9.3619
GOBP_POSITIVE_REGULATION_OF_CHEMOTAXIS	3.2878e-92	2.26332e-88	9.3619	3.42262	9.3619
GOBP_REGULATION_OF_RHO_PROTEIN_SIGNAL_TRANSDUCTION	3.2878e-92	2.26332e-88	9.3619	3.00442	9.3619
GOBP_RESPONSE_TO_VITAMIN_A	3.2878e-92	2.26332e-88	9.3619	2.80629	9.3619
GOBP_SMOOTH_MUSCLE_CELL_PROLIFERATION	3.2878e-92	2.26332e-88	9.3619	3.63372	9.3619
GOCC_COLLAGEN_TRIMER	3.43492e-91	3.08112e-88	9.35475	11.0079	9.35475
GOBP_COLUMNAR_CUBOIDAL_EPITHELIAL_CELL_DIFFERENTIATION	3.43492e-91	2.3646e-87	9.30732	2.85891	9.30732
GOBP_REGULATION_OF_VIRAL_PROCESS	3.43492e-91	2.3646e-87	9.30732	5.29874	9.30732
GOBP_TUMOR_NECROSIS_FACTOR_SUPERFAMILY_CYTOKINE_PRODUCTION	3.43492e-91	2.3646e-87	9.30732	5.11097	9.30732
GOMF_VITAMIN_BINDING	3.54122e-90	5.7828e-87	9.28643	5.44284	9.28643
GOBP_ANTIMICROBIAL_HUMORAL_RESPONSE	3.54122e-90	2.43777e-86	9.25273	3.94499	9.25273
GOBP_CELL_CYCLE_CHECKPOINT_SIGNALING	3.54122e-90	2.43777e-86	9.25273	13.1251	9.25273
GOBP_GRANULOCYTE_CHEMOTAXIS	3.54122e-90	2.43777e-86	9.25273	6.06386	9.25273
GOBP_REGULATION_OF_HEART_GROWTH	3.54122e-90	2.43777e-86	9.25273	4.0856	9.25273
GOBP_RESPONSE_TO_ACID_CHEMICAL	3.54122e-90	2.43777e-86	9.25273	9.37411	9.25273
GOBP_GRANULOCYTE_MIGRATION	3.60259e-89	2.48002e-85	9.19813	6.43493	9.19813
GOBP_MALE_SEX_DIFFERENTIATION	3.60259e-89	2.48002e-85	9.19813	4.6662	9.19813
GOBP_NEGATIVE_REGULATION_OF_SUPRAMOLECULAR_FIBER_ORGANIZATION	3.60259e-89	2.48002e-85	9.19813	6.33934	9.19813
GOBP_REGULATION_OF_ACTOMYOSIN_STRUCTURE_ORGANIZATION	3.60259e-89	2.48002e-85	9.19813	4.55481	9.19813
GOBP_REGULATION_OF_INTRINSIC_APOPTOTIC_SIGNALING_PATHWAY	3.60259e-89	2.48002e-85	9.19813	7.09874	9.19813
GOBP_RESPONSE_TO_ACTIVITY	3.60259e-89	2.48002e-85	9.19813	6.17659	9.19813
GOBP_MICROTUBULE_ORGANIZING_CENTER_ORGANIZATION	3.61662e-88	2.48968e-84	9.14351	9.21157	9.14351
GOBP_POSITIVE_REGULATION_OF_ENDOTHELIAL_CELL_MIGRATION	3.61662e-88	2.48968e-84	9.14351	4.78217	9.14351
GOBP_REGULATION_OF_GENERATION_OF_PRECURSOR_METABOLITES_AND_ENERGY	3.61662e-88	2.48968e-84	9.14351	5.10208	9.14351
GOBP_RETINA_DEVELOPMENT_IN_CAMERA_TYPE_EYE	3.61662e-88	2.48968e-84	9.14351	5.84666	9.14351
GOMF_CYSTEINE_TYPE_PEPTIDASE_ACTIVITY	3.58275e-87	5.85063e-84	9.1232	6.59352	9.1232
GOBP_BONE_MINERALIZATION	3.58275e-87	2.46637e-83	9.08889	4.6506	9.08889
GOBP_CELLULAR_RESPONSE_TO_ESTRADIOL_STIMULUS	3.58275e-87	2.46637e-83	9.08889	3.35307	9.08889
GOBP_CYTOKINESIS	3.58275e-87	2.46637e-83	9.08889	15.2084	9.08889
GOBP_GLAND_MORPHOGENESIS	3.58275e-87	2.46637e-83	9.08889	6.00278	9.08889
GOBP_HUMORAL_IMMUNE_RESPONSE	3.58275e-87	2.46637e-83	9.08889	2.48286	9.08889
GOBP_MODIFIED_AMINO_ACID_METABOLIC_PROCESS	3.58275e-87	2.46637e-83	9.08889	4.159	9.08889
GOBP_NEGATIVE_REGULATION_OF_REPRODUCTIVE_PROCESS	3.58275e-87	2.46637e-83	9.08889	4.81983	9.08889
GOBP_REGULATION_OF_ORGAN_GROWTH	3.58275e-87	2.46637e-83	9.08889	4.55697	9.08889
GOBP_CARDIAC_CELL_DEVELOPMENT	3.50233e-86	2.41101e-82	9.03426	4.47145	9.03426
GOBP_MULTI_MULTICELLULAR_ORGANISM_PROCESS	3.50233e-86	2.41101e-82	9.03426	4.30883	9.03426
GOBP_T_CELL_MEDIATED_IMMUNITY	3.50233e-86	2.41101e-82	9.03426	1.20484	9.03426
GOMF_GROWTH_FACTOR_ACTIVITY	3.37851e-85	5.5171e-82	9.01434	5.52684	9.01434
GOMF_HEPARIN_BINDING	3.37851e-85	5.5171e-82	9.01434	9.4479	9.01434
GOBP_ANIMAL_ORGAN_REGENERATION	3.37851e-85	2.32576e-81	8.97961	4.50993	8.97961
GOBP_HEART_GROWTH	3.37851e-85	2.32576e-81	8.97961	4.06024	8.97961
GOBP_HEMATOPOIETIC_PROGENITOR_CELL_DIFFERENTIATION	3.37851e-85	2.32576e-81	8.97961	3.91488	8.97961
GOBP_MUSCLE_CELL_MIGRATION	3.37851e-85	2.32576e-81	8.97961	7.17469	8.97961
GOBP_NEGATIVE_REGULATION_OF_EXTRINSIC_APOPTOTIC_SIGNALING_PATHWAY	3.37851e-85	2.32576e-81	8.97961	1.48177	8.97961
GOBP_NEURON_MIGRATION	3.37851e-85	2.32576e-81	8.97961	5.97848	8.97961
GOBP_NEUTROPHIL_MIGRATION	3.37851e-85	2.32576e-81	8.97961	4.85949	8.97961
GOBP_OLEFINIC_COMPOUND_METABOLIC_PROCESS	3.37851e-85	2.32576e-81	8.97961	2.30921	8.97961
GOBP_POSITIVE_REGULATION_OF_CHEMOKINE_C_X_C_MOTIF_LIGAND_2_PRODUCTION	3.37851e-85	2.32576e-81	8.97961	2.4523	8.97961
GOBP_POSITIVE_REGULATION_OF_LEUKOCYTE_MIGRATION	3.37851e-85	2.32576e-81	8.97961	3.81221	8.97961
GOBP_REACTIVE_NITROGEN_SPECIES_METABOLIC_PROCESS	3.37851e-85	2.32576e-81	8.97961	1.48675	8.97961
GOBP_REGULATION_OF_CELL_MATRIX_ADHESION	3.37851e-85	2.32576e-81	8.97961	4.85855	8.97961
GOBP_RESPONSE_TO_AXON_INJURY	3.37851e-85	2.32576e-81	8.97961	3.24604	8.97961
GOBP_SKIN_EPIDERMIS_DEVELOPMENT	3.37851e-85	2.32576e-81	8.97961	2.94306	8.97961
GOMF_COLLAGEN_BINDING	3.21602e-84	5.25176e-81	8.95989	7.02709	8.95989
GOBP_BIOMINERAL_TISSUE_DEVELOPMENT	3.21602e-84	2.21391e-80	8.92496	6.3243	8.92496
GOBP_CELLULAR_RESPONSE_TO_STEROID_HORMONE_STIMULUS	3.21602e-84	2.21391e-80	8.92496	6.91273	8.92496
GOBP_DIGESTIVE_SYSTEM_DEVELOPMENT	3.21602e-84	2.21391e-80	8.92496	6.87327	8.92496
GOBP_NEUTROPHIL_CHEMOTAXIS	3.21602e-84	2.21391e-80	8.92496	4.49306	8.92496
GOBP_POSITIVE_REGULATION_OF_HEART_GROWTH	3.21602e-84	2.21391e-80	8.92496	3.37614	8.92496
GOBP_REGULATION_OF_NITRIC_OXIDE_METABOLIC_PROCESS	3.21602e-84	2.21391e-80	8.92496	0.535169	8.92496
GOBP_REGULATION_OF_VIRAL_LIFE_CYCLE	3.21602e-84	2.21391e-80	8.92496	3.94988	8.92496
GOCC_EUCHROMATIN	3.02093e-83	2.70977e-80	8.92004	4.27615	8.92004
GOBP_ESTABLISHMENT_OF_CELL_POLARITY	3.02093e-83	2.07961e-79	8.87029	7.00805	8.87029
GOBP_INTEGRIN_MEDIATED_SIGNALING_PATHWAY	3.02093e-83	2.07961e-79	8.87029	8.09092	8.87029
GOBP_OVULATION_CYCLE	3.02093e-83	2.07961e-79	8.87029	4.03649	8.87029
GOBP_POSITIVE_REGULATION_OF_CHEMOKINE_PRODUCTION	3.02093e-83	2.07961e-79	8.87029	3.16789	8.87029
GOBP_RESPONSE_TO_TUMOR_NECROSIS_FACTOR	3.02093e-83	2.07961e-79	8.87029	5.35216	8.87029
GOBP_TISSUE_REMODELING	3.02093e-83	2.07961e-79	8.87029	7.95777	8.87029
GOMF_PROTEASE_BINDING	2.8002e-82	4.57272e-79	8.85098	8.21263	8.85098
GOBP_CARDIOCYTE_DIFFERENTIATION	2.8002e-82	1.92765e-78	8.81561	5.78454	8.81561
GOBP_DETOXIFICATION	2.8002e-82	1.92765e-78	8.81561	6.7009	8.81561
GOBP_EYE_MORPHOGENESIS	2.8002e-82	1.92765e-78	8.81561	6.80602	8.81561
GOBP_POSITIVE_REGULATION_OF_MITOTIC_CELL_CYCLE	2.8002e-82	1.92765e-78	8.81561	11.6391	8.81561
GOBP_REGULATION_OF_LIPID_BIOSYNTHETIC_PROCESS	2.8002e-82	1.92765e-78	8.81561	1.09435	8.81561
GOBP_SMOOTH_MUSCLE_CELL_MIGRATION	2.8002e-82	1.92765e-78	8.81561	6.91932	8.81561
GOMF_CHROMATIN_DNA_BINDING	2.56132e-81	4.18264e-78	8.79651	6.41716	8.79651
GOMF_GROWTH_FACTOR_BINDING	2.56132e-81	4.18264e-78	8.79651	7.7163	8.79651
GOMF_PROTEIN_FOLDING_CHAPERONE_BINDING	2.56132e-81	4.18264e-78	8.79651	7.2256	8.79651
GOMF_STRUCTURAL_CONSTITUENT_OF_CHROMATIN	2.56132e-81	4.18264e-78	8.79651	6.84329	8.79651
GOMF_UBIQUITIN_BINDING	2.56132e-81	4.18264e-78	8.79651	3.06144	8.79651
GOBP_CARDIAC_MUSCLE_CELL_DIFFERENTIATION	2.56132e-81	1.76321e-77	8.76092	4.51613	8.76092
GOBP_CELLULAR_RESPONSE_TO_METAL_ION	2.56132e-81	1.76321e-77	8.76092	3.43753	8.76092
GOBP_CHEMOKINE_C_X_C_MOTIF_LIGAND_2_PRODUCTION	2.56132e-81	1.76321e-77	8.76092	2.23187	8.76092
GOBP_EXECUTION_PHASE_OF_APOPTOSIS	2.56132e-81	1.76321e-77	8.76092	2.06985	8.76092
GOBP_FEMALE_SEX_DIFFERENTIATION	2.56132e-81	1.76321e-77	8.76092	4.84979	8.76092
GOBP_HORMONE_MEDIATED_SIGNALING_PATHWAY	2.56132e-81	1.76321e-77	8.76092	7.22126	8.76092
GOBP_MORPHOGENESIS_OF_EMBRYONIC_EPITHELIUM	2.56132e-81	1.76321e-77	8.76092	5.4026	8.76092
GOBP_NEGATIVE_REGULATION_OF_EPITHELIAL_CELL_PROLIFERATION	2.56132e-81	1.76321e-77	8.76092	3.65891	8.76092
GOBP_NEURON_PROJECTION_EXTENSION	2.56132e-81	1.76321e-77	8.76092	6.33477	8.76092
GOBP_TERPENOID_METABOLIC_PROCESS	2.56132e-81	1.76321e-77	8.76092	4.03759	8.76092
GOBP_VIRAL_GENOME_REPLICATION	2.56132e-81	1.76321e-77	8.76092	5.0392	8.76092
GOCC_ENDOPLASMIC_RETICULUM_LUMEN	2.31189e-80	2.07376e-77	8.7569	9.49475	8.7569
GOBP_CYTOSKELETON_DEPENDENT_CYTOKINESIS	2.31189e-80	1.5915e-76	8.70622	10.387	8.70622
GOBP_GASTRULATION	2.31189e-80	1.5915e-76	8.70622	5.68577	8.70622
GOBP_INTERLEUKIN_1_BETA_PRODUCTION	2.31189e-80	1.5915e-76	8.70622	3.40425	8.70622
GOBP_ISOPRENOID_METABOLIC_PROCESS	2.31189e-80	1.5915e-76	8.70622	4.5932	8.70622
GOBP_LUNG_MORPHOGENESIS	2.31189e-80	1.5915e-76	8.70622	4.95963	8.70622
GOBP_NUCLEAR_RECEPTOR_MEDIATED_SIGNALING_PATHWAY	2.31189e-80	1.5915e-76	8.70622	6.29227	8.70622
GOBP_POSITIVE_REGULATION_OF_APOPTOTIC_SIGNALING_PATHWAY	2.31189e-80	1.5915e-76	8.70622	5.82894	8.70622
GOBP_POSITIVE_REGULATION_OF_CELL_GROWTH	2.31189e-80	1.5915e-76	8.70622	7.98387	8.70622
GOBP_POSITIVE_REGULATION_OF_SMALL_MOLECULE_METABOLIC_PROCESS	2.31189e-80	1.5915e-76	8.70622	1.83327	8.70622
GOBP_RETINOL_METABOLIC_PROCESS	2.31189e-80	1.5915e-76	8.70622	3.19545	8.70622
GOCC_NUCLEOSOME	2.0592e-79	1.8471e-76	8.7025	9.65018	8.7025
GOBP_CHEMOKINE_PRODUCTION	2.0592e-79	1.41755e-75	8.6515	2.85271	8.6515
GOBP_DEVELOPMENT_OF_PRIMARY_FEMALE_SEXUAL_CHARACTERISTICS	2.0592e-79	1.41755e-75	8.6515	4.44549	8.6515
GOBP_DISRUPTION_OF_ANATOMICAL_STRUCTURE_IN_ANOTHER_ORGANISM	2.0592e-79	1.41755e-75	8.6515	3.50713	8.6515
GOBP_EMBRYO_IMPLANTATION	2.0592e-79	1.41755e-75	8.6515	2.08743	8.6515
GOBP_MICROTUBULE_POLYMERIZATION	2.0592e-79	1.41755e-75	8.6515	5.13638	8.6515
GOBP_POSITIVE_REGULATION_OF_MITOTIC_CELL_CYCLE_PHASE_TRANSITION	2.0592e-79	1.41755e-75	8.6515	9.53856	8.6515
GOBP_POSITIVE_REGULATION_OF_OSTEOBLAST_DIFFERENTIATION	2.0592e-79	1.41755e-75	8.6515	5.35568	8.6515
GOBP_PROTEIN_DNA_COMPLEX_ORGANIZATION	2.0592e-79	1.41755e-75	8.6515	15.3776	8.6515
GOBP_RETINOIC_ACID_METABOLIC_PROCESS	2.0592e-79	1.41755e-75	8.6515	2.3354	8.6515
GOBP_SPINDLE_ASSEMBLY	2.0592e-79	1.41755e-75	8.6515	13.1306	8.6515
GOCC_ACROSOMAL_VESICLE	1.80991e-78	1.62349e-75	8.6481	4.91269	8.6481
GOCC_CONDENSED_CHROMOSOME_CENTROMERIC_REGION	1.80991e-78	1.62349e-75	8.6481	20.286	8.6481
GOMF_ANTIOXIDANT_ACTIVITY	1.80991e-78	2.95558e-75	8.63304	6.35783	8.63304
GOMF_ORGANIC_ACID_BINDING	1.80991e-78	2.95558e-75	8.63304	6.64548	8.63304
GOMF_STRUCTURAL_CONSTITUENT_OF_CYTOSKELETON	1.80991e-78	2.95558e-75	8.63304	8.9438	8.63304
GOBP_ATTACHMENT_OF_MITOTIC_SPINDLE_MICROTUBULES_TO_KINETOCHORE	1.80991e-78	1.24594e-74	8.59677	4.74298	8.59677
GOBP_CELLULAR_RESPONSE_TO_RETINOIC_ACID	1.80991e-78	1.24594e-74	8.59677	3.21744	8.59677
GOBP_ERYTHROCYTE_HOMEOSTASIS	1.80991e-78	1.24594e-74	8.59677	4.64855	8.59677
GOBP_MICROTUBULE_CYTOSKELETON_ORGANIZATION_INVOLVED_IN_MITOSIS	1.80991e-78	1.24594e-74	8.59677	16.6811	8.59677
GOBP_NEGATIVE_REGULATION_OF_MAPK_CASCADE	1.80991e-78	1.24594e-74	8.59677	2.22289	8.59677
GOBP_NEURAL_TUBE_DEVELOPMENT	1.80991e-78	1.24594e-74	8.59677	6.07856	8.59677
GOBP_POSITIVE_REGULATION_OF_PHOSPHATIDYLINOSITOL_3_KINASE_PROTEIN_KINASE_B_SIGNAL_TRANSDUCTION	1.80991e-78	1.24594e-74	8.59677	6.99023	8.59677
GOBP_PROSTATE_GLAND_DEVELOPMENT	1.80991e-78	1.24594e-74	8.59677	4.85992	8.59677
GOBP_REGULATION_OF_PEPTIDASE_ACTIVITY	1.80991e-78	1.24594e-74	8.59677	3.60269	8.59677
GOBP_SPINDLE_CHECKPOINT_SIGNALING	1.80991e-78	1.24594e-74	8.59677	8.28602	8.59677
GOBP_UROGENITAL_SYSTEM_DEVELOPMENT	1.80991e-78	1.24594e-74	8.59677	4.95762	8.59677
GOCC_CILIARY_PLASM	1.56979e-77	1.40811e-74	8.59368	5.10962	8.59368
GOCC_PIGMENT_GRANULE	1.56979e-77	1.40811e-74	8.59368	9.37087	8.59368
GOMF_EXTRACELLULAR_MATRIX_STRUCTURAL_CONSTITUENT_CONFERRING_TENSILE_STRENGTH	1.56979e-77	2.56347e-74	8.57853	8.92717	8.57853
GOBP_CELLULAR_RESPONSE_TO_TOXIC_SUBSTANCE	1.56979e-77	1.08065e-73	8.54203	7.14631	8.54203
GOBP_FATTY_ACID_BIOSYNTHETIC_PROCESS	1.56979e-77	1.08065e-73	8.54203	1.70551	8.54203
GOBP_HEPATICOBILIARY_SYSTEM_DEVELOPMENT	1.56979e-77	1.08065e-73	8.54203	7.10727	8.54203
GOBP_METANEPHROS_DEVELOPMENT	1.56979e-77	1.08065e-73	8.54203	1.31579	8.54203
GOBP_METAPHASE_CHROMOSOME_ALIGNMENT	1.56979e-77	1.08065e-73	8.54203	11.3235	8.54203
GOBP_NEGATIVE_REGULATION_OF_ENDOTHELIAL_CELL_MIGRATION	1.56979e-77	1.08065e-73	8.54203	2.58064	8.54203
GOBP_NEGATIVE_REGULATION_OF_LEUKOCYTE_CELL_CELL_ADHESION	1.56979e-77	1.08065e-73	8.54203	0.485019	8.54203
GOBP_POSITIVE_REGULATION_OF_CELL_CYCLE_PHASE_TRANSITION	1.56979e-77	1.08065e-73	8.54203	10.1773	8.54203
GOBP_POSITIVE_REGULATION_OF_CELL_SUBSTRATE_ADHESION	1.56979e-77	1.08065e-73	8.54203	6.2207	8.54203
GOBP_POSITIVE_REGULATION_OF_INTRACELLULAR_TRANSPORT	1.56979e-77	1.08065e-73	8.54203	8.47987	8.54203
GOBP_POSITIVE_REGULATION_OF_ORGAN_GROWTH	1.56979e-77	1.08065e-73	8.54203	3.59291	8.54203
GOMF_NUCLEOSOMAL_DNA_BINDING	1.34356e-76	2.19404e-73	8.52401	4.69553	8.52401
GOBP_ANTIMICROBIAL_HUMORAL_IMMUNE_RESPONSE_MEDIATED_BY_ANTIMICROBIAL_PEPTIDE	1.34356e-76	9.24908e-73	8.48728	4.76434	8.48728
GOBP_CELLULAR_RESPONSE_TO_NUTRIENT	1.34356e-76	9.24908e-73	8.48728	5.0153	8.48728
GOBP_CELL_CELL_JUNCTION_ORGANIZATION	1.34356e-76	9.24908e-73	8.48728	2.46406	8.48728
GOBP_COLLAGEN_METABOLIC_PROCESS	1.34356e-76	9.24908e-73	8.48728	11.7787	8.48728
GOBP_LIPID_HOMEOSTASIS	1.34356e-76	9.24908e-73	8.48728	5.21615	8.48728
GOBP_MAINTENANCE_OF_CELL_NUMBER	1.34356e-76	9.24908e-73	8.48728	8.01496	8.48728
GOBP_NEGATIVE_REGULATION_OF_CELL_GROWTH	1.34356e-76	9.24908e-73	8.48728	3.49133	8.48728
GOBP_NEGATIVE_REGULATION_OF_GENE_EXPRESSION_EPIGENETIC	1.34356e-76	9.24908e-73	8.48728	11.7112	8.48728
GOBP_POSITIVE_REGULATION_OF_INTERLEUKIN_6_PRODUCTION	1.34356e-76	9.24908e-73	8.48728	3.18537	8.48728
GOBP_REGULATION_OF_CELL_DIVISION	1.34356e-76	9.24908e-73	8.48728	9.04469	8.48728
GOBP_REGULATION_OF_CHROMOSOME_SEGREGATION	1.34356e-76	9.24908e-73	8.48728	17.0813	8.48728
GOBP_REGULATION_OF_DNA_BINDING	1.34356e-76	9.24908e-73	8.48728	6.90624	8.48728
GOBP_REGULATION_OF_MITOTIC_SISTER_CHROMATID_SEGREGATION	1.34356e-76	9.24908e-73	8.48728	8.99343	8.48728
GOBP_SUBSTRATE_ADHESION_DEPENDENT_CELL_SPREADING	1.34356e-76	9.24908e-73	8.48728	4.63168	8.48728
GOBP_TERPENOID_BIOSYNTHETIC_PROCESS	1.34356e-76	9.24908e-73	8.48728	2.46074	8.48728
GOMF_FIBRONECTIN_BINDING	1.13475e-75	1.85305e-72	8.46948	2.43909	8.46948
GOMF_OXIDOREDUCTASE_ACTIVITY_ACTING_ON_PAIRED_DONORS_WITH_INCORPORATION_OR_REDUCTION_OF_MOLECULAR_OXYGEN	1.13475e-75	1.85305e-72	8.46948	3.32372	8.46948
GOBP_CELLULAR_RESPONSE_TO_HYDROGEN_PEROXIDE	1.13475e-75	7.81163e-72	8.43251	2.20549	8.43251
GOBP_CELL_MATURATION	1.13475e-75	7.81163e-72	8.43251	4.45507	8.43251
GOBP_HINDBRAIN_DEVELOPMENT	1.13475e-75	7.81163e-72	8.43251	7.63859	8.43251
GOBP_INTERLEUKIN_1_PRODUCTION	1.13475e-75	7.81163e-72	8.43251	4.2079	8.43251
GOBP_NEGATIVE_REGULATION_OF_CHROMOSOME_ORGANIZATION	1.13475e-75	7.81163e-72	8.43251	10.1025	8.43251
GOBP_NEGATIVE_REGULATION_OF_KINASE_ACTIVITY	1.13475e-75	7.81163e-72	8.43251	4.19777	8.43251
GOBP_NUCLEOTIDE_CATABOLIC_PROCESS	1.13475e-75	7.81163e-72	8.43251	3.73032	8.43251
GOBP_NUTRIENT_STORAGE	1.13475e-75	7.81163e-72	8.43251	1.19205	8.43251
GOBP_PROTEIN_TETRAMERIZATION	1.13475e-75	7.81163e-72	8.43251	3.9437	8.43251
GOBP_REGULATION_OF_FIBROBLAST_PROLIFERATION	1.13475e-75	7.81163e-72	8.43251	3.47277	8.43251
GOBP_REGULATION_OF_MONONUCLEAR_CELL_MIGRATION	1.13475e-75	7.81163e-72	8.43251	3.70546	8.43251
GOBP_REGULATION_OF_SISTER_CHROMATID_SEGREGATION	1.13475e-75	7.81163e-72	8.43251	13.4689	8.43251
GOBP_RESPONSE_TO_TEMPERATURE_STIMULUS	1.13475e-75	7.81163e-72	8.43251	5.66735	8.43251
GOCC_PROTEIN_KINASE_COMPLEX	9.45743e-75	8.48331e-72	8.43039	6.94894	8.43039
GOCC_RUFFLE	9.45743e-75	8.48331e-72	8.43039	6.94691	8.43039
GOMF_CYTOKINE_BINDING	9.45743e-75	1.5444e-71	8.41494	1.77011	8.41494
GOMF_EXTRACELLULAR_MATRIX_BINDING	9.45743e-75	1.5444e-71	8.41494	4.24651	8.41494
GOMF_LYASE_ACTIVITY	9.45743e-75	1.5444e-71	8.41494	3.67275	8.41494
GOMF_PROTEIN_KINASE_C_BINDING	9.45743e-75	1.5444e-71	8.41494	1.24069	8.41494
GOBP_ACTIN_POLYMERIZATION_OR_DEPOLYMERIZATION	9.45743e-75	6.51049e-71	8.37773	5.33534	8.37773
GOBP_CELLULAR_RESPONSE_TO_ACID_CHEMICAL	9.45743e-75	6.51049e-71	8.37773	6.78677	8.37773
GOBP_CELL_SUBSTRATE_JUNCTION_ORGANIZATION	9.45743e-75	6.51049e-71	8.37773	3.1149	8.37773
GOBP_LONG_CHAIN_FATTY_ACID_METABOLIC_PROCESS	9.45743e-75	6.51049e-71	8.37773	0.500275	8.37773
GOBP_NEGATIVE_REGULATION_OF_INTRINSIC_APOPTOTIC_SIGNALING_PATHWAY	9.45743e-75	6.51049e-71	8.37773	4.18806	8.37773
GOBP_OOGENESIS	9.45743e-75	6.51049e-71	8.37773	4.54175	8.37773
GOBP_POSITIVE_REGULATION_OF_SMOOTH_MUSCLE_CELL_MIGRATION	9.45743e-75	6.51049e-71	8.37773	5.34223	8.37773
GOBP_REGULATION_OF_RECEPTOR_MEDIATED_ENDOCYTOSIS	9.45743e-75	6.51049e-71	8.37773	1.0741	8.37773
GOMF_PROTEIN_SERINE_THREONINE_KINASE_ACTIVATOR_ACTIVITY	7.77811e-74	1.27016e-70	8.36039	5.92786	8.36039
GOBP_ACTIVATION_OF_PROTEIN_KINASE_ACTIVITY	7.77811e-74	5.35445e-70	8.32294	3.03325	8.32294
GOBP_ALPHA_BETA_T_CELL_ACTIVATION	7.77811e-74	5.35445e-70	8.32294	3.13942	8.32294
GOBP_DETECTION_OF_STIMULUS	7.77811e-74	5.35445e-70	8.32294	4.82251	8.32294
GOBP_KILLING_OF_CELLS_OF_ANOTHER_ORGANISM	7.77811e-74	5.35445e-70	8.32294	3.28092	8.32294
GOBP_MITOTIC_CYTOKINESIS	7.77811e-74	5.35445e-70	8.32294	9.4097	8.32294
GOBP_POSITIVE_REGULATION_OF_MYELOID_CELL_DIFFERENTIATION	7.77811e-74	5.35445e-70	8.32294	1.75119	8.32294
GOBP_POSITIVE_REGULATION_OF_PEPTIDYL_TYROSINE_PHOSPHORYLATION	7.77811e-74	5.35445e-70	8.32294	1.29997	8.32294
GOBP_REGULATION_OF_FAT_CELL_DIFFERENTIATION	7.77811e-74	5.35445e-70	8.32294	4.57238	8.32294
GOBP_RESPONSE_TO_IONIZING_RADIATION	7.77811e-74	5.35445e-70	8.32294	6.27712	8.32294
GOBP_RETINOIC_ACID_BIOSYNTHETIC_PROCESS	7.77811e-74	5.35445e-70	8.32294	2.47705	8.32294
GOBP_T_CELL_ACTIVATION_INVOLVED_IN_IMMUNE_RESPONSE	7.77811e-74	5.35445e-70	8.32294	0.944508	8.32294
GOCC_MITOTIC_SPINDLE	6.31254e-73	5.66235e-70	8.32148	17.203	8.32148
GOBP_CELLULAR_RESPONSE_TO_HYPOXIA	6.31254e-73	4.34555e-69	8.26813	0.99544	8.26813
GOBP_MITOTIC_METAPHASE_CHROMOSOME_ALIGNMENT	6.31254e-73	4.34555e-69	8.26813	6.85376	8.26813
GOBP_NEGATIVE_REGULATION_OF_WNT_SIGNALING_PATHWAY	6.31254e-73	4.34555e-69	8.26813	3.2389	8.26813
GOBP_NUCLEOSIDE_PHOSPHATE_CATABOLIC_PROCESS	6.31254e-73	4.34555e-69	8.26813	4.36554	8.26813
GOBP_REGULATION_OF_ACTIVATED_T_CELL_PROLIFERATION	6.31254e-73	4.34555e-69	8.26813	2.242	8.26813
GOBP_REGULATION_OF_LEUKOCYTE_CHEMOTAXIS	6.31254e-73	4.34555e-69	8.26813	3.00995	8.26813
GOBP_REGULATION_OF_TYPE_B_PANCREATIC_CELL_PROLIFERATION	6.31254e-73	4.34555e-69	8.26813	2.41776	8.26813
GOBP_TYPE_B_PANCREATIC_CELL_PROLIFERATION	6.31254e-73	4.34555e-69	8.26813	2.4829	8.26813
GOMF_MODIFIED_AMINO_ACID_BINDING	5.05549e-72	8.25562e-69	8.25126	1.90918	8.25126
GOMF_PROTEIN_TYROSINE_KINASE_ACTIVITY	5.05549e-72	8.25562e-69	8.25126	2.27914	8.25126
GOMF_UBIQUITIN_LIKE_PROTEIN_BINDING	5.05549e-72	8.25562e-69	8.25126	3.8234	8.25126
GOBP_CHROMOSOME_LOCALIZATION	5.05549e-72	3.4802e-68	8.21331	12.3226	8.21331
GOBP_INTERLEUKIN_6_PRODUCTION	5.05549e-72	3.4802e-68	8.21331	2.47244	8.21331
GOBP_MITOTIC_SISTER_CHROMATID_SEPARATION	5.05549e-72	3.4802e-68	8.21331	10.3912	8.21331
GOBP_MITOTIC_SPINDLE_ORGANIZATION	5.05549e-72	3.4802e-68	8.21331	13.0005	8.21331
GOBP_MUSCLE_ADAPTATION	5.05549e-72	3.4802e-68	8.21331	3.38474	8.21331
GOBP_NEGATIVE_REGULATION_OF_NERVOUS_SYSTEM_DEVELOPMENT	5.05549e-72	3.4802e-68	8.21331	3.71068	8.21331
GOBP_PALLIUM_DEVELOPMENT	5.05549e-72	3.4802e-68	8.21331	8.29762	8.21331
GOBP_POSITIVE_REGULATION_OF_CHROMOSOME_SEPARATION	5.05549e-72	3.4802e-68	8.21331	7.29265	8.21331
GOBP_POSITIVE_REGULATION_OF_ENDOCYTOSIS	5.05549e-72	3.4802e-68	8.21331	3.1774	8.21331
GOBP_POSITIVE_REGULATION_OF_MONOATOMIC_ION_TRANSMEMBRANE_TRANSPORT	5.05549e-72	3.4802e-68	8.21331	5.64221	8.21331
GOBP_POSITIVE_REGULATION_OF_TYPE_I_INTERFERON_PRODUCTION	5.05549e-72	3.4802e-68	8.21331	2.11465	8.21331
GOBP_PROTEIN_HOMOTETRAMERIZATION	5.05549e-72	3.4802e-68	8.21331	2.62805	8.21331
GOBP_REGULATION_OF_BLOOD_PRESSURE	5.05549e-72	3.4802e-68	8.21331	4.46384	8.21331
GOBP_REGULATION_OF_PROTEIN_BINDING	5.05549e-72	3.4802e-68	8.21331	5.5211	8.21331
GOBP_REGULATION_OF_RESPONSE_TO_WOUNDING	5.05549e-72	3.4802e-68	8.21331	6.29254	8.21331
GOBP_REGULATION_OF_SUBSTRATE_ADHESION_DEPENDENT_CELL_SPREADING	5.05549e-72	3.4802e-68	8.21331	2.86135	8.21331
GOBP_RESPONSE_TO_TYPE_II_INTERFERON	5.05549e-72	3.4802e-68	8.21331	1.56449	8.21331
GOBP_STEM_CELL_PROLIFERATION	5.05549e-72	3.4802e-68	8.21331	3.12357	8.21331
GOCC_NUCLEAR_MATRIX	3.99533e-71	3.58381e-68	8.21253	9.68285	8.21253
GOCC_SARCOLEMMA	3.99533e-71	3.58381e-68	8.21253	3.1451	8.21253
GOMF_OXIDOREDUCTASE_ACTIVITY_ACTING_ON_PEROXIDE_AS_ACCEPTOR	3.99533e-71	6.52437e-68	8.19667	4.46434	8.19667
GOBP_ATTACHMENT_OF_SPINDLE_MICROTUBULES_TO_KINETOCHORE	3.99533e-71	2.75038e-67	8.15847	8.17789	8.15847
GOBP_CHROMOSOME_CONDENSATION	3.99533e-71	2.75038e-67	8.15847	7.42187	8.15847
GOBP_MEMORY	3.99533e-71	2.75038e-67	8.15847	3.49979	8.15847
GOBP_MYOBLAST_DIFFERENTIATION	3.99533e-71	2.75038e-67	8.15847	5.72797	8.15847
GOBP_NEGATIVE_REGULATION_OF_LYMPHOCYTE_ACTIVATION	3.99533e-71	2.75038e-67	8.15847	0.320174	8.15847
GOBP_NEGATIVE_REGULATION_OF_SECRETION	3.99533e-71	2.75038e-67	8.15847	2.39947	8.15847
GOBP_NEGATIVE_REGULATION_OF_VASCULATURE_DEVELOPMENT	3.99533e-71	2.75038e-67	8.15847	3.3093	8.15847
GOBP_POSITIVE_REGULATION_OF_CALCIUM_ION_TRANSPORT	3.99533e-71	2.75038e-67	8.15847	5.792	8.15847
GOBP_POSITIVE_REGULATION_OF_DNA_BINDING	3.99533e-71	2.75038e-67	8.15847	5.2284	8.15847
GOBP_POSITIVE_REGULATION_OF_PROTEIN_CATABOLIC_PROCESS	3.99533e-71	2.75038e-67	8.15847	4.21965	8.15847
GOBP_PRIMARY_ALCOHOL_METABOLIC_PROCESS	3.99533e-71	2.75038e-67	8.15847	2.49451	8.15847
GOBP_REGULATION_OF_ACTIN_FILAMENT_LENGTH	3.99533e-71	2.75038e-67	8.15847	4.78225	8.15847
GOBP_REGULATION_OF_MICROTUBULE_CYTOSKELETON_ORGANIZATION	3.99533e-71	2.75038e-67	8.15847	5.73532	8.15847
GOBP_REGULATION_OF_MYELOID_LEUKOCYTE_DIFFERENTIATION	3.99533e-71	2.75038e-67	8.15847	3.45238	8.15847
GOBP_REGULATION_OF_NEURON_DIFFERENTIATION	3.99533e-71	2.75038e-67	8.15847	5.89551	8.15847
GOBP_REGULATION_OF_PROTEASOMAL_PROTEIN_CATABOLIC_PROCESS	3.99533e-71	2.75038e-67	8.15847	5.90561	8.15847
GOBP_REGULATION_OF_STEROID_METABOLIC_PROCESS	3.99533e-71	2.75038e-67	8.15847	2.07485	8.15847
GOBP_REGULATION_OF_T_CELL_PROLIFERATION	3.99533e-71	2.75038e-67	8.15847	1.77905	8.15847
GOBP_RESPONSE_TO_FIBROBLAST_GROWTH_FACTOR	3.99533e-71	2.75038e-67	8.15847	4.78003	8.15847
GOBP_SENSORY_PERCEPTION_OF_MECHANICAL_STIMULUS	3.99533e-71	2.75038e-67	8.15847	4.56886	8.15847
GOCC_ADHERENS_JUNCTION	3.11581e-70	2.79488e-67	8.15804	0.996965	8.15804
GOCC_CYTOPLASMIC_MICROTUBULE	3.11581e-70	2.79488e-67	8.15804	6.04492	8.15804
GOBP_ADENYLATE_CYCLASE_ACTIVATING_G_PROTEIN_COUPLED_RECEPTOR_SIGNALING_PATHWAY	3.11581e-70	2.14492e-66	8.10362	2.48636	8.10362
GOBP_CELLULAR_OXIDANT_DETOXIFICATION	3.11581e-70	2.14492e-66	8.10362	6.37805	8.10362
GOBP_CHROMOSOME_SEPARATION	3.11581e-70	2.14492e-66	8.10362	13.517	8.10362
GOBP_INTRINSIC_APOPTOTIC_SIGNALING_PATHWAY_IN_RESPONSE_TO_DNA_DAMAGE	3.11581e-70	2.14492e-66	8.10362	3.64091	8.10362
GOBP_ISOPRENOID_BIOSYNTHETIC_PROCESS	3.11581e-70	2.14492e-66	8.10362	2.50481	8.10362
GOBP_KINETOCHORE_ORGANIZATION	3.11581e-70	2.14492e-66	8.10362	4.87853	8.10362
GOBP_MYOTUBE_DIFFERENTIATION	3.11581e-70	2.14492e-66	8.10362	5.03274	8.10362
GOBP_NEGATIVE_REGULATION_OF_HYDROLASE_ACTIVITY	3.11581e-70	2.14492e-66	8.10362	3.82721	8.10362
GOBP_NEGATIVE_REGULATION_OF_INFLAMMATORY_RESPONSE	3.11581e-70	2.14492e-66	8.10362	2.02957	8.10362
GOBP_NUCLEUS_ORGANIZATION	3.11581e-70	2.14492e-66	8.10362	6.57236	8.10362
GOBP_POSITIVE_REGULATION_OF_CELL_MATRIX_ADHESION	3.11581e-70	2.14492e-66	8.10362	1.884	8.10362
GOBP_POSITIVE_REGULATION_OF_FIBROBLAST_PROLIFERATION	3.11581e-70	2.14492e-66	8.10362	3.0186	8.10362
GOBP_POSITIVE_REGULATION_OF_TUMOR_NECROSIS_FACTOR_SUPERFAMILY_CYTOKINE_PRODUCTION	3.11581e-70	2.14492e-66	8.10362	3.565	8.10362
GOBP_REGULATION_OF_G_PROTEIN_COUPLED_RECEPTOR_SIGNALING_PATHWAY	3.11581e-70	2.14492e-66	8.10362	2.19126	8.10362
GOBP_REGULATION_OF_LIPID_LOCALIZATION	3.11581e-70	2.14492e-66	8.10362	2.92973	8.10362
GOBP_REGULATION_OF_TUBE_SIZE	3.11581e-70	2.14492e-66	8.10362	3.01316	8.10362
GOCC_INTERCELLULAR_BRIDGE	2.39784e-69	2.15086e-66	8.10354	7.97819	8.10354
GOCC_NEUROMUSCULAR_JUNCTION	2.39784e-69	2.15086e-66	8.10354	2.39185	8.10354
GOMF_EXTRACELLULAR_MATRIX_STRUCTURAL_CONSTITUENT_CONFERRING_COMPRESSION_RESISTANCE	2.39784e-69	3.91567e-66	8.08747	1.71469	8.08747
GOCC_HETEROCHROMATIN	1.82095e-68	1.63339e-65	8.04903	7.6286	8.04903
GOBP_ALDEHYDE_METABOLIC_PROCESS	2.39784e-69	1.65067e-65	8.04875	3.09314	8.04875
GOBP_DEFENSE_RESPONSE_TO_GRAM_POSITIVE_BACTERIUM	2.39784e-69	1.65067e-65	8.04875	0.0535	8.04875
GOBP_HEPATOCYTE_GROWTH_FACTOR_RECEPTOR_SIGNALING_PATHWAY	2.39784e-69	1.65067e-65	8.04875	2.14452	8.04875
GOBP_LEUKOCYTE_APOPTOTIC_PROCESS	2.39784e-69	1.65067e-65	8.04875	2.79534	8.04875
GOBP_MESONEPHROS_DEVELOPMENT	2.39784e-69	1.65067e-65	8.04875	1.79393	8.04875
GOBP_NEGATIVE_REGULATION_OF_HEMOPOIESIS	2.39784e-69	1.65067e-65	8.04875	3.65493	8.04875
GOBP_ODONTOGENESIS	2.39784e-69	1.65067e-65	8.04875	3.34564	8.04875
GOBP_POSITIVE_REGULATION_OF_CELL_DIVISION	2.39784e-69	1.65067e-65	8.04875	4.92164	8.04875
GOBP_POSITIVE_REGULATION_OF_LEUKOCYTE_PROLIFERATION	2.39784e-69	1.65067e-65	8.04875	2.35464	8.04875
GOBP_REGULATION_OF_CALCIUM_MEDIATED_SIGNALING	2.39784e-69	1.65067e-65	8.04875	3.57973	8.04875
GOBP_REGULATION_OF_INSULIN_SECRETION	2.39784e-69	1.65067e-65	8.04875	5.89905	8.04875
GOBP_REGULATION_OF_WOUND_HEALING	2.39784e-69	1.65067e-65	8.04875	6.20459	8.04875
GOBP_TUBE_FORMATION	2.39784e-69	1.65067e-65	8.04875	3.97805	8.04875
GOCC_CYCLIN_DEPENDENT_PROTEIN_KINASE_HOLOENZYME_COMPLEX	1.36461e-67	1.22405e-64	7.99451	5.68213	7.99451
GOCC_OUTER_KINETOCHORE	1.36461e-67	1.22405e-64	7.99451	4.67997	7.99451
GOCC_X_CHROMOSOME	1.36461e-67	1.22405e-64	7.99451	2.44632	7.99451
GOBP_ADULT_LOCOMOTORY_BEHAVIOR	1.82095e-68	1.25354e-64	7.99386	2.72512	7.99386
GOBP_DEFENSE_RESPONSE_TO_GRAM_NEGATIVE_BACTERIUM	1.82095e-68	1.25354e-64	7.99386	0.757368	7.99386
GOBP_NEGATIVE_REGULATION_OF_NUCLEAR_DIVISION	1.82095e-68	1.25354e-64	7.99386	7.95345	7.99386
GOBP_NEURAL_PRECURSOR_CELL_PROLIFERATION	1.82095e-68	1.25354e-64	7.99386	7.00571	7.99386
GOBP_POSITIVE_REGULATION_OF_INTERLEUKIN_1_PRODUCTION	1.82095e-68	1.25354e-64	7.99386	2.50632	7.99386
GOBP_POSITIVE_REGULATION_OF_PROTEIN_LOCALIZATION_TO_NUCLEUS	1.82095e-68	1.25354e-64	7.99386	4.4943	7.99386
GOBP_PROTEIN_DEPOLYMERIZATION	1.82095e-68	1.25354e-64	7.99386	6.14485	7.99386
GOBP_PROTEIN_HOMOOLIGOMERIZATION	1.82095e-68	1.25354e-64	7.99386	4.60763	7.99386
GOBP_PROTEIN_LOCALIZATION_TO_CHROMOSOME_CENTROMERIC_REGION	1.82095e-68	1.25354e-64	7.99386	3.6888	7.99386
GOBP_REGULATION_OF_BLOOD_VESSEL_ENDOTHELIAL_CELL_MIGRATION	1.82095e-68	1.25354e-64	7.99386	3.22569	7.99386
GOBP_REGULATION_OF_CELL_SUBSTRATE_JUNCTION_ORGANIZATION	1.82095e-68	1.25354e-64	7.99386	3.05476	7.99386
GOBP_REGULATION_OF_INTRACELLULAR_PROTEIN_TRANSPORT	1.82095e-68	1.25354e-64	7.99386	10.3353	7.99386
GOBP_REGULATION_OF_MUSCLE_CELL_DIFFERENTIATION	1.82095e-68	1.25354e-64	7.99386	7.03245	7.99386
GOBP_RESPONSE_TO_CALCIUM_ION	1.82095e-68	1.25354e-64	7.99386	2.93552	7.99386
[truncated: 9,051 more rows]

## Sheet: G3
Pathway	Pval	adjPval	qval	FC	signed_qval
[truncated: 9,414 more rows]

[truncated: 3 more sheets: G4, G5, G6]
