# Supplementary material for: Characterization of cancer-associated fibroblast populations that promote tertiary lymphoid structure formation in murine melanoma tumors
Source: Front Immunol. 2026 Jul 17;17:1857037. doi: 10.3389/fimmu.2026.1857037 (PMC13425456; doi:10.3389/fimmu.2026.1857037)
Supplement: Supplementary file 1 [file Supplementaryfile1.zip › Supplementary Table 3.XLSX]

## Sheet: G0
gene	p_val	avg_log2FC	pct.1	pct.2	p_val_adj	cluster
Dpep1	0	5.02966	0.752	0.127	0	G0
Clec3b	0	4.11452	0.97	0.376	0	G0
Ogn	0	4.29414	0.862	0.286	0	G0
Ccl11	0	3.00624	0.769	0.217	0	G0
Pi16	0	4.72154	0.648	0.112	0	G0
Pcolce2	0	4.89238	0.622	0.115	0	G0
Col14a1	0	3.82046	0.701	0.211	0	G0
Gsn	0	5.26537	0.995	0.51	0	G0
Ebf1	0	2.79002	0.732	0.257	0	G0
Gstm1	0	4.0151	0.713	0.262	0	G0
Efemp1	0	3.72055	0.795	0.362	0	G0
Penk	0	5.44271	0.451	0.042	0	G0
Pla1a	0	3.72967	0.566	0.173	0	G0
Dpt	0	2.25687	0.707	0.319	0	G0
Lama2	0	4.04972	0.465	0.113	0	G0
Lpl	0	2.25483	0.599	0.251	0	G0
Ly6c1	0	3.17193	0.742	0.404	0	G0
Gpc3	0	3.53929	0.527	0.2	0	G0
Plpp3	0	2.71278	0.829	0.508	0	G0
Inmt	0	7.40968	0.312	0.009	0	G0
Abca8a	0	4.94687	0.369	0.067	0	G0
Opcml	0	6.19057	0.32	0.02	0	G0
Ace	0	5.6452	0.323	0.026	0	G0
Adamts5	0	2.99861	0.624	0.341	0	G0
Scara5	0	4.21098	0.348	0.072	0	G0
Pcsk6	0	5.0953	0.314	0.043	0	G0
Sfrp4	0	4.9797	0.319	0.048	0	G0
Plac9	0	2.65889	0.828	0.558	0	G0
Sult5a1	0	4.3593	0.331	0.067	0	G0
Ebf2	0	4.71419	0.306	0.053	0	G0
Rarres2	0	1.76818	0.829	0.66	0	G0
Tek	0	6.1775	0.167	0.009	0	G0
Efhd1	0	6.49458	0.123	0.005	0	G0
Ces1d	0	6.52448	0.121	0.005	0	G0
Rnase4	0	2.34962	0.829	0.723	0	G0
Itm2b	0	1.68089	0.961	0.904	0	G0
Ly6a	0	1.49002	0.966	0.927	0	G0
Ftl1	0	1.43631	0.97	0.941	0	G0
Dcn	0	2.10735	0.996	0.972	0	G0
Rpl30	0	1.01859	0.986	0.967	0	G0
Rps4x	0	0.764736	0.992	0.979	0	G0
Rps24	0	0.743552	0.998	0.988	0	G0
Rpl35a	0	0.746441	0.988	0.984	0	G0
Rps21	0	0.875196	0.97	0.972	0	G0
Timp2	9.01232e-294	1.46276	0.869	0.913	1.88952e-289	G0
Rps20	1.22055e-287	0.662452	0.993	0.985	2.55899e-283	G0
Adm	7.89682e-285	3.24755	0.498	0.205	1.65565e-280	G0
Cebpd	3.89239e-283	1.91324	0.794	0.739	8.16079e-279	G0
Car8	1.95131e-281	5.89544	0.114	0.006	4.09113e-277	G0
Smoc2	1.94113e-278	4.7932	0.226	0.037	4.06978e-274	G0
Igfbp4	4.68269e-271	1.21745	0.88	0.842	9.81772e-267	G0
Itih5	6.98317e-270	3.24953	0.493	0.215	1.46409e-265	G0
Qpct	6.46732e-269	4.31849	0.301	0.072	1.35594e-264	G0
Pamr1	4.61837e-264	5.29019	0.148	0.014	9.68288e-260	G0
Edn1	4.32107e-259	4.67163	0.209	0.033	9.05956e-255	G0
Svep1	9.87063e-259	2.79171	0.504	0.22	2.06948e-254	G0
Tmem100	2.47833e-256	3.58073	0.324	0.086	5.19607e-252	G0
Ltbp4	6.62802e-255	3.59304	0.419	0.155	1.38963e-250	G0
Serping1	2.69164e-254	0.866028	0.954	0.939	5.64329e-250	G0
Scn7a	2.48265e-253	3.66618	0.324	0.088	5.20513e-249	G0
Rpl37	8.7486e-253	0.736556	0.988	0.982	1.83423e-248	G0
Apod	1.01588e-242	6.42451	0.16	0.019	2.12989e-238	G0
Htra3	2.38493e-241	3.04611	0.519	0.264	5.00024e-237	G0
Cdkn1c	1.73511e-240	4.08547	0.265	0.06	3.63783e-236	G0
Cyp4b1	1.80251e-240	5.502	0.114	0.008	3.77915e-236	G0
Lum	5.20474e-235	2.02721	0.561	0.268	1.09123e-230	G0
Rpl9	2.60782e-234	0.662158	0.983	0.963	5.46755e-230	G0
Cd302	2.9827e-232	2.4239	0.665	0.533	6.25353e-228	G0
Txnip	3.46911e-221	3.20513	0.498	0.259	7.27334e-217	G0
Steap3	2.07123e-220	3.62699	0.339	0.109	4.34255e-216	G0
G0s2	2.40591e-220	4.17582	0.264	0.064	5.04422e-216	G0
Rpl21	9.85853e-218	0.63323	0.981	0.978	2.06694e-213	G0
Ltbp1	1.02933e-215	3.33451	0.336	0.108	2.15809e-211	G0
Gpx3	7.41339e-213	2.21085	0.574	0.327	1.55429e-208	G0
Hsd11b1	3.58498e-211	4.38303	0.271	0.071	7.51627e-207	G0
Dpp4	3.38407e-207	3.77485	0.321	0.103	7.09505e-203	G0
Fau	1.16403e-206	0.593031	0.99	0.99	2.44051e-202	G0
Nid1	4.30529e-206	2.26847	0.656	0.578	9.02646e-202	G0
Igfbp6	4.13284e-203	1.2651	0.857	0.82	8.66492e-199	G0
Gdf10	4.1705e-202	4.54758	0.155	0.023	8.74388e-198	G0
Nkx2-3	5.91571e-202	5.68741	0.102	0.008	1.24029e-197	G0
Chrm3	3.01297e-201	4.36935	0.173	0.029	6.31699e-197	G0
Cygb	1.24238e-198	2.64066	0.467	0.222	2.60477e-194	G0
Islr	1.75266e-196	3.00437	0.455	0.226	3.67464e-192	G0
Cyb5a	1.27528e-193	1.22961	0.822	0.872	2.67374e-189	G0
Plxdc2	5.61353e-189	2.64192	0.563	0.385	1.17693e-184	G0
Eef1a1	3.11703e-187	0.565098	0.98	0.984	6.53517e-183	G0
Akap12	8.76448e-187	3.80499	0.268	0.077	1.83756e-182	G0
Galnt15	8.95548e-187	6.08981	0.075	0.004	1.87761e-182	G0
Tcf21	7.15839e-181	3.50803	0.264	0.076	1.50083e-176	G0
Rpl23	4.50025e-176	0.461824	0.991	0.991	9.43523e-172	G0
Apoe	3.66354e-171	2.28774	0.671	0.599	7.68098e-167	G0
Thsd7a	5.35289e-168	3.47769	0.301	0.105	1.12229e-163	G0
Mfap5	8.96551e-163	1.45065	0.689	0.526	1.87971e-158	G0
Entpd2	1.75535e-162	3.38368	0.325	0.127	3.68026e-158	G0
1700019D03Rik	7.66979e-161	5.20225	0.096	0.01	1.60805e-156	G0
Rps5	1.87675e-160	0.574808	0.964	0.972	3.9348e-156	G0
Tnxb	5.3979e-159	2.44931	0.527	0.357	1.13172e-154	G0
Rps7	6.03647e-158	0.566075	0.984	0.969	1.26561e-153	G0
Zbtb20	2.80478e-154	1.81711	0.67	0.669	5.88051e-150	G0
Lysmd2	3.44433e-149	3.49359	0.337	0.145	7.22138e-145	G0
Limch1	1.22542e-148	4.46136	0.134	0.023	2.56921e-144	G0
Selenop	6.4727e-148	2.3096	0.553	0.412	1.35707e-143	G0
Rps15a	3.07426e-144	0.497533	0.979	0.964	6.4455e-140	G0
Mmp2	1.16625e-143	2.43386	0.431	0.232	2.44516e-139	G0
Smpdl3a	4.83708e-141	4.0892	0.183	0.046	1.01414e-136	G0
Negr1	1.19279e-138	4.31458	0.103	0.014	2.5008e-134	G0
Rpl36	2.36963e-138	0.502643	0.96	0.982	4.96818e-134	G0
Rpl13	1.16158e-137	0.380935	0.992	0.991	2.43536e-133	G0
Rpl29	5.09095e-135	0.953287	0.816	0.826	1.06737e-130	G0
Marcks	5.34209e-133	1.65179	0.656	0.667	1.12002e-128	G0
Adamtsl3	1.69548e-132	4.80999	0.104	0.015	3.55475e-128	G0
Pfdn5	2.09854e-132	1.17049	0.726	0.841	4.39979e-128	G0
Ecm2	2.75009e-131	3.98165	0.181	0.047	5.76583e-127	G0
Rps27	1.70019e-130	0.735257	0.851	0.918	3.56461e-126	G0
AW112010	1.14285e-128	2.0355	0.635	0.581	2.3961e-124	G0
Rpl34	1.69762e-127	0.473727	0.976	0.977	3.55923e-123	G0
Rpl10	1.05362e-125	0.641949	0.89	0.925	2.20902e-121	G0
Rps9	1.36043e-124	0.515663	0.939	0.966	2.85228e-120	G0
Lsamp	8.78288e-123	5.76539	0.064	0.005	1.84142e-118	G0
Ackr3	6.1162e-121	2.28008	0.484	0.334	1.28232e-116	G0
Rgs6	1.36153e-117	5.29861	0.064	0.006	2.85459e-113	G0
Slfn5	2.22752e-117	2.49215	0.443	0.288	4.67023e-113	G0
Rps29	2.96015e-117	0.541901	0.917	0.967	6.20624e-113	G0
Arhgap20	3.17417e-117	3.62363	0.208	0.067	6.65497e-113	G0
Gsta3	6.45664e-117	4.61987	0.1	0.016	1.3537e-112	G0
Ddr2	6.51003e-117	2.31644	0.533	0.445	1.36489e-112	G0
C3	2.82833e-114	0.581798	0.944	0.97	5.92988e-110	G0
Gstt1	3.73802e-114	2.95562	0.326	0.158	7.83714e-110	G0
Lurap1l	5.77487e-112	3.98228	0.158	0.041	1.21076e-107	G0
Rpl37a	6.49904e-112	0.461749	0.964	0.98	1.36259e-107	G0
Nox4	1.4299e-109	3.89455	0.144	0.035	2.99794e-105	G0
Antxr2	8.61306e-108	3.39194	0.293	0.136	1.80581e-103	G0
Rpl36a	2.95998e-105	0.578735	0.909	0.949	6.20589e-101	G0
Abca8b	1.79172e-104	4.5464	0.095	0.016	3.75652e-100	G0
Egr1	8.02357e-102	1.28631	0.747	0.849	1.68222e-97	G0
Rps8	7.84589e-101	0.335423	0.996	0.995	1.64497e-96	G0
Adh1	1.03351e-100	3.79882	0.116	0.025	2.16687e-96	G0
Rps3a1	3.50304e-99	0.537511	0.94	0.962	7.34447e-95	G0
Rps12	5.58747e-98	0.420525	0.984	0.986	1.17147e-93	G0
Gm46323	8.0886e-97	5.15288	0.06	0.007	1.69586e-92	G0
Rps28	2.32484e-96	0.46574	0.933	0.969	4.87425e-92	G0
Pde4d	6.85428e-93	0.477481	0.942	0.965	1.43707e-88	G0
Rps13	1.40794e-92	0.420249	0.967	0.962	2.9519e-88	G0
Eif1	4.70588e-92	0.562459	0.945	0.953	9.86636e-88	G0
Fbln5	8.42489e-92	3.55388	0.195	0.071	1.76636e-87	G0
Rps10	8.98464e-92	0.370081	0.982	0.982	1.88372e-87	G0
Plac8	3.62712e-91	0.668252	0.85	0.843	7.60462e-87	G0
Lrrn4cl	4.7301e-91	3.24243	0.214	0.083	9.91712e-87	G0
Aspn	2.17363e-89	2.22103	0.23	0.091	4.55724e-85	G0
Rps27a	3.40796e-89	0.368648	0.991	0.986	7.14513e-85	G0
Lbp	1.50991e-88	3.1982	0.208	0.081	3.16567e-84	G0
Tshz2	5.3256e-88	1.15458	0.667	0.687	1.11657e-83	G0
Rpl22	1.17055e-87	0.473231	0.943	0.961	2.45418e-83	G0
Clps	2.67944e-87	5.26959	0.052	0.005	5.61772e-83	G0
Mt1	1.14367e-86	0.370268	0.88	0.881	2.39782e-82	G0
Fos	4.24959e-86	0.920174	0.85	0.93	8.90969e-82	G0
Prex2	7.00602e-85	5.62834	0.051	0.005	1.46888e-80	G0
Rpl8	3.34446e-84	0.422474	0.953	0.976	7.01199e-80	G0
Ctsl	1.46433e-83	0.611551	0.856	0.907	3.07011e-79	G0
Fmo2	1.93457e-83	3.74506	0.13	0.036	4.05602e-79	G0
Osr2	2.10997e-83	5.16728	0.052	0.006	4.42376e-79	G0
Rpl39	1.62978e-80	0.380312	0.969	0.973	3.417e-76	G0
Cd34	4.75414e-79	1.94764	0.504	0.453	9.96753e-75	G0
Galnt16	1.32367e-77	3.80795	0.11	0.028	2.7752e-73	G0
Adra1b	6.07612e-77	4.35281	0.06	0.009	1.27392e-72	G0
Ggt5	1.71205e-76	3.82459	0.1	0.024	3.58949e-72	G0
Fxyd1	2.20964e-76	1.85224	0.516	0.478	4.63274e-72	G0
Scara3	7.66535e-76	3.16159	0.213	0.093	1.60712e-71	G0
Ubb	2.15279e-74	0.554082	0.94	0.963	4.51354e-70	G0
Pcsk5	3.4774e-74	2.33128	0.212	0.09	7.29072e-70	G0
Aebp1	1.09732e-73	0.689069	0.787	0.912	2.30064e-69	G0
Cyp27a1	1.14129e-73	4.46361	0.065	0.011	2.39283e-69	G0
Naca	2.35023e-73	0.558086	0.89	0.934	4.92749e-69	G0
Ablim1	5.29324e-73	3.04001	0.25	0.126	1.10978e-68	G0
Igsf8	6.63792e-73	0.253158	0.13	0.395	1.39171e-68	G0
Malsu1	2.54038e-72	0.267371	0.123	0.383	5.32617e-68	G0
Tmod2	6.44655e-72	4.17903	0.086	0.019	1.35158e-67	G0
Pcdh20	1.12877e-71	6.65833	0.025	0.001	2.36658e-67	G0
Zeb1	1.27183e-71	2.72772	0.352	0.234	2.66651e-67	G0
Esr1	4.8951e-71	3.85818	0.108	0.029	1.02631e-66	G0
Rps11	5.15672e-71	0.385173	0.972	0.978	1.08116e-66	G0
Cnih1	1.34727e-70	0.303249	0.145	0.42	2.82469e-66	G0
Sytl2	2.96077e-70	4.00195	0.095	0.023	6.20755e-66	G0
Lamtor5	1.74392e-69	0.27044	0.202	0.522	3.65631e-65	G0
Polr2e	9.14725e-69	0.283272	0.2	0.515	1.91781e-64	G0
Omd	1.05946e-68	5.49535	0.043	0.005	2.22125e-64	G0
Larp6	1.50481e-68	3.97184	0.114	0.033	3.15498e-64	G0
Mob4	3.7156e-68	0.274919	0.128	0.383	7.79013e-64	G0
Bmp7	4.02914e-68	4.45265	0.06	0.01	8.44749e-64	G0
Ms4a4d	3.14802e-67	2.0266	0.478	0.435	6.60014e-63	G0
Rpl26	5.04812e-67	0.335386	0.952	0.978	1.05839e-62	G0
Anxa3	7.76089e-67	2.45445	0.466	0.428	1.62715e-62	G0
Nova1	1.57795e-66	3.1961	0.198	0.088	3.30832e-62	G0
Sult1a1	2.27715e-66	3.81619	0.077	0.016	4.77428e-62	G0
Dpm2	3.41714e-66	0.251736	0.104	0.334	7.16438e-62	G0
Dnajc19	7.65069e-66	0.276699	0.192	0.493	1.60404e-61	G0
Anxa4	7.79728e-66	0.301169	0.178	0.471	1.63478e-61	G0
Lsm1	1.14084e-65	0.29578	0.106	0.339	2.39189e-61	G0
Ptov1	1.97003e-65	0.252601	0.218	0.541	4.13036e-61	G0
Ndufaf8	2.05291e-65	0.303054	0.131	0.383	4.30412e-61	G0
Ar	3.13151e-65	2.39872	0.359	0.252	6.56553e-61	G0
Cibar1	3.23312e-65	0.31026	0.139	0.398	6.77856e-61	G0
Hsd17b10	3.31918e-65	0.334845	0.195	0.496	6.95898e-61	G0
Tgfbr2	4.86458e-65	2.12595	0.469	0.428	1.01991e-60	G0
Alkal2	6.34077e-65	3.89765	0.074	0.015	1.32941e-60	G0
Pdlim2	8.77761e-65	2.78423	0.298	0.181	1.84031e-60	G0
Fez1	1.65654e-64	4.36975	0.07	0.014	3.47311e-60	G0
Junb	1.75625e-64	0.999906	0.74	0.875	3.68216e-60	G0
Rab12	3.02564e-64	0.261078	0.153	0.42	6.34356e-60	G0
U2surp	4.00592e-64	0.282545	0.205	0.513	8.3988e-60	G0
Dnajb11	4.90194e-64	0.284589	0.181	0.47	1.02774e-59	G0
Mrpl36	5.45174e-64	0.320833	0.171	0.453	1.14301e-59	G0
Emc4	1.20352e-63	0.434222	0.147	0.408	2.5233e-59	G0
Ier2	1.25134e-63	1.28942	0.674	0.788	2.62357e-59	G0
Nfu1	5.35787e-63	0.25069	0.101	0.324	1.12333e-58	G0
Isoc1	7.68259e-63	0.268646	0.11	0.34	1.61073e-58	G0
Ebp	8.09584e-63	0.318193	0.149	0.411	1.69737e-58	G0
Rpl18a	9.95007e-63	0.349558	0.973	0.988	2.08613e-58	G0
Tmem179b	1.58903e-62	0.339919	0.108	0.334	3.33156e-58	G0
C1s1	3.68553e-62	1.07928	0.645	0.759	7.72709e-58	G0
Bcl7c	6.54889e-62	0.321887	0.211	0.522	1.37304e-57	G0
Jkamp	7.34205e-62	0.270527	0.097	0.314	1.53933e-57	G0
Med28	1.01348e-61	0.408583	0.195	0.49	2.12486e-57	G0
N4bp2l2	1.72733e-61	0.265707	0.125	0.362	3.62152e-57	G0
Fgfr1op2	2.22322e-61	0.320276	0.154	0.415	4.66121e-57	G0
Ctsf	2.49196e-61	3.78396	0.11	0.034	5.22465e-57	G0
Cenpx	4.94092e-61	0.321757	0.228	0.549	1.03591e-56	G0
Tbcb	6.72417e-61	0.276712	0.258	0.601	1.40979e-56	G0
Exosc7	8.29801e-61	0.294642	0.132	0.372	1.73976e-56	G0
Cldnd1	8.52619e-61	0.313018	0.117	0.347	1.7876e-56	G0
Lrp1	1.01878e-60	1.28414	0.611	0.71	2.13597e-56	G0
Gnai3	1.43144e-60	0.27628	0.194	0.486	3.00115e-56	G0
Pak2	1.72632e-60	0.29417	0.207	0.509	3.61941e-56	G0
Nabp2	1.83702e-60	0.362213	0.1	0.317	3.85151e-56	G0
Ilf2	2.08025e-60	0.35428	0.127	0.365	4.36145e-56	G0
Naxe	2.12575e-60	0.458087	0.165	0.434	4.45685e-56	G0
Sucla2	4.0885e-60	0.280313	0.086	0.289	8.57194e-56	G0
Tcea1	4.52458e-60	0.284657	0.238	0.565	9.48623e-56	G0
Hacd1	7.88081e-60	0.306911	0.118	0.345	1.65229e-55	G0
Rbm42	1.0311e-59	0.286894	0.125	0.357	2.1618e-55	G0
Matr3	1.31576e-59	0.27124	0.188	0.47	2.75861e-55	G0
Oip5os1	1.81761e-59	0.329074	0.124	0.357	3.81079e-55	G0
Etfa	2.15637e-59	0.273933	0.236	0.56	4.52104e-55	G0
Elf2	2.55972e-59	0.252944	0.141	0.385	5.36671e-55	G0
Czib	2.89882e-59	0.307405	0.129	0.364	6.07768e-55	G0
Mrpl41	3.12645e-59	0.323145	0.088	0.291	6.55492e-55	G0
Mpc1	3.4504e-59	0.292665	0.224	0.536	7.23412e-55	G0
Trappc6b	4.04699e-59	0.451155	0.172	0.446	8.48493e-55	G0
Pir	4.51728e-59	3.70667	0.119	0.04	9.47092e-55	G0
Sae1	4.87298e-59	0.294359	0.134	0.373	1.02167e-54	G0
Tax1bp3	6.1075e-59	0.327297	0.127	0.361	1.2805e-54	G0
Rxylt1	7.10132e-59	0.268662	0.12	0.346	1.48886e-54	G0
Crispld1	1.01031e-58	5.91213	0.024	0.001	2.11821e-54	G0
Nck1	1.12252e-58	0.379921	0.137	0.378	2.35348e-54	G0
Mrpl4	1.39819e-58	0.312329	0.113	0.333	2.93145e-54	G0
mt-Co1	2.21569e-58	0.369669	0.883	0.888	4.64542e-54	G0
Fdx1	2.37855e-58	0.318206	0.165	0.428	4.98687e-54	G0
Dhx36	2.56115e-58	0.255398	0.126	0.358	5.3697e-54	G0
Trappc3	3.51027e-58	0.373878	0.1	0.312	7.35963e-54	G0
Dnpep	4.13861e-58	0.270809	0.126	0.355	8.677e-54	G0
Snx5	5.02936e-58	0.294704	0.125	0.353	1.05446e-53	G0
Ahsa1	6.34931e-58	0.255736	0.09	0.292	1.3312e-53	G0
Chmp3	6.62851e-58	0.381301	0.165	0.425	1.38973e-53	G0
Nagk	1.85782e-57	0.336619	0.117	0.338	3.8951e-53	G0
Sbsn	2.29579e-57	0.269743	0.275	0.597	4.81336e-53	G0
Stx8	2.43607e-57	0.386737	0.149	0.395	5.10746e-53	G0
Creld2	2.76314e-57	0.37222	0.171	0.435	5.7932e-53	G0
Psmd9	3.57497e-57	0.265405	0.091	0.291	7.49528e-53	G0
Mpv17l2	5.71593e-57	0.276963	0.074	0.26	1.1984e-52	G0
Tmem109	6.03357e-57	0.456703	0.1	0.308	1.265e-52	G0
Vta1	7.92163e-57	0.254238	0.082	0.275	1.66085e-52	G0
Litaf	1.2537e-56	0.29309	0.265	0.606	2.6285e-52	G0
Prdm8	1.46705e-56	5.48012	0.035	0.004	3.07582e-52	G0
Pnkd	1.47297e-56	0.367005	0.142	0.381	3.08823e-52	G0
Rbm7	1.58251e-56	0.285944	0.092	0.292	3.3179e-52	G0
Myoc	2.29631e-56	6.82857	0.024	0.001	4.81444e-52	G0
Zbtb16	2.69971e-56	3.53253	0.092	0.026	5.66022e-52	G0
Slc35b1	3.76914e-56	0.402165	0.134	0.366	7.90239e-52	G0
Ergic3	4.00813e-56	0.299804	0.254	0.584	8.40344e-52	G0
S100a13	4.26095e-56	0.905105	0.686	0.839	8.93351e-52	G0
Phax	6.29429e-56	0.417056	0.132	0.364	1.31966e-51	G0
Man1a	7.09284e-56	1.99853	0.461	0.424	1.48709e-51	G0
Mrps24	1.13074e-55	0.257859	0.283	0.638	2.37071e-51	G0
Lpar1	1.16364e-55	2.51675	0.237	0.129	2.43969e-51	G0
Tor1aip1	1.27159e-55	0.254955	0.217	0.515	2.66601e-51	G0
Itga11	1.4508e-55	3.89388	0.097	0.029	3.04174e-51	G0
Antkmt	1.45779e-55	0.28777	0.115	0.332	3.05641e-51	G0
Tmem30a	1.52391e-55	0.329005	0.217	0.513	3.19504e-51	G0
Phf20l1	1.99753e-55	0.297217	0.119	0.336	4.18803e-51	G0
Mrps18a	3.41236e-55	0.462933	0.188	0.464	7.15436e-51	G0
Ilkap	5.88764e-55	0.350459	0.114	0.327	1.2344e-50	G0
Dctn6	7.54586e-55	0.480351	0.139	0.374	1.58206e-50	G0
Nudt2	8.98166e-55	0.320973	0.083	0.274	1.88309e-50	G0
P2ry14	9.58156e-55	4.43914	0.058	0.011	2.00887e-50	G0
Ackr2	1.01681e-54	5.51337	0.028	0.002	2.13184e-50	G0
Imp3	1.35613e-54	0.498759	0.209	0.503	2.84326e-50	G0
Hmox2	1.44659e-54	0.261282	0.089	0.283	3.03293e-50	G0
Mocs2	1.46264e-54	0.413387	0.182	0.449	3.06657e-50	G0
Sdha	2.08916e-54	0.34444	0.105	0.311	4.38013e-50	G0
Eci2	2.51266e-54	0.292397	0.097	0.295	5.26804e-50	G0
Serpinf1	3.87265e-54	1.07098	0.58	0.538	8.1194e-50	G0
Sptlc2	5.22658e-54	0.312264	0.172	0.428	1.0958e-49	G0
Fuca1	5.86106e-54	0.432309	0.185	0.455	1.22883e-49	G0
Dpysl2	9.86292e-54	0.323218	0.197	0.471	2.06786e-49	G0
Hnrnpr	1.07875e-53	0.38608	0.137	0.366	2.26172e-49	G0
Tmem234	1.09476e-53	0.429923	0.259	0.594	2.29528e-49	G0
Nop14	1.24197e-53	0.357162	0.107	0.313	2.60391e-49	G0
Smad4	1.40414e-53	0.284838	0.117	0.329	2.94392e-49	G0
Nipbl	1.47474e-53	0.288958	0.187	0.451	3.09194e-49	G0
Ddrgk1	1.55826e-53	0.482072	0.166	0.419	3.26706e-49	G0
Duoxa1	1.76395e-53	5.87307	0.026	0.002	3.6983e-49	G0
Senp6	1.86215e-53	0.301419	0.204	0.486	3.90417e-49	G0
Tiprl	1.99108e-53	0.369382	0.113	0.322	4.17449e-49	G0
Ncor1	2.27418e-53	0.310682	0.244	0.56	4.76805e-49	G0
Arl8a	2.37561e-53	0.25153	0.099	0.297	4.98069e-49	G0
Vapb	2.49815e-53	0.380245	0.153	0.394	5.23762e-49	G0
Arl6ip4	2.96939e-53	0.270269	0.116	0.327	6.22562e-49	G0
Mrpl30	3.15863e-53	0.25804	0.303	0.667	6.62238e-49	G0
Snhg1	3.71316e-53	0.355424	0.177	0.434	7.78502e-49	G0
Dctn4	5.17584e-53	0.331713	0.108	0.311	1.08517e-48	G0
Ccdc107	5.88525e-53	0.406914	0.088	0.279	1.2339e-48	G0
Gpc6	6.25834e-53	2.35987	0.359	0.265	1.31212e-48	G0
Sgta	6.62588e-53	0.260054	0.117	0.329	1.38918e-48	G0
Bmp6	7.99728e-53	3.46762	0.082	0.022	1.67671e-48	G0
Polr2i	9.34e-53	0.486468	0.168	0.42	1.95822e-48	G0
Rab24	1.04024e-52	0.266571	0.087	0.275	2.18098e-48	G0
Cebpz	1.26406e-52	0.319821	0.127	0.346	2.65023e-48	G0
Runx1t1	1.61207e-52	3.35088	0.128	0.048	3.37986e-48	G0
Kcnn3	1.67353e-52	5.72162	0.025	0.002	3.50872e-48	G0
Cd164	1.94177e-52	0.383248	0.183	0.447	4.07112e-48	G0
Add1	2.0263e-52	0.307135	0.132	0.351	4.24835e-48	G0
Yipf1	2.50614e-52	0.326322	0.096	0.289	5.25438e-48	G0
Abhd11	2.87433e-52	0.391128	0.082	0.266	6.02632e-48	G0
Magt1	3.93408e-52	0.304263	0.196	0.469	8.24819e-48	G0
Pop5	4.58861e-52	0.400382	0.125	0.339	9.62049e-48	G0
Slc44a1	4.72017e-52	0.262244	0.155	0.392	9.8963e-48	G0
Cnot4	4.89169e-52	0.392052	0.177	0.432	1.02559e-47	G0
Btbd7	5.95068e-52	0.267707	0.153	0.386	1.24762e-47	G0
Cdk9	6.46907e-52	0.291246	0.076	0.254	1.35631e-47	G0
Commd7	8.82917e-52	0.341321	0.092	0.281	1.85112e-47	G0
Smim7	1.20201e-51	0.505887	0.139	0.366	2.52013e-47	G0
Dbn1	1.5641e-51	0.253948	0.148	0.377	3.2793e-47	G0
Sh3gl1	1.61015e-51	0.322836	0.109	0.31	3.37584e-47	G0
Ctsa	1.64337e-51	0.428266	0.117	0.325	3.4455e-47	G0
Fnta	2.33335e-51	0.392482	0.096	0.288	4.8921e-47	G0
Yipf4	3.04023e-51	0.501445	0.116	0.324	6.37416e-47	G0
D630033O11Rik	4.45702e-51	4.29087	0.053	0.01	9.3446e-47	G0
Bod1l	4.52552e-51	0.344748	0.139	0.363	9.48821e-47	G0
Max	5.27962e-51	0.337259	0.095	0.286	1.10692e-46	G0
Slc43a3	5.29531e-51	2.19821	0.429	0.389	1.11021e-46	G0
Sumo1	1.18364e-50	0.355497	0.276	0.615	2.48162e-46	G0
Selenow	1.30144e-50	0.602551	0.804	0.919	2.72859e-46	G0
Hspa13	1.4622e-50	0.319303	0.091	0.276	3.06564e-46	G0
Klhdc2	1.78687e-50	0.444896	0.123	0.333	3.74634e-46	G0
Gna11	1.96844e-50	0.475788	0.161	0.403	4.12703e-46	G0
Ctcf	2.26184e-50	0.325826	0.129	0.343	4.74218e-46	G0
Ccser2	2.44847e-50	0.322153	0.101	0.293	5.13346e-46	G0
Jagn1	2.61858e-50	0.387747	0.095	0.284	5.49012e-46	G0
Fdx2	2.93095e-50	0.406099	0.129	0.344	6.14502e-46	G0
Gm8797	3.04475e-50	0.543373	0.203	0.479	6.38362e-46	G0
Rpl9-ps6	3.53344e-50	0.416878	0.098	0.289	7.4082e-46	G0
Ppp2r2d	3.63321e-50	0.33748	0.11	0.308	7.6174e-46	G0
Bltp2	4.42067e-50	0.261091	0.111	0.31	9.26837e-46	G0
Cxcl14	4.87114e-50	0.707329	0.043	0.191	1.02128e-45	G0
Ube2r2	6.07921e-50	0.29827	0.259	0.581	1.27457e-45	G0
Exosc1	8.02843e-50	0.268961	0.08	0.256	1.68324e-45	G0
Cpne3	8.55763e-50	0.445993	0.145	0.37	1.79419e-45	G0
Tor1b	1.04067e-49	0.361338	0.083	0.26	2.18186e-45	G0
Tmem134	1.0934e-49	0.54846	0.16	0.399	2.29243e-45	G0
Pigx	1.13247e-49	0.434752	0.095	0.283	2.37434e-45	G0
Flot1	1.25416e-49	0.29446	0.115	0.315	2.62948e-45	G0
Fam32a	1.28833e-49	0.514543	0.162	0.401	2.70111e-45	G0
Hadhb	1.4773e-49	0.365004	0.088	0.269	3.09731e-45	G0
Uqcc3	1.48089e-49	0.384022	0.106	0.301	3.10483e-45	G0
Emc10	1.73794e-49	0.469853	0.149	0.377	3.64376e-45	G0
Eci1	1.98044e-49	0.312233	0.089	0.271	4.15219e-45	G0
Rc3h1	2.28918e-49	0.265251	0.11	0.305	4.7995e-45	G0
Plgrkt	2.51736e-49	0.432936	0.113	0.312	5.27789e-45	G0
Aga	2.59356e-49	0.342899	0.089	0.271	5.43766e-45	G0
Rpl18	3.7824e-49	0.355741	0.974	0.981	7.93018e-45	G0
Galnt17	3.96533e-49	3.9153	0.065	0.016	8.3137e-45	G0
Dio2	4.12326e-49	3.85566	0.049	0.009	8.64482e-45	G0
Mdp1	4.71993e-49	0.273634	0.074	0.243	9.89581e-45	G0
Nsmce3	6.46585e-49	0.38587	0.069	0.235	1.35563e-44	G0
Use1	7.43003e-49	0.386202	0.189	0.446	1.55778e-44	G0
Pten	7.60965e-49	0.496503	0.186	0.445	1.59544e-44	G0
Fam50a	7.97332e-49	0.365179	0.085	0.261	1.67169e-44	G0
Eif1b	1.19536e-48	0.437032	0.169	0.412	2.5062e-44	G0
Trim30a	1.24663e-48	0.27213	0.165	0.396	2.61369e-44	G0
Ubxn6	1.40993e-48	0.253832	0.074	0.242	2.95607e-44	G0
Cped1	1.66759e-48	2.96715	0.175	0.084	3.49626e-44	G0
Stard3nl	1.67057e-48	0.390067	0.12	0.323	3.50251e-44	G0
Lgals9	1.68772e-48	0.273284	0.236	0.528	3.53847e-44	G0
Tmod3	1.97335e-48	0.305903	0.161	0.393	4.13733e-44	G0
Cuta	2.60575e-48	0.427487	0.251	0.562	5.46321e-44	G0
Ubn1	2.75344e-48	0.305435	0.117	0.318	5.77286e-44	G0
Ppa2	3.07212e-48	0.352041	0.074	0.241	6.44101e-44	G0
Naalad2	3.0736e-48	3.28259	0.137	0.057	6.4441e-44	G0
B9d1	3.72112e-48	0.301137	0.085	0.259	7.80171e-44	G0
Nenf	3.76617e-48	0.84273	0.675	0.83	7.89615e-44	G0
Txndc12	4.20652e-48	0.443588	0.106	0.298	8.81939e-44	G0
Mia3	5.21495e-48	0.324964	0.177	0.421	1.09337e-43	G0
Sdhaf4	5.33446e-48	0.336533	0.111	0.306	1.11842e-43	G0
Nudcd3	6.0507e-48	0.447625	0.13	0.339	1.26859e-43	G0
Mon2	6.62529e-48	0.2584	0.089	0.266	1.38906e-43	G0
Gde1	6.84845e-48	0.403031	0.095	0.279	1.43585e-43	G0
Tmed1	8.75684e-48	0.51902	0.107	0.299	1.83596e-43	G0
Ppdpf	1.12704e-47	0.529621	0.158	0.389	2.36295e-43	G0
Bola1	1.16766e-47	0.515944	0.122	0.324	2.44812e-43	G0
Exoc3	1.52175e-47	0.461584	0.136	0.35	3.1905e-43	G0
Snx1	1.57357e-47	0.281117	0.091	0.269	3.29914e-43	G0
B230219D22Rik	1.58541e-47	0.515334	0.171	0.411	3.32397e-43	G0
Steap4	1.93325e-47	0.376916	0.22	0.488	4.05325e-43	G0
Gtf2b	1.95631e-47	0.4578	0.109	0.301	4.1016e-43	G0
Morc3	2.23888e-47	0.303463	0.085	0.258	4.69405e-43	G0
Ccdc12	2.3166e-47	0.416674	0.243	0.543	4.85698e-43	G0
Aldh2	2.42679e-47	2.08106	0.432	0.406	5.08801e-43	G0
Pigk	3.26265e-47	0.407039	0.102	0.288	6.84047e-43	G0
Mturn	3.93447e-47	3.97704	0.069	0.018	8.24901e-43	G0
Immp1l	3.95548e-47	0.639013	0.115	0.312	8.29305e-43	G0
Snx2	5.625e-47	0.436783	0.112	0.305	1.17934e-42	G0
Ddah2	5.8741e-47	2.26071	0.388	0.331	1.23156e-42	G0
Tgoln1	6.66455e-47	0.39715	0.187	0.438	1.39729e-42	G0
Aldh7a1	6.95415e-47	0.360732	0.107	0.294	1.45801e-42	G0
BC031181	7.06199e-47	0.603843	0.18	0.428	1.48062e-42	G0
Hspa5	7.45401e-47	0.566689	0.83	0.935	1.56281e-42	G0
Bptf	8.56726e-47	0.266868	0.154	0.375	1.79621e-42	G0
Lztfl1	9.11033e-47	0.334545	0.102	0.287	1.91007e-42	G0
Ccdc85b	9.12817e-47	0.492396	0.154	0.38	1.91381e-42	G0
Lims2	9.14097e-47	3.55173	0.097	0.032	1.9165e-42	G0
Tm2d1	9.2374e-47	0.578646	0.128	0.334	1.93671e-42	G0
Slc50a1	1.43744e-46	0.525554	0.217	0.493	3.01374e-42	G0
H2-M3	1.53179e-46	0.33331	0.098	0.279	3.21155e-42	G0
Dynlt2b	1.55454e-46	0.401385	0.076	0.241	3.25925e-42	G0
Tsfm	2.11211e-46	0.274054	0.076	0.24	4.42825e-42	G0
Pcdh9	2.1185e-46	3.12451	0.111	0.04	4.44164e-42	G0
Mff	3.00695e-46	0.419611	0.099	0.282	6.30437e-42	G0
Plin2	3.06715e-46	0.336078	0.115	0.307	6.43058e-42	G0
Hibadh	3.12762e-46	0.401931	0.121	0.32	6.55738e-42	G0
Trim35	3.28616e-46	0.38807	0.101	0.284	6.88977e-42	G0
Ccnh	3.40524e-46	0.347075	0.08	0.246	7.13943e-42	G0
Pnisr	3.90859e-46	0.350303	0.094	0.271	8.19476e-42	G0
Srpk2	4.11017e-46	0.317885	0.11	0.299	8.61738e-42	G0
Cul5	5.09696e-46	0.525191	0.114	0.305	1.06863e-41	G0
Rpl6	5.63433e-46	0.315856	0.97	0.982	1.18129e-41	G0
Eif4g3	5.88125e-46	0.434208	0.169	0.401	1.23306e-41	G0
Brcc3	7.38967e-46	0.396099	0.063	0.217	1.54932e-41	G0
Rabep1	7.83291e-46	0.259477	0.1	0.28	1.64225e-41	G0
Akirin1	8.03948e-46	0.276302	0.077	0.241	1.68556e-41	G0
Ptpra	8.80894e-46	0.46786	0.168	0.4	1.84688e-41	G0
Syf2	1.03033e-45	0.501788	0.127	0.327	2.16018e-41	G0
Bcas2	1.14221e-45	0.667002	0.193	0.45	2.39476e-41	G0
Wsb1	1.34572e-45	0.37576	0.144	0.354	2.82144e-41	G0
Rnf14	1.43081e-45	0.258659	0.066	0.222	2.99984e-41	G0
Adam22	1.55194e-45	3.70839	0.07	0.019	3.25381e-41	G0
Tpt1	1.60207e-45	0.275434	0.981	0.983	3.35889e-41	G0
Arl3	1.86412e-45	0.47694	0.234	0.524	3.90831e-41	G0
Gls	1.89995e-45	0.347471	0.214	0.474	3.98344e-41	G0
Dnajc24	2.11076e-45	0.326083	0.069	0.226	4.42543e-41	G0
Lvrn	2.22905e-45	2.80242	0.183	0.093	4.67343e-41	G0
Cers5	2.64528e-45	0.325589	0.081	0.247	5.5461e-41	G0
Gid8	2.78061e-45	0.360905	0.066	0.222	5.82982e-41	G0
Suclg2	3.20013e-45	0.342725	0.08	0.245	6.7094e-41	G0
Pgrmc1	3.25132e-45	0.566208	0.157	0.38	6.81672e-41	G0
Gabra2	3.9806e-45	7.79047	0.014	0	8.34572e-41	G0
Get3	4.16672e-45	0.410848	0.083	0.25	8.73595e-41	G0
Eed	4.51566e-45	0.253998	0.069	0.225	9.46753e-41	G0
Ube2e3	5.10811e-45	0.508036	0.146	0.361	1.07097e-40	G0
Trappc2l	6.27962e-45	0.522375	0.243	0.539	1.31659e-40	G0
Rrp15	7.61818e-45	0.370142	0.087	0.256	1.59723e-40	G0
Lmo2	8.60503e-45	2.94472	0.149	0.067	1.80413e-40	G0
Gps2	8.77071e-45	0.271039	0.074	0.232	1.83887e-40	G0
Parl	1.04144e-44	0.315444	0.066	0.22	2.18348e-40	G0
Ccny	1.06313e-44	0.436873	0.128	0.327	2.22895e-40	G0
Phip	1.20096e-44	0.30394	0.145	0.352	2.51794e-40	G0
Ubr2	1.21756e-44	0.258845	0.078	0.24	2.55273e-40	G0
Acat1	1.27187e-44	0.524355	0.189	0.438	2.66661e-40	G0
Tmem219	1.34483e-44	0.514519	0.097	0.272	2.81957e-40	G0
Myd88	1.39486e-44	0.287917	0.085	0.25	2.92446e-40	G0
Mxd4	1.40494e-44	0.292098	0.16	0.378	2.94559e-40	G0
Adam33	1.61226e-44	3.73467	0.072	0.02	3.38026e-40	G0
Mindy2	1.63116e-44	0.259337	0.074	0.232	3.41989e-40	G0
Zyx	1.74596e-44	0.322755	0.211	0.467	3.66057e-40	G0
Rhou	1.74769e-44	0.28668	0.135	0.336	3.66421e-40	G0
Pcif1	2.11559e-44	0.403114	0.086	0.253	4.43555e-40	G0
Arl4a	2.29538e-44	0.368421	0.172	0.399	4.8125e-40	G0
Camk2n1	2.54826e-44	2.69054	0.259	0.167	5.34268e-40	G0
Tmem205	3.26565e-44	0.568571	0.145	0.357	6.84676e-40	G0
Agtrap	3.49074e-44	0.321013	0.106	0.287	7.31868e-40	G0
Tmx3	3.60565e-44	0.441656	0.106	0.288	7.55961e-40	G0
Scoc	3.85019e-44	0.340113	0.078	0.238	8.07232e-40	G0
Rap1a	4.938e-44	0.356351	0.291	0.626	1.0353e-39	G0
Snrnp48	7.05202e-44	0.489958	0.094	0.266	1.47853e-39	G0
Bet1l	7.20828e-44	0.490565	0.111	0.296	1.51129e-39	G0
Prdx3	9.19715e-44	0.436915	0.1	0.275	1.92827e-39	G0
Idnk	1.01852e-43	0.550108	0.151	0.365	2.13543e-39	G0
Rock1	1.30192e-43	0.281977	0.251	0.542	2.72961e-39	G0
Tnrc6c	1.3313e-43	0.373706	0.115	0.3	2.7912e-39	G0
Ppp2r5a	1.36334e-43	0.342357	0.112	0.295	2.85837e-39	G0
Il10rb	1.40326e-43	0.468622	0.106	0.287	2.94208e-39	G0
Sparcl1	1.41853e-43	1.79168	0.261	0.157	2.9741e-39	G0
Rnf187	1.44866e-43	0.579344	0.132	0.332	3.03727e-39	G0
Sfxn1	1.45757e-43	0.509731	0.235	0.519	3.05594e-39	G0
Mtfr1l	1.52072e-43	0.462243	0.08	0.241	3.18834e-39	G0
Laptm4a	1.65359e-43	0.626014	0.72	0.877	3.46692e-39	G0
Acss3	1.76627e-43	3.54764	0.07	0.019	3.70317e-39	G0
Acot13	1.83574e-43	0.342553	0.063	0.211	3.84882e-39	G0
Selenon	1.89812e-43	0.278882	0.091	0.258	3.97961e-39	G0
Oxct1	2.51007e-43	0.436681	0.166	0.391	5.26261e-39	G0
Dnajb9	2.76498e-43	0.40874	0.137	0.336	5.79705e-39	G0
Hook3	3.63903e-43	0.441696	0.153	0.366	7.62959e-39	G0
Top2b	3.70615e-43	0.496346	0.125	0.316	7.77032e-39	G0
Ypel3	4.27217e-43	2.60297	0.292	0.206	8.95703e-39	G0
Cyp20a1	4.39223e-43	0.512529	0.105	0.283	9.20875e-39	G0
Pea15a	5.22829e-43	0.526831	0.132	0.331	1.09616e-38	G0
Uqcrh	5.50299e-43	0.61757	0.739	0.882	1.15376e-38	G0
Gkap1	5.83005e-43	0.509572	0.11	0.292	1.22233e-38	G0
Pttg1	7.65972e-43	0.275674	0.102	0.276	1.60594e-38	G0
Gstp1	9.27433e-43	0.317875	0.172	0.393	1.94446e-38	G0
Chordc1	9.35463e-43	0.602908	0.108	0.288	1.96129e-38	G0
Rpn2	9.65027e-43	0.356285	0.295	0.627	2.02328e-38	G0
Taf11	1.07593e-42	0.54109	0.089	0.256	2.2558e-38	G0
Arih1	1.23578e-42	0.347246	0.246	0.517	2.59093e-38	G0
Nkap	1.39668e-42	0.520765	0.083	0.245	2.92827e-38	G0
Mat2a	1.64673e-42	0.399107	0.194	0.435	3.45253e-38	G0
Smap1	1.91164e-42	0.360608	0.3	0.635	4.00795e-38	G0
Tra2b	2.13341e-42	0.309773	0.267	0.571	4.47292e-38	G0
Tmem53	2.17109e-42	0.258001	0.062	0.207	4.5519e-38	G0
Abhd17b	2.1786e-42	0.357448	0.087	0.249	4.56765e-38	G0
Arl13b	2.24879e-42	0.306135	0.086	0.248	4.71481e-38	G0
Far1	2.3272e-42	0.470079	0.097	0.267	4.87921e-38	G0
Mark3	2.65279e-42	0.270546	0.08	0.238	5.56183e-38	G0
Hint2	3.12694e-42	0.520865	0.095	0.264	6.55594e-38	G0
Glrb	3.56817e-42	4.33554	0.031	0.004	7.48103e-38	G0
Dnajc7	4.23276e-42	0.429151	0.101	0.273	8.8744e-38	G0
Sap30l	4.79846e-42	0.436624	0.114	0.296	1.00605e-37	G0
Gm56768	4.82079e-42	0.318838	0.117	0.299	1.01073e-37	G0
Coa6	6.02565e-42	0.447465	0.075	0.228	1.26334e-37	G0
Selenom	6.0648e-42	0.628146	0.745	0.888	1.27155e-37	G0
Baz2b	6.14546e-42	0.280968	0.16	0.372	1.28846e-37	G0
Ifit3	6.48328e-42	0.250394	0.145	0.336	1.35928e-37	G0
Drap1	6.55189e-42	0.361236	0.311	0.657	1.37367e-37	G0
Tug1	7.65618e-42	0.316646	0.059	0.2	1.60519e-37	G0
Tmem222	8.97112e-42	0.479524	0.072	0.223	1.88088e-37	G0
Jund	9.78614e-42	0.566655	0.799	0.936	2.05176e-37	G0
Prkag1	9.81303e-42	0.283712	0.072	0.224	2.0574e-37	G0
Rcn2	1.00699e-41	0.532126	0.16	0.376	2.11126e-37	G0
Tmem107	1.0219e-41	0.50582	0.098	0.267	2.14252e-37	G0
Jtb	1.0586e-41	0.622815	0.182	0.416	2.21946e-37	G0
Sdcbp	1.20313e-41	0.382932	0.273	0.582	2.52249e-37	G0
Celf2	1.39781e-41	1.53017	0.562	0.649	2.93065e-37	G0
Cab39l	1.40335e-41	0.281877	0.093	0.257	2.94226e-37	G0
Ccdc170	1.49001e-41	4.1242	0.052	0.012	3.12395e-37	G0
Hsph1	1.95194e-41	0.421972	0.12	0.303	4.09243e-37	G0
Dimt1	1.96364e-41	0.492123	0.069	0.218	4.11696e-37	G0
Pi15	2.0929e-41	3.58225	0.062	0.016	4.38797e-37	G0
Rspo3	2.21143e-41	2.61984	0.218	0.128	4.63648e-37	G0
Rap2b	2.22909e-41	0.395965	0.076	0.228	4.6735e-37	G0
Wtap	2.24883e-41	0.440803	0.087	0.248	4.7149e-37	G0
Stag1	2.32158e-41	0.307303	0.229	0.486	4.86743e-37	G0
Ttc3	2.52418e-41	0.422224	0.198	0.441	5.29219e-37	G0
Rpp21	2.75863e-41	0.567204	0.128	0.32	5.78375e-37	G0
Snx17	2.93202e-41	0.594037	0.132	0.326	6.14727e-37	G0
Trpm7	2.98639e-41	0.318064	0.174	0.393	6.26127e-37	G0
Ppm1a	3.05397e-41	0.5233	0.1	0.269	6.40296e-37	G0
4930404H11Rik	3.18057e-41	6.26019	0.017	0.001	6.66839e-37	G0
Grb10	3.46245e-41	0.31548	0.225	0.484	7.25937e-37	G0
Napg	3.5314e-41	0.430652	0.077	0.229	7.40393e-37	G0
Nop53	3.54189e-41	0.476344	0.137	0.332	7.42592e-37	G0
4930453N24Rik	3.96735e-41	0.486277	0.071	0.221	8.31794e-37	G0
Smim30	4.09618e-41	0.518793	0.097	0.263	8.58805e-37	G0
Ccdc90b	5.12256e-41	0.476137	0.088	0.248	1.074e-36	G0
Vtn	6.14707e-41	4.12064	0.054	0.013	1.28879e-36	G0
Dnajb14	6.29069e-41	0.316247	0.068	0.214	1.31891e-36	G0
Snapc1	7.11044e-41	0.251167	0.06	0.199	1.49077e-36	G0
Rcan2	8.20727e-41	3.28328	0.104	0.039	1.72074e-36	G0
Zbtb38	8.63646e-41	0.38145	0.099	0.265	1.81072e-36	G0
Mosmo	8.65796e-41	0.441146	0.08	0.234	1.81523e-36	G0
Mesd	9.75786e-41	0.559856	0.191	0.432	2.04583e-36	G0
Nbl1	9.82729e-41	2.31596	0.369	0.314	2.06039e-36	G0
Tmem29	9.90168e-41	0.442079	0.088	0.247	2.07599e-36	G0
Tmem9	9.90936e-41	0.4586	0.078	0.231	2.0776e-36	G0
Ndufaf4	1.11522e-40	0.346466	0.075	0.225	2.33816e-36	G0
Irak1	1.12655e-40	0.398674	0.094	0.257	2.36192e-36	G0
Irf2bpl	1.64205e-40	0.411296	0.137	0.331	3.44272e-36	G0
Scg3	1.92094e-40	4.46308	0.031	0.004	4.02744e-36	G0
Zfp638	2.21583e-40	0.437051	0.139	0.335	4.6457e-36	G0
Tcaf1	2.22971e-40	0.522756	0.08	0.233	4.6748e-36	G0
Atg101	2.27271e-40	0.253391	0.054	0.188	4.76497e-36	G0
Nr2f2	3.17519e-40	0.419504	0.186	0.415	6.65711e-36	G0
Lrpap1	3.45844e-40	0.629914	0.216	0.476	7.25096e-36	G0
Stk16	3.64636e-40	0.413838	0.079	0.23	7.64495e-36	G0
Krtdap	3.6699e-40	3.27652	0.145	0.068	7.69432e-36	G0
Kansl1	4.60217e-40	0.364662	0.127	0.31	9.64891e-36	G0
Cnot6l	4.67157e-40	0.276894	0.072	0.219	9.79442e-36	G0
Gmds	5.16612e-40	0.41779	0.105	0.274	1.08313e-35	G0
Zfyve21	5.95944e-40	0.631861	0.126	0.312	1.24946e-35	G0
Serinc3	7.62554e-40	0.550166	0.158	0.367	1.59877e-35	G0
Gnaq	8.78583e-40	0.267115	0.132	0.319	1.84204e-35	G0
Dpm1	8.99666e-40	0.509397	0.22	0.479	1.88624e-35	G0
2310011J03Rik	1.04959e-39	0.441429	0.076	0.225	2.20056e-35	G0
Slc35a1	1.13723e-39	0.304812	0.056	0.19	2.38432e-35	G0
Chchd6	1.14881e-39	0.312296	0.073	0.219	2.4086e-35	G0
Tspan5	1.7238e-39	0.27252	0.114	0.285	3.61412e-35	G0
P3h3	1.734e-39	0.281262	0.106	0.273	3.6355e-35	G0
Chchd7	1.96103e-39	0.665327	0.109	0.281	4.1115e-35	G0
Mtln	2.02046e-39	0.494096	0.103	0.27	4.23609e-35	G0
Rragc	2.49151e-39	0.362725	0.078	0.227	5.22369e-35	G0
Sgip1	2.51792e-39	5.20546	0.023	0.002	5.27907e-35	G0
Itfg1	2.75383e-39	0.318401	0.079	0.227	5.77369e-35	G0
BC005624	2.7609e-39	0.57247	0.102	0.268	5.78851e-35	G0
Sod1	3.01229e-39	0.338172	0.238	0.504	6.31557e-35	G0
Lsp1	3.49655e-39	2.26236	0.364	0.311	7.33087e-35	G0
Cadm3	3.50569e-39	2.69227	0.178	0.095	7.35002e-35	G0
Tbc1d10a	3.55028e-39	0.411601	0.065	0.204	7.44351e-35	G0
Faap20	3.5761e-39	0.308968	0.059	0.195	7.49765e-35	G0
Ctdspl2	3.70509e-39	0.353144	0.082	0.234	7.7681e-35	G0
Csnk1g2	3.84949e-39	0.520801	0.1	0.265	8.07083e-35	G0
Nup35	3.86453e-39	0.251706	0.053	0.184	8.10238e-35	G0
Eapp	4.50264e-39	0.551126	0.138	0.331	9.44023e-35	G0
Ndufs7	5.00796e-39	0.25686	0.362	0.727	1.04997e-34	G0
Ormdl2	5.15145e-39	0.458781	0.102	0.267	1.08005e-34	G0
Emc7	5.49594e-39	0.443699	0.282	0.592	1.15228e-34	G0
Flot2	6.39281e-39	0.297772	0.072	0.216	1.34032e-34	G0
Fads1	6.66794e-39	0.283193	0.076	0.222	1.398e-34	G0
Lonp2	7.10879e-39	0.475054	0.089	0.245	1.49043e-34	G0
Tbcc	7.43225e-39	0.391272	0.064	0.202	1.55825e-34	G0
Acap2	8.22517e-39	0.560674	0.18	0.401	1.72449e-34	G0
Rbm22	9.30623e-39	0.344604	0.063	0.199	1.95114e-34	G0
Heatr6	1.02893e-38	0.366832	0.048	0.174	2.15726e-34	G0
Ugp2	1.03607e-38	0.379086	0.263	0.554	2.17223e-34	G0
Smim12	1.10596e-38	0.520899	0.067	0.207	2.31875e-34	G0
Nup210l	1.11988e-38	0.407109	0.083	0.234	2.34793e-34	G0
Olfml1	1.30444e-38	3.44697	0.095	0.035	2.73488e-34	G0
Nsmce4a	1.55263e-38	0.551693	0.11	0.281	3.25525e-34	G0
Clcn4	1.62407e-38	0.38938	0.074	0.218	3.40502e-34	G0
Wwp1	1.83816e-38	0.360061	0.087	0.24	3.85388e-34	G0
Clk1	1.86938e-38	0.372432	0.143	0.335	3.91935e-34	G0
Coa3	1.96608e-38	0.500156	0.266	0.561	4.12207e-34	G0
Psme3ip1	2.33118e-38	0.282127	0.058	0.191	4.88756e-34	G0
Wnt10b	2.57775e-38	5.66532	0.016	0.001	5.40452e-34	G0
Rrs1	2.68387e-38	0.533928	0.121	0.298	5.627e-34	G0
Ech1	2.82032e-38	0.633539	0.206	0.45	5.91307e-34	G0
Chp1	3.17421e-38	0.494583	0.128	0.311	6.65506e-34	G0
Cryzl1	3.48288e-38	0.519361	0.081	0.229	7.30221e-34	G0
Tex264	3.69347e-38	0.715286	0.134	0.322	7.74372e-34	G0
Pfkp	3.90258e-38	0.418474	0.137	0.323	8.18215e-34	G0
Fmc1	4.49846e-38	0.6346	0.165	0.374	9.43147e-34	G0
Dock7	4.87024e-38	0.322715	0.133	0.315	1.0211e-33	G0
Rsu1	5.42345e-38	0.573581	0.227	0.49	1.13708e-33	G0
Trim30e-ps1	7.16782e-38	7.63887	0.011	0	1.50281e-33	G0
Vat1	8.37715e-38	0.554197	0.19	0.418	1.75635e-33	G0
Bag3	8.62312e-38	0.516424	0.212	0.455	1.80792e-33	G0
Utp14a	8.95613e-38	0.416112	0.066	0.203	1.87774e-33	G0
Wwc2	9.10621e-38	0.326722	0.109	0.275	1.90921e-33	G0
Phf3	9.24737e-38	0.415795	0.125	0.302	1.9388e-33	G0
Scpep1	9.40848e-38	0.646254	0.191	0.421	1.97258e-33	G0
Mpst	1.19071e-37	0.449983	0.068	0.205	2.49644e-33	G0
Swt1	1.3055e-37	0.393493	0.057	0.186	2.7371e-33	G0
Afap1	1.3692e-37	0.327857	0.092	0.245	2.87067e-33	G0
Pacsin2	1.40199e-37	0.3496	0.082	0.229	2.9394e-33	G0
Ppp3cb	1.40864e-37	0.416632	0.085	0.235	2.95336e-33	G0
Qki	1.44792e-37	0.54046	0.236	0.5	3.0357e-33	G0
Jun	1.67226e-37	0.758568	0.763	0.887	3.50606e-33	G0
Crnkl1	1.7118e-37	0.253942	0.05	0.176	3.58896e-33	G0
Sbds	2.03649e-37	0.64325	0.175	0.391	4.2697e-33	G0
Sppl3	2.12518e-37	0.282587	0.081	0.226	4.45565e-33	G0
Acaa2	2.24551e-37	0.540617	0.164	0.37	4.70793e-33	G0
Pygl	2.42159e-37	0.380169	0.104	0.265	5.07712e-33	G0
Dgcr6	2.55027e-37	0.578024	0.079	0.224	5.3469e-33	G0
Frg1	2.99915e-37	0.661369	0.164	0.371	6.28801e-33	G0
Metrnl	3.20852e-37	0.556589	0.178	0.391	6.72699e-33	G0
Phex	3.59585e-37	3.67666	0.057	0.015	7.53905e-33	G0
Sertad1	4.33831e-37	0.622281	0.183	0.402	9.09571e-33	G0
Gpatch11	4.51315e-37	0.537477	0.068	0.205	9.46227e-33	G0
Oaf	4.62253e-37	0.357452	0.26	0.529	9.6916e-33	G0
Rbck1	4.63133e-37	0.355981	0.07	0.207	9.71004e-33	G0
1110059G10Rik	4.7342e-37	0.438067	0.058	0.187	9.92573e-33	G0
Cep350	5.80696e-37	0.293157	0.079	0.222	1.21749e-32	G0
Cetn2	6.3772e-37	0.602275	0.126	0.303	1.33704e-32	G0
Hnrnpul1	7.04772e-37	0.369597	0.107	0.269	1.47763e-32	G0
Pigp	7.91036e-37	0.661312	0.207	0.447	1.65849e-32	G0
Nkapd1	8.50916e-37	0.355474	0.058	0.187	1.78403e-32	G0
Ddx6	8.55731e-37	0.382378	0.214	0.456	1.79413e-32	G0
Med1	8.62783e-37	0.302877	0.071	0.209	1.80891e-32	G0
Prokr1	9.10111e-37	5.10388	0.024	0.003	1.90814e-32	G0
Evi5	9.78955e-37	0.467929	0.114	0.282	2.05248e-32	G0
Mfsd1	9.92863e-37	0.318044	0.052	0.176	2.08164e-32	G0
Diablo	1.00179e-36	0.391648	0.065	0.198	2.10035e-32	G0
Dse	1.01875e-36	0.531207	0.139	0.324	2.13591e-32	G0
Cnot3	1.11421e-36	0.437421	0.074	0.213	2.33605e-32	G0
Ro60	1.48006e-36	0.272049	0.071	0.207	3.1031e-32	G0
Pde6d	1.48232e-36	0.49196	0.082	0.227	3.10784e-32	G0
Mier1	1.5446e-36	0.549248	0.182	0.399	3.23841e-32	G0
Xist	1.5731e-36	1.20693	0.395	0.312	3.29817e-32	G0
Plpbp	1.87458e-36	0.374916	0.071	0.207	3.93025e-32	G0
Smarcad1	2.01607e-36	0.340225	0.058	0.186	4.2269e-32	G0
Lonrf2	2.09907e-36	5.9528	0.014	0.001	4.40091e-32	G0
Thap12	2.13513e-36	0.388142	0.079	0.221	4.47652e-32	G0
Zmym4	2.74898e-36	0.362968	0.082	0.226	5.76351e-32	G0
Bloc1s4	2.824e-36	0.279596	0.044	0.162	5.9208e-32	G0
Vps13b	2.98532e-36	0.30743	0.099	0.252	6.25903e-32	G0
Cebpg	3.25539e-36	0.585622	0.069	0.204	6.82525e-32	G0
Kti12	3.36619e-36	0.253884	0.043	0.159	7.05755e-32	G0
Nbdy	3.39527e-36	0.616171	0.099	0.256	7.11852e-32	G0
Rorb	3.5349e-36	4.61866	0.03	0.005	7.41127e-32	G0
Kat6a	3.89514e-36	0.268661	0.088	0.235	8.16654e-32	G0
Usp10	4.03876e-36	0.255107	0.066	0.199	8.46767e-32	G0
Smo	4.43143e-36	0.315393	0.055	0.18	9.29094e-32	G0
Ramac	4.66938e-36	0.624554	0.083	0.228	9.78982e-32	G0
Uchl1	5.32812e-36	3.09373	0.114	0.049	1.11709e-31	G0
Rbfa	5.55273e-36	0.277679	0.045	0.163	1.16419e-31	G0
Dguok	5.74945e-36	0.597245	0.092	0.242	1.20543e-31	G0
Rpl10-ps3	7.06107e-36	0.369376	0.054	0.178	1.48042e-31	G0
Znhit3	7.46918e-36	0.445807	0.054	0.177	1.56599e-31	G0
Ppil2	8.14529e-36	0.377152	0.059	0.185	1.70774e-31	G0
Atp6v0b	8.44801e-36	0.596491	0.283	0.586	1.77121e-31	G0
Map3k2	8.62646e-36	0.483396	0.111	0.273	1.80862e-31	G0
Mga	1.08804e-35	0.421219	0.091	0.239	2.28119e-31	G0
Pja2	1.21082e-35	0.498071	0.13	0.305	2.53861e-31	G0
Ankhd1	1.34614e-35	0.52505	0.114	0.277	2.82231e-31	G0
Slc29a1	1.78807e-35	2.66756	0.27	0.194	3.74886e-31	G0
Ccnt1	1.80149e-35	0.321569	0.074	0.21	3.77701e-31	G0
Cers2	1.97058e-35	0.623643	0.093	0.244	4.13151e-31	G0
Atl3	1.9733e-35	0.619973	0.121	0.29	4.13723e-31	G0
Tspan3	2.16445e-35	0.614786	0.241	0.506	4.53799e-31	G0
Zcchc24	2.40107e-35	0.449329	0.153	0.342	5.03408e-31	G0
Appl1	2.47138e-35	0.567175	0.162	0.362	5.1815e-31	G0
Rpl38	2.58051e-35	0.286457	0.955	0.984	5.41029e-31	G0
Srgap2	2.58282e-35	0.373295	0.144	0.325	5.41514e-31	G0
Gnai1	2.69649e-35	0.568162	0.072	0.207	5.65346e-31	G0
Ccs	2.83893e-35	0.629078	0.091	0.238	5.9521e-31	G0
Lypla1	3.02121e-35	0.325515	0.045	0.161	6.33428e-31	G0
Rbm34	3.12262e-35	0.269464	0.041	0.153	6.54689e-31	G0
Topors	3.14745e-35	0.367068	0.065	0.195	6.59895e-31	G0
Guk1	3.33246e-35	0.543562	0.209	0.443	6.98684e-31	G0
Becn1	3.35264e-35	0.327196	0.058	0.182	7.02915e-31	G0
Rnf10	4.08415e-35	0.405931	0.086	0.23	8.56283e-31	G0
Pik3ca	4.36972e-35	0.397558	0.079	0.218	9.16155e-31	G0
Polr2b	4.38376e-35	0.30169	0.057	0.181	9.191e-31	G0
Pttg1ip	4.90409e-35	0.661278	0.203	0.435	1.02819e-30	G0
Mmgt2	4.91756e-35	0.372461	0.045	0.161	1.03102e-30	G0
Prss23	6.19779e-35	1.4038	0.484	0.497	1.29943e-30	G0
Stat2	6.95446e-35	0.285645	0.149	0.331	1.45807e-30	G0
2310022B05Rik	6.9826e-35	0.256551	0.057	0.18	1.46397e-30	G0
Dctn2	7.0191e-35	0.668313	0.195	0.42	1.47162e-30	G0
Tmem237	7.16854e-35	0.317729	0.052	0.171	1.50296e-30	G0
Ccnd2	7.44281e-35	0.283119	0.142	0.317	1.56046e-30	G0
Rif1	7.72779e-35	0.32075	0.074	0.207	1.62021e-30	G0
Psenen	8.10064e-35	0.384751	0.334	0.674	1.69838e-30	G0
Arid2	8.1477e-35	0.350712	0.068	0.198	1.70825e-30	G0
Tpp1	9.77163e-35	0.515514	0.087	0.23	2.04872e-30	G0
Ndufb10	1.00048e-34	0.301156	0.35	0.702	2.0976e-30	G0
Cmah	1.06631e-34	2.6155	0.121	0.054	2.23562e-30	G0
Vps28	1.14769e-34	0.671281	0.259	0.536	2.40625e-30	G0
Plekhj1	1.23571e-34	0.721558	0.164	0.364	2.5908e-30	G0
Itm2a	1.25067e-34	2.25701	0.195	0.113	2.62216e-30	G0
Rpl7	1.26885e-34	0.339435	0.895	0.939	2.66027e-30	G0
mt-Cytb	1.62293e-34	0.306225	0.895	0.903	3.40264e-30	G0
Tcf3	1.66178e-34	0.329797	0.062	0.188	3.48409e-30	G0
Pcdh19	1.75916e-34	2.57034	0.189	0.11	3.68826e-30	G0
Naxd	2.06983e-34	0.779283	0.166	0.368	4.33961e-30	G0
Gjc1	2.07795e-34	0.486924	0.058	0.181	4.35663e-30	G0
Minpp1	2.3265e-34	0.355092	0.037	0.145	4.87775e-30	G0
Ppp1r10	2.32805e-34	0.492966	0.134	0.308	4.881e-30	G0
Vps41	2.3496e-34	0.351496	0.082	0.22	4.92616e-30	G0
Nbeal1	2.70325e-34	0.46622	0.141	0.318	5.66763e-30	G0
Xiap	2.83124e-34	0.531259	0.088	0.231	5.93598e-30	G0
Ntan1	2.92563e-34	0.755698	0.164	0.363	6.13387e-30	G0
Smarcc2	3.00761e-34	0.465435	0.087	0.228	6.30575e-30	G0
Ephx1	3.06255e-34	0.258353	0.07	0.2	6.42094e-30	G0
Fbxo22	3.62957e-34	0.43204	0.056	0.177	7.60975e-30	G0
Irf9	3.66781e-34	0.598836	0.094	0.241	7.68994e-30	G0
Tor2a	3.79042e-34	0.350044	0.049	0.166	7.94699e-30	G0
Phf20	3.86981e-34	0.397448	0.085	0.225	8.11344e-30	G0
Igfbp5	4.03849e-34	2.17279	0.245	0.159	8.4671e-30	G0
Gon4l	5.09713e-34	0.310405	0.071	0.2	1.06866e-29	G0
Vezf1	5.12081e-34	0.595829	0.143	0.325	1.07363e-29	G0
Msl1	5.13999e-34	0.493201	0.073	0.205	1.07765e-29	G0
Wdfy3	5.42036e-34	0.26383	0.098	0.245	1.13643e-29	G0
Thumpd1	5.58029e-34	0.315067	0.059	0.182	1.16996e-29	G0
Eola1	5.77101e-34	0.312528	0.042	0.152	1.20995e-29	G0
Fbxw2	6.48642e-34	0.546039	0.08	0.216	1.35994e-29	G0
Cdkn1b	6.97341e-34	0.262093	0.064	0.188	1.46204e-29	G0
Gusb	7.40628e-34	0.363849	0.065	0.191	1.5528e-29	G0
Pdzd2	7.89228e-34	2.66243	0.164	0.089	1.6547e-29	G0
Slain2	8.02107e-34	0.55537	0.092	0.236	1.6817e-29	G0
Rassf1	9.12887e-34	0.636637	0.125	0.291	1.91396e-29	G0
Dnajc30	1.04226e-33	0.362401	0.043	0.153	2.1852e-29	G0
Mzt1	1.06895e-33	0.468547	0.046	0.158	2.24116e-29	G0
Rbm27	1.09173e-33	0.534453	0.117	0.278	2.28891e-29	G0
Sirt2	1.093e-33	0.715879	0.115	0.275	2.29159e-29	G0
Insig2	1.23039e-33	0.359561	0.082	0.219	2.57964e-29	G0
Maff	1.23306e-33	0.25857	0.07	0.199	2.58523e-29	G0
Zfp639	1.2661e-33	0.493715	0.069	0.197	2.65452e-29	G0
Clock	1.27458e-33	0.516328	0.093	0.237	2.67229e-29	G0
Lrp6	1.36591e-33	0.454556	0.109	0.263	2.86377e-29	G0
Orc2	1.52052e-33	0.251681	0.043	0.154	3.18792e-29	G0
Herpud2	1.62841e-33	0.495391	0.06	0.183	3.41413e-29	G0
Il17d	1.66895e-33	3.60947	0.071	0.024	3.49911e-29	G0
Urod	1.73289e-33	0.565869	0.07	0.2	3.63319e-29	G0
Hand2	1.73727e-33	0.40124	0.08	0.214	3.64236e-29	G0
Ublcp1	1.82035e-33	0.574167	0.075	0.207	3.81655e-29	G0
Acyp1	1.88486e-33	0.357134	0.051	0.167	3.9518e-29	G0
Rnf138	1.96956e-33	0.29226	0.057	0.177	4.12937e-29	G0
Pdcd2	1.97412e-33	0.266317	0.046	0.158	4.13893e-29	G0
Sptssa	2.05148e-33	0.633207	0.216	0.452	4.30113e-29	G0
Islr2	2.54806e-33	4.57342	0.023	0.003	5.34227e-29	G0
Tpst2	2.66546e-33	0.539435	0.078	0.213	5.5884e-29	G0
Zfp664	2.68252e-33	0.415095	0.063	0.186	5.62417e-29	G0
Sel1l	2.69843e-33	0.507022	0.134	0.305	5.65753e-29	G0
Naga	3.01565e-33	0.373922	0.059	0.18	6.32261e-29	G0
Rab9	4.29781e-33	0.741263	0.111	0.269	9.0108e-29	G0
Tmx2	4.67562e-33	0.344174	0.052	0.168	9.80291e-29	G0
Tmem230	4.73189e-33	0.322676	0.057	0.175	9.92088e-29	G0
Fech	4.74168e-33	0.435815	0.076	0.207	9.94141e-29	G0
Cr1l	4.83063e-33	0.759493	0.155	0.344	1.01279e-28	G0
Nfx1	5.44938e-33	0.399647	0.075	0.205	1.14252e-28	G0
Sulf2	5.6787e-33	0.463048	0.134	0.304	1.1906e-28	G0
Rb1cc1	5.83794e-33	0.549062	0.128	0.295	1.22398e-28	G0
Itm2c	6.01402e-33	0.56106	0.255	0.522	1.2609e-28	G0
Slco2b1	6.07821e-33	4.92216	0.022	0.003	1.27436e-28	G0
Gpr108	7.25177e-33	0.315738	0.045	0.155	1.52041e-28	G0
Ate1	7.47706e-33	0.43202	0.064	0.187	1.56764e-28	G0
Gprasp2	7.73048e-33	5.86784	0.015	0.001	1.62077e-28	G0
Zc3hav1	8.00598e-33	0.506045	0.175	0.371	1.67853e-28	G0
Tecr	9.5864e-33	0.536156	0.295	0.598	2.00988e-28	G0
Ddx52	9.93437e-33	0.330547	0.047	0.158	2.08284e-28	G0
Dcaf7	1.02883e-32	0.349585	0.045	0.155	2.15706e-28	G0
Usf1	1.06489e-32	0.531562	0.061	0.183	2.23265e-28	G0
Abca6	1.08587e-32	3.72981	0.066	0.021	2.27664e-28	G0
Atf7ip	1.12816e-32	0.315946	0.061	0.181	2.36529e-28	G0
Cnpy3	1.14697e-32	0.652331	0.106	0.258	2.40474e-28	G0
Pqbp1	1.23721e-32	0.461418	0.057	0.174	2.59394e-28	G0
Nalf1	1.25297e-32	4.60181	0.018	0.002	2.62698e-28	G0
Rpl35	1.32339e-32	0.389352	0.82	0.924	2.77463e-28	G0
9930021J03Rik	1.38892e-32	0.521476	0.086	0.223	2.91202e-28	G0
Eeig2	1.40876e-32	0.497944	0.179	0.378	2.95361e-28	G0
Aida	1.42345e-32	0.634493	0.163	0.355	2.98441e-28	G0
Aftph	1.47401e-32	0.450568	0.093	0.233	3.09041e-28	G0
Snap29	1.49585e-32	0.282203	0.045	0.154	3.1362e-28	G0
Npepl1	1.50058e-32	0.419871	0.056	0.173	3.14613e-28	G0
Degs1	1.57663e-32	0.689174	0.155	0.342	3.30556e-28	G0
Parp3	1.70729e-32	0.62548	0.112	0.267	3.57951e-28	G0
Rbm5	1.77725e-32	0.656094	0.115	0.271	3.72619e-28	G0
Fez2	2.39459e-32	0.545656	0.077	0.208	5.02049e-28	G0
2210016L21Rik	2.39773e-32	0.551017	0.121	0.282	5.02707e-28	G0
Hdac2	3.02739e-32	0.675219	0.108	0.259	6.34723e-28	G0
Rdh14	3.41991e-32	0.325578	0.048	0.159	7.17017e-28	G0
Fam76a	3.50873e-32	0.798444	0.123	0.285	7.35641e-28	G0
Fads2	4.05234e-32	0.587232	0.095	0.237	8.49613e-28	G0
Vasn	4.50285e-32	0.532899	0.115	0.27	9.44067e-28	G0
Rnf5	4.86305e-32	0.478081	0.047	0.157	1.01959e-27	G0
Inhbb	4.88399e-32	3.86629	0.054	0.015	1.02398e-27	G0
Wdfy2	6.0896e-32	0.337493	0.068	0.19	1.27675e-27	G0
Hmox1	7.31561e-32	0.506784	0.102	0.246	1.53379e-27	G0
Polb	7.49225e-32	0.565535	0.076	0.205	1.57083e-27	G0
Dennd5a	7.72741e-32	0.481506	0.115	0.269	1.62013e-27	G0
Zfp9	7.91009e-32	0.28996	0.049	0.16	1.65843e-27	G0
Bcap29	8.74036e-32	0.486858	0.051	0.163	1.8325e-27	G0
Zkscan3	9.35343e-32	0.334712	0.056	0.171	1.96104e-27	G0
Smad1	9.63487e-32	0.532647	0.081	0.213	2.02005e-27	G0
Creb5	1.07029e-31	2.1819	0.323	0.264	2.24398e-27	G0
Ylpm1	1.08992e-31	0.444672	0.062	0.18	2.28512e-27	G0
Pstk	1.10271e-31	0.41641	0.038	0.141	2.31195e-27	G0
Psen2	1.20496e-31	0.360072	0.057	0.171	2.52633e-27	G0
Adprh	1.23982e-31	0.823272	0.131	0.298	2.59941e-27	G0
Mir100hg	1.29883e-31	0.334709	0.114	0.264	2.72312e-27	G0
Rpl24	1.32027e-31	0.284809	0.969	0.981	2.76807e-27	G0
Cdc37l1	1.41585e-31	0.395529	0.06	0.177	2.96847e-27	G0
Aarsd1	1.51432e-31	0.643154	0.094	0.234	3.17493e-27	G0
AI837181	2.1496e-31	0.331806	0.056	0.169	4.50685e-27	G0
Nudt22	2.16539e-31	0.30968	0.036	0.137	4.53996e-27	G0
Pik3c2a	2.24075e-31	0.258194	0.051	0.161	4.69796e-27	G0
Abhd12	2.33936e-31	0.404791	0.048	0.156	4.90469e-27	G0
Taok3	2.48376e-31	0.481192	0.116	0.269	5.20745e-27	G0
Gatd3a	2.58371e-31	0.376755	0.047	0.154	5.41702e-27	G0
Tacc2	2.64473e-31	0.273285	0.074	0.198	5.54494e-27	G0
Frmd6	2.67647e-31	0.419146	0.202	0.412	5.61148e-27	G0
Dhps	2.90252e-31	0.452157	0.046	0.152	6.08542e-27	G0
Lgalsl	3.07448e-31	0.494033	0.081	0.211	6.44595e-27	G0
St3gal4	3.28325e-31	0.39472	0.05	0.159	6.88366e-27	G0
Herc1	3.45985e-31	0.549993	0.102	0.245	7.25392e-27	G0
Ppp1r35	4.09213e-31	0.59959	0.068	0.189	8.57955e-27	G0
Ccn1	4.36248e-31	0.361298	0.222	0.431	9.14638e-27	G0
Edem2	4.64896e-31	0.304306	0.061	0.178	9.74702e-27	G0
Zfp800	4.7333e-31	0.300781	0.056	0.169	9.92383e-27	G0
Gns	5.00763e-31	0.605709	0.125	0.284	1.0499e-26	G0
Mif4gd	5.16244e-31	0.357332	0.06	0.175	1.08236e-26	G0
Rsbn1l	5.23943e-31	0.629742	0.093	0.231	1.0985e-26	G0
Vwa5a	5.69945e-31	0.560856	0.145	0.317	1.19495e-26	G0
Romo1	5.90356e-31	0.323131	0.362	0.706	1.23774e-26	G0
Gabarapl1	6.47037e-31	0.532467	0.131	0.292	1.35658e-26	G0
Gyg	7.05867e-31	0.349917	0.041	0.144	1.47992e-26	G0
Tmem184b	7.51991e-31	0.307121	0.049	0.156	1.57662e-26	G0
Rps23	9.53854e-31	0.259058	0.946	0.973	1.99985e-26	G0
Serinc1	9.58203e-31	0.665659	0.228	0.467	2.00897e-26	G0
Epc2	1.00709e-30	0.669934	0.106	0.253	2.11146e-26	G0
Tspyl1	1.03117e-30	0.282726	0.05	0.158	2.16195e-26	G0
Tm2d2	1.14499e-30	0.833907	0.192	0.403	2.40058e-26	G0
Mta2	1.2128e-30	0.375352	0.056	0.168	2.54277e-26	G0
Prrc2b	1.26626e-30	0.639182	0.116	0.267	2.65483e-26	G0
Ebag9	1.27189e-30	0.483763	0.041	0.142	2.66665e-26	G0
Tex261	1.27653e-30	0.800608	0.181	0.383	2.67636e-26	G0
Timm21	1.33229e-30	0.468101	0.049	0.157	2.79329e-26	G0
Chrac1	1.37057e-30	0.882442	0.19	0.4	2.87353e-26	G0
Gabra3	1.52167e-30	0.345682	0.142	0.307	3.19034e-26	G0
Itgb1bp1	1.72556e-30	0.764679	0.093	0.23	3.61782e-26	G0
Hdgfl3	1.82359e-30	0.582642	0.092	0.227	3.82333e-26	G0
Snx27	2.03867e-30	0.277993	0.06	0.175	4.27427e-26	G0
Ptpn12	2.19068e-30	0.536373	0.122	0.277	4.59298e-26	G0
Rchy1	2.2721e-30	0.790034	0.091	0.225	4.76369e-26	G0
Tmem115	2.36071e-30	0.294591	0.044	0.148	4.94946e-26	G0
Son	2.42991e-30	0.309318	0.349	0.678	5.09454e-26	G0
Adamts1	2.44535e-30	0.268866	0.3	0.564	5.12692e-26	G0
Arhgef40	2.69242e-30	0.28152	0.038	0.136	5.64493e-26	G0
Abi3bp	2.89672e-30	1.90583	0.387	0.363	6.07326e-26	G0
Lnpk	3.3469e-30	0.268625	0.04	0.14	7.01711e-26	G0
Vamp2	3.34951e-30	0.633327	0.073	0.195	7.02259e-26	G0
mt-Nd4	3.48152e-30	0.640297	0.66	0.733	7.29936e-26	G0
Nfs1	3.6407e-30	0.254586	0.043	0.145	7.63309e-26	G0
Spsb2	4.29367e-30	0.368725	0.054	0.163	9.00211e-26	G0
Esyt1	4.47008e-30	0.36091	0.068	0.186	9.37198e-26	G0
Arfgap2	4.72496e-30	0.350997	0.054	0.162	9.90634e-26	G0
Acyp2	4.82212e-30	0.597179	0.133	0.293	1.01101e-25	G0
Triap1	4.96478e-30	0.422501	0.05	0.156	1.04092e-25	G0
Actr6	5.10247e-30	0.300863	0.039	0.138	1.06978e-25	G0
Tmem43	5.24309e-30	0.549091	0.089	0.222	1.09927e-25	G0
Cir1	5.35714e-30	0.585165	0.089	0.222	1.12318e-25	G0
Cdk8	5.75142e-30	0.306448	0.094	0.227	1.20584e-25	G0
Smim20	5.87864e-30	0.802304	0.102	0.244	1.23252e-25	G0
Fundc1	6.07858e-30	0.515888	0.059	0.172	1.27443e-25	G0
Ntn4	6.3335e-30	3.05564	0.098	0.042	1.32788e-25	G0
Cdk2ap2	7.18625e-30	0.702375	0.211	0.431	1.50667e-25	G0
Sash1	7.29933e-30	2.29352	0.245	0.174	1.53038e-25	G0
Pcf11	8.52507e-30	0.575852	0.117	0.266	1.78737e-25	G0
Ndrg2	8.55291e-30	0.545	0.066	0.183	1.7932e-25	G0
Spats2l	8.63892e-30	0.278438	0.05	0.155	1.81124e-25	G0
Sav1	8.91976e-30	0.558933	0.093	0.228	1.87012e-25	G0
Ctps2	9.38942e-30	0.364383	0.049	0.154	1.96859e-25	G0
Ift57	9.86851e-30	0.520816	0.067	0.184	2.06903e-25	G0
Scnm1	1.00532e-29	0.530828	0.043	0.144	2.10776e-25	G0
Foxn2	1.02517e-29	0.259381	0.041	0.14	2.14937e-25	G0
Mrpl9	1.06647e-29	0.26104	0.048	0.152	2.23596e-25	G0
Coq2	1.08176e-29	0.655797	0.07	0.19	2.26802e-25	G0
Creb1	1.12769e-29	0.504364	0.072	0.192	2.36432e-25	G0
Tlcd2	1.16661e-29	0.519705	0.062	0.176	2.44592e-25	G0
Plau	1.1834e-29	3.24013	0.157	0.088	2.48112e-25	G0
Qdpr	1.21392e-29	0.837285	0.079	0.204	2.54511e-25	G0
Tpbg	1.28768e-29	0.305785	0.053	0.16	2.69974e-25	G0
Zswim7	1.33344e-29	0.512744	0.061	0.174	2.7957e-25	G0
Plekha5	1.35826e-29	0.295556	0.078	0.201	2.84772e-25	G0
Arfrp1	1.5157e-29	0.585628	0.062	0.176	3.17781e-25	G0
Esco1	1.52816e-29	0.588823	0.06	0.172	3.20393e-25	G0
Sec14l1	1.56548e-29	0.578143	0.111	0.256	3.28219e-25	G0
Uxs1	1.72622e-29	0.395056	0.054	0.161	3.6192e-25	G0
Mtarc2	1.75956e-29	0.733249	0.174	0.365	3.6891e-25	G0
Gpatch8	1.80536e-29	0.583736	0.12	0.27	3.78513e-25	G0
Cd320	1.95456e-29	0.71658	0.093	0.227	4.09794e-25	G0
Slc48a1	2.22555e-29	0.690129	0.114	0.26	4.66608e-25	G0
Cd248	2.33843e-29	1.43676	0.488	0.551	4.90275e-25	G0
Zbtb7a	2.34549e-29	0.593007	0.136	0.298	4.91756e-25	G0
Pdlim4	2.65031e-29	0.652323	0.225	0.453	5.55665e-25	G0
Amotl1	2.66481e-29	0.683342	0.127	0.282	5.58704e-25	G0
Pon2	2.72884e-29	0.755142	0.095	0.23	5.72128e-25	G0
Scd1	2.88148e-29	0.579182	0.085	0.211	6.04131e-25	G0
Csnk1e	3.17049e-29	0.538127	0.083	0.209	6.64726e-25	G0
Eif2b3	3.31774e-29	0.519373	0.066	0.181	6.95597e-25	G0
Akap11	3.5541e-29	0.582799	0.078	0.201	7.45153e-25	G0
Mrpl23	3.85149e-29	0.570745	0.29	0.577	8.07504e-25	G0
R3hdm2	3.87144e-29	0.740017	0.138	0.3	8.11685e-25	G0
Rnpep	4.02011e-29	0.266706	0.049	0.153	8.42857e-25	G0
Clcc1	4.08175e-29	0.441529	0.058	0.166	8.5578e-25	G0
Slu7	4.08892e-29	0.493683	0.06	0.172	8.57283e-25	G0
Gm9947	4.14311e-29	4.92712	0.027	0.005	8.68644e-25	G0
Eda	4.18074e-29	2.82703	0.113	0.053	8.76534e-25	G0
Ing5	4.43233e-29	0.489067	0.048	0.15	9.29283e-25	G0
Prpsap1	4.67669e-29	0.707303	0.08	0.204	9.80514e-25	G0
Krit1	4.95346e-29	0.409321	0.069	0.184	1.03854e-24	G0
Tmbim1	5.48307e-29	0.553163	0.076	0.196	1.14958e-24	G0
Rtl4	5.82246e-29	5.558	0.011	0.001	1.22074e-24	G0
Arhgap10	6.12623e-29	0.509814	0.212	0.423	1.28443e-24	G0
Rps6ka3	6.58288e-29	0.593128	0.16	0.336	1.38017e-24	G0
Ski	6.74939e-29	0.512007	0.182	0.373	1.41508e-24	G0
Prnp	6.82981e-29	0.538164	0.219	0.438	1.43194e-24	G0
Dgcr2	6.89415e-29	0.379206	0.057	0.165	1.44543e-24	G0
Retreg2	7.45968e-29	0.495348	0.066	0.181	1.564e-24	G0
Csf1	7.79532e-29	0.300011	0.29	0.553	1.63437e-24	G0
Sco2	8.36777e-29	0.310934	0.04	0.136	1.75439e-24	G0
Dynlt1f	8.44126e-29	0.446196	0.047	0.148	1.7698e-24	G0
Elf1	8.49074e-29	0.574669	0.21	0.423	1.78017e-24	G0
Klf3	9.1513e-29	0.604904	0.21	0.425	1.91866e-24	G0
Ppp2r3a	9.69955e-29	0.510932	0.095	0.227	2.03361e-24	G0
Ldah	9.7625e-29	0.314147	0.047	0.148	2.04681e-24	G0
Klf7	9.85178e-29	0.663983	0.14	0.303	2.06552e-24	G0
Eif2b5	1.03332e-28	0.321599	0.048	0.15	2.16646e-24	G0
Ngly1	1.16608e-28	0.344967	0.053	0.157	2.44481e-24	G0
Smim13	1.34618e-28	0.333409	0.048	0.15	2.82239e-24	G0
Akr7a5	1.37796e-28	0.654839	0.079	0.201	2.88903e-24	G0
Lrrc8a	1.39159e-28	0.348769	0.045	0.144	2.91761e-24	G0
Mapk8	1.47704e-28	0.320543	0.052	0.155	3.09675e-24	G0
Fam89b	1.5087e-28	0.836375	0.091	0.22	3.16313e-24	G0
Wasl	1.51108e-28	0.780873	0.193	0.397	3.16814e-24	G0
B3gnt2	1.57168e-28	0.625349	0.073	0.191	3.29519e-24	G0
Daam1	1.57325e-28	0.435098	0.158	0.326	3.29848e-24	G0
Duox1	1.68832e-28	5.51161	0.016	0.002	3.53973e-24	G0
Ddx3x	1.72834e-28	0.437743	0.282	0.552	3.62363e-24	G0
Abhd16a	1.73724e-28	0.747827	0.122	0.273	3.6423e-24	G0
Vamp4	1.75792e-28	0.631229	0.081	0.203	3.68566e-24	G0
Sp1	2.24992e-28	0.590376	0.086	0.211	4.71718e-24	G0
Hmcn2	2.4379e-28	4.75475	0.027	0.005	5.11129e-24	G0
Scaper	2.53371e-28	0.297192	0.067	0.179	5.31218e-24	G0
Cog5	2.58404e-28	0.259938	0.064	0.175	5.4177e-24	G0
Cnpy4	2.62225e-28	0.433397	0.052	0.156	5.4978e-24	G0
Ccdc174	2.75961e-28	0.563124	0.079	0.2	5.7858e-24	G0
Rai2	2.82358e-28	4.39896	0.031	0.006	5.91992e-24	G0
Slfn8	2.8437e-28	0.276364	0.037	0.13	5.96211e-24	G0
Rfk	2.92591e-28	0.406428	0.051	0.154	6.13447e-24	G0
Pex13	3.07832e-28	0.647438	0.065	0.178	6.45402e-24	G0
Dpf2	3.15936e-28	0.354834	0.049	0.149	6.62391e-24	G0
Wasf2	3.2376e-28	0.705167	0.271	0.54	6.78794e-24	G0
Tmem178b	3.23806e-28	3.9472	0.032	0.007	6.78892e-24	G0
Alad	3.31847e-28	0.270006	0.042	0.139	6.9575e-24	G0
2700062C07Rik	3.37742e-28	0.358516	0.032	0.121	7.08109e-24	G0
Txndc15	3.39987e-28	0.786613	0.132	0.289	7.12816e-24	G0
Pds5b	3.42286e-28	0.674185	0.099	0.233	7.17636e-24	G0
Msantd4	3.46291e-28	0.441686	0.046	0.145	7.26034e-24	G0
Nudt18	3.84576e-28	0.49254	0.048	0.149	8.06303e-24	G0
Eif4ebp2	3.8581e-28	0.640495	0.087	0.212	8.0889e-24	G0
Tasor	3.86321e-28	0.503664	0.079	0.199	8.09961e-24	G0
Atp6ap2	4.14412e-28	0.732647	0.105	0.243	8.68857e-24	G0
Snhg5	4.15591e-28	0.283608	0.049	0.15	8.71328e-24	G0
Nelfa	4.17541e-28	0.303009	0.044	0.141	8.75416e-24	G0
Wasf3	4.39512e-28	4.34962	0.025	0.004	9.2148e-24	G0
Chst12	4.45651e-28	0.728727	0.089	0.216	9.34352e-24	G0
Vps4a	5.52377e-28	0.592228	0.082	0.204	1.15811e-23	G0
Zranb1	5.64987e-28	0.411501	0.076	0.193	1.18455e-23	G0
Csk	6.00613e-28	0.558368	0.055	0.16	1.25924e-23	G0
Vps72	6.13306e-28	0.290318	0.046	0.144	1.28586e-23	G0
Dmxl1	6.18949e-28	0.441996	0.095	0.224	1.29769e-23	G0
Irf2	6.73682e-28	0.741531	0.172	0.355	1.41244e-23	G0
Zfp521	7.34666e-28	2.82641	0.117	0.058	1.5403e-23	G0
Vwa1	7.6113e-28	3.26821	0.109	0.052	1.59579e-23	G0
Krr1	7.64918e-28	0.297818	0.031	0.119	1.60373e-23	G0
Fundc2	7.68497e-28	0.473047	0.323	0.632	1.61123e-23	G0
Ifit1	7.7339e-28	0.465887	0.181	0.355	1.62149e-23	G0
Qser1	7.95765e-28	0.471929	0.055	0.16	1.6684e-23	G0
Rbm33	8.88568e-28	0.329947	0.058	0.163	1.86297e-23	G0
Usp37	9.14236e-28	0.354766	0.071	0.184	1.91679e-23	G0
Lmbrd1	9.31211e-28	0.60395	0.1	0.233	1.95238e-23	G0
Klf15	9.66745e-28	4.12654	0.03	0.006	2.02688e-23	G0
Vcpip1	9.8967e-28	0.381505	0.055	0.159	2.07494e-23	G0
Agpat2	9.90571e-28	0.381412	0.039	0.132	2.07683e-23	G0
Dpp8	1.00569e-27	0.441741	0.05	0.151	2.10854e-23	G0
Ep300	1.03018e-27	0.347589	0.063	0.172	2.15987e-23	G0
Dnajc4	1.0814e-27	0.619214	0.053	0.156	2.26727e-23	G0
Plin3	1.09512e-27	0.697052	0.119	0.265	2.29604e-23	G0
D16Ertd472e	1.12985e-27	0.365845	0.037	0.129	2.36884e-23	G0
Iftap	1.28117e-27	0.588623	0.051	0.152	2.6861e-23	G0
Pdcd11	1.29902e-27	0.277617	0.054	0.157	2.72352e-23	G0
Pcbd2	1.31006e-27	0.861498	0.128	0.281	2.74668e-23	G0
Suco	1.32435e-27	0.580178	0.12	0.263	2.77664e-23	G0
Coa8	1.38379e-27	0.718388	0.098	0.23	2.90126e-23	G0
Apbb2	1.4523e-27	0.341941	0.148	0.304	3.04488e-23	G0
Arhgap35	1.55794e-27	0.35839	0.073	0.187	3.26637e-23	G0
Gcat	1.57744e-27	0.286877	0.033	0.122	3.30726e-23	G0
Kctd20	1.65095e-27	0.442152	0.043	0.139	3.46137e-23	G0
Mat2b	1.66144e-27	0.756851	0.121	0.267	3.48338e-23	G0
Alkbh7	1.835e-27	0.626024	0.059	0.165	3.84726e-23	G0
Reck	1.87857e-27	3.31654	0.098	0.044	3.93862e-23	G0
Ccdc28b	1.897e-27	0.444658	0.046	0.142	3.97724e-23	G0
Os9	1.92047e-27	0.796258	0.159	0.332	4.02645e-23	G0
Srsf5	2.04082e-27	0.641309	0.244	0.484	4.27878e-23	G0
Lemd2	2.19818e-27	0.322897	0.047	0.145	4.6087e-23	G0
Mapre2	2.54063e-27	0.504202	0.122	0.266	5.32668e-23	G0
Sarnp	2.63045e-27	0.267068	0.392	0.745	5.515e-23	G0
Aqr	2.63505e-27	0.306222	0.046	0.142	5.52465e-23	G0
Vgll4	2.79789e-27	0.386651	0.068	0.179	5.86606e-23	G0
Hspa1a	2.80042e-27	0.731133	0.105	0.238	5.87137e-23	G0
Dact1	2.8943e-27	2.74225	0.183	0.116	6.06818e-23	G0
Tgs1	3.3001e-27	0.693742	0.094	0.222	6.91899e-23	G0
Rab28	3.4012e-27	0.669051	0.108	0.244	7.13096e-23	G0
Kat2b	3.73346e-27	0.499062	0.075	0.19	7.82756e-23	G0
Mcc	4.509e-27	0.321372	0.121	0.259	9.45358e-23	G0
Gpn1	5.23121e-27	0.303242	0.029	0.114	1.09677e-22	G0
Gpr89	5.49808e-27	0.331194	0.04	0.132	1.15273e-22	G0
R3hdm4	5.64727e-27	0.690146	0.104	0.237	1.18401e-22	G0
Rasa2	5.66614e-27	0.498755	0.059	0.163	1.18796e-22	G0
Tm2d3	5.86232e-27	0.93891	0.139	0.299	1.22909e-22	G0
Ric8a	5.9034e-27	0.273064	0.037	0.128	1.23771e-22	G0
Eps15	6.1129e-27	0.53122	0.076	0.191	1.28163e-22	G0
Ripk1	6.12178e-27	0.704387	0.117	0.258	1.28349e-22	G0
Pycrl	6.37095e-27	0.43933	0.043	0.138	1.33573e-22	G0
Snx24	6.45234e-27	0.374326	0.072	0.184	1.3528e-22	G0
Gtf3c2	6.50734e-27	0.361097	0.043	0.137	1.36433e-22	G0
Scand1	6.86281e-27	0.540074	0.316	0.614	1.43886e-22	G0
Ube2d-ps	7.4976e-27	0.728269	0.064	0.171	1.57195e-22	G0
Scrn1	8.58793e-27	0.310158	0.057	0.158	1.80055e-22	G0
Tmem242	8.97401e-27	0.631186	0.081	0.198	1.88149e-22	G0
Cant1	9.30707e-27	0.311282	0.046	0.14	1.95132e-22	G0
Ino80c	9.7577e-27	0.298152	0.041	0.132	2.0458e-22	G0
Pigf	1.00625e-26	0.326892	0.031	0.116	2.10971e-22	G0
Fbxl3	1.03131e-26	0.358747	0.061	0.166	2.16225e-22	G0
Pls3	1.05924e-26	0.702587	0.101	0.231	2.2208e-22	G0
Bcat2	1.06706e-26	0.7474	0.072	0.185	2.23719e-22	G0
Asap1	1.15949e-26	0.473366	0.251	0.483	2.431e-22	G0
F3	1.1603e-26	0.306576	0.106	0.235	2.43269e-22	G0
Cln5	1.23628e-26	0.774261	0.058	0.161	2.59198e-22	G0
Senp1	1.26748e-26	0.352587	0.039	0.129	2.6574e-22	G0
Mcur1	1.32223e-26	0.399735	0.043	0.136	2.77219e-22	G0
Zfp24	1.37535e-26	0.297188	0.047	0.142	2.88356e-22	G0
Chrdl1	1.4285e-26	3.14896	0.072	0.028	2.99499e-22	G0
Hcfc2	1.43939e-26	0.279081	0.029	0.113	3.01782e-22	G0
Rdx	1.45393e-26	0.48277	0.293	0.57	3.04832e-22	G0
Emp1	1.47931e-26	0.252299	0.317	0.584	3.10151e-22	G0
Hotairm1	1.49507e-26	0.511616	0.053	0.152	3.13456e-22	G0
Lats2	1.56008e-26	0.680124	0.093	0.218	3.27086e-22	G0
Lztr1	1.60572e-26	0.294687	0.038	0.128	3.36655e-22	G0
Cd99l2	1.64561e-26	0.348537	0.042	0.134	3.45018e-22	G0
Sgcb	1.75259e-26	0.580914	0.051	0.149	3.67448e-22	G0
Slc25a28	1.76126e-26	0.749115	0.122	0.266	3.69266e-22	G0
Zcchc14	1.78847e-26	0.402515	0.059	0.162	3.7497e-22	G0
Endog	1.89313e-26	0.612266	0.051	0.149	3.96915e-22	G0
Hbp1	2.00832e-26	0.339738	0.076	0.189	4.21065e-22	G0
Limd1	2.03222e-26	0.715708	0.082	0.2	4.26075e-22	G0
Pknox1	2.44773e-26	0.35181	0.043	0.135	5.13192e-22	G0
Cep20	2.54665e-26	0.70697	0.07	0.179	5.33932e-22	G0
Ube2w	2.59411e-26	0.708459	0.131	0.28	5.43881e-22	G0
Prdm2	2.74808e-26	0.574962	0.092	0.215	5.76162e-22	G0
Sema3e	2.77567e-26	2.95845	0.122	0.063	5.81947e-22	G0
Smad5	2.81268e-26	0.405199	0.053	0.151	5.89707e-22	G0
Pibf1	2.89383e-26	0.297468	0.057	0.157	6.06721e-22	G0
Mfsd14b	3.22621e-26	0.521358	0.054	0.153	6.76407e-22	G0
Rbm18	3.48303e-26	0.472075	0.046	0.139	7.30253e-22	G0
Oxa1l	3.57496e-26	0.318688	0.042	0.134	7.49525e-22	G0
Otud7b	3.86834e-26	0.418712	0.07	0.178	8.11036e-22	G0
Mpv17	3.99584e-26	0.917943	0.111	0.248	8.37767e-22	G0
Tada2a	4.15602e-26	0.340606	0.037	0.124	8.71351e-22	G0
Pdcl	4.27858e-26	0.264736	0.034	0.12	8.97046e-22	G0
Nid2	4.60451e-26	0.516475	0.063	0.167	9.65382e-22	G0
Arnt	4.65049e-26	0.584168	0.121	0.26	9.75021e-22	G0
Cklf	4.82632e-26	0.386749	0.025	0.104	1.01189e-21	G0
Manbal	5.65011e-26	0.906276	0.085	0.203	1.1846e-21	G0
Ccnd3	5.85161e-26	0.758307	0.175	0.353	1.22685e-21	G0
Kdm4c	6.22036e-26	0.399454	0.059	0.16	1.30416e-21	G0
Dennd1b	6.65601e-26	0.260473	0.061	0.164	1.3955e-21	G0
Osgep	7.14882e-26	0.807206	0.087	0.207	1.49882e-21	G0
Tram2	7.96873e-26	0.68399	0.075	0.186	1.67072e-21	G0
Tob2	7.9717e-26	0.361303	0.064	0.169	1.67135e-21	G0
Mdm4	8.27569e-26	0.61503	0.079	0.193	1.73508e-21	G0
Ndufaf3	8.43279e-26	0.775068	0.089	0.209	1.76802e-21	G0
Cluap1	8.61072e-26	0.273282	0.043	0.134	1.80532e-21	G0
Nsd3	8.70134e-26	0.670609	0.235	0.457	1.82432e-21	G0
Mpdz	8.72202e-26	0.65264	0.144	0.298	1.82866e-21	G0
Akap8	8.88327e-26	0.774435	0.061	0.163	1.86247e-21	G0
Zyg11b	9.00466e-26	0.449902	0.063	0.167	1.88792e-21	G0
Mgat4b	9.31375e-26	0.721172	0.062	0.165	1.95272e-21	G0
Kmt2c	9.53845e-26	0.576745	0.143	0.296	1.99983e-21	G0
Zfp503	9.95065e-26	0.617605	0.176	0.352	2.08625e-21	G0
Vstm2b	1.03619e-25	5.50553	0.012	0.001	2.17247e-21	G0
Unc119b	1.08858e-25	0.260347	0.034	0.118	2.28233e-21	G0
Psap	1.13479e-25	0.983709	0.58	0.763	2.3792e-21	G0
Crkl	1.22135e-25	0.298556	0.042	0.132	2.56068e-21	G0
Slc33a1	1.30495e-25	0.409614	0.044	0.135	2.73595e-21	G0
Ascc1	1.30942e-25	0.326126	0.037	0.123	2.74533e-21	G0
Ctdsp1	1.3278e-25	0.572812	0.063	0.166	2.78387e-21	G0
Vgll3	1.34068e-25	2.34003	0.288	0.238	2.81087e-21	G0
Spata5	1.35601e-25	0.400854	0.071	0.179	2.84302e-21	G0
Aox3	1.37638e-25	2.97172	0.128	0.069	2.88572e-21	G0
Atp6ap1	1.41157e-25	0.803274	0.16	0.327	2.9595e-21	G0
Naf1	1.45219e-25	0.258431	0.043	0.133	3.04466e-21	G0
Bod1	1.55922e-25	0.758137	0.118	0.256	3.26906e-21	G0
Vps13c	1.57297e-25	0.559671	0.086	0.203	3.29788e-21	G0
Cog8	1.68582e-25	0.72902	0.054	0.151	3.53449e-21	G0
Angel2	1.74343e-25	0.49118	0.048	0.142	3.65527e-21	G0
Ube4a	1.80629e-25	0.290738	0.046	0.138	3.78707e-21	G0
Tmem60	1.894e-25	0.837245	0.083	0.199	3.97095e-21	G0
Mterf3	1.96785e-25	0.497139	0.042	0.132	4.1258e-21	G0
Dhx29	2.01583e-25	0.287787	0.034	0.118	4.22639e-21	G0
Cstpp1	2.09983e-25	0.464279	0.066	0.171	4.4025e-21	G0
Atp11c	2.10973e-25	0.436683	0.055	0.152	4.42325e-21	G0
Trim24	2.38078e-25	0.311233	0.053	0.149	4.99154e-21	G0
Atpsckmt	2.45139e-25	0.526847	0.041	0.13	5.13958e-21	G0
Emc9	2.46641e-25	0.67881	0.072	0.18	5.17107e-21	G0
Diaph2	2.53502e-25	0.341844	0.233	0.436	5.31492e-21	G0
Specc1l	2.8682e-25	0.29796	0.047	0.138	6.01348e-21	G0
Asah1	2.87778e-25	0.926364	0.117	0.255	6.03355e-21	G0
Stx6	3.0423e-25	0.279006	0.042	0.131	6.37849e-21	G0
Klc1	3.12855e-25	0.736166	0.097	0.22	6.55932e-21	G0
Ctsd	3.31649e-25	0.451859	0.316	0.6	6.95335e-21	G0
Dnajb4	3.42263e-25	0.628483	0.103	0.23	7.17588e-21	G0
Wdr44	3.83006e-25	0.581702	0.065	0.167	8.03011e-21	G0
Pbxip1	3.85516e-25	0.547562	0.097	0.219	8.08272e-21	G0
Dr1	3.85869e-25	0.346054	0.043	0.132	8.09013e-21	G0
Pip4k2a	4.01908e-25	0.508174	0.051	0.145	8.4264e-21	G0
Smim26	4.19229e-25	0.868899	0.076	0.187	8.78956e-21	G0
Phkb	4.41153e-25	0.280247	0.044	0.134	9.24921e-21	G0
Xbp1	4.44415e-25	0.587042	0.304	0.586	9.31761e-21	G0
Prmt3	4.51727e-25	0.279244	0.04	0.126	9.47092e-21	G0
Lcmt1	4.82147e-25	0.509869	0.047	0.139	1.01087e-20	G0
Igsf10	4.91101e-25	2.41921	0.149	0.087	1.02964e-20	G0
Olfml2a	4.97597e-25	5.55377	0.013	0.001	1.04326e-20	G0
Fut11	5.05601e-25	0.40956	0.046	0.136	1.06004e-20	G0
Zfp830	5.19043e-25	0.394064	0.031	0.113	1.08822e-20	G0
Ntrk2	5.38211e-25	2.70062	0.079	0.033	1.12841e-20	G0
Nup214	5.48733e-25	0.362583	0.055	0.152	1.15047e-20	G0
Ifi207	5.77136e-25	1.93787	0.362	0.338	1.21002e-20	G0
Zfp322a	5.87189e-25	0.393291	0.042	0.13	1.2311e-20	G0
Tmem216	6.00241e-25	0.435705	0.04	0.126	1.25847e-20	G0
Cmtm3	6.0671e-25	0.890962	0.178	0.357	1.27203e-20	G0
Zfp560	6.22399e-25	0.749261	0.083	0.198	1.30492e-20	G0
Stag2	6.60427e-25	0.607012	0.12	0.257	1.38465e-20	G0
Igf1r	7.23733e-25	0.489982	0.163	0.325	1.51738e-20	G0
Traf3ip2	7.99917e-25	0.39134	0.055	0.151	1.67711e-20	G0
Pkd2	8.12369e-25	0.591376	0.112	0.242	1.70321e-20	G0
Tmem203	8.40341e-25	0.302218	0.031	0.111	1.76186e-20	G0
Trim37	8.41299e-25	0.314912	0.035	0.117	1.76387e-20	G0
Sgk1	9.19138e-25	0.700621	0.074	0.181	1.92706e-20	G0
Cxxc1	9.42479e-25	0.367963	0.042	0.129	1.976e-20	G0
Sned1	1.0427e-24	1.95071	0.223	0.155	2.18613e-20	G0
Pnpla8	1.04312e-24	0.801944	0.113	0.246	2.18701e-20	G0
Kmt2e	1.07257e-24	0.672629	0.223	0.435	2.24875e-20	G0
Fem1c	1.07462e-24	0.31908	0.046	0.135	2.25305e-20	G0
Cfap97	1.12986e-24	0.31866	0.041	0.127	2.36887e-20	G0
Pop4	1.18174e-24	0.331151	0.027	0.104	2.47763e-20	G0
Myc	1.26601e-24	0.654369	0.115	0.248	2.65431e-20	G0
Zcchc8	1.32489e-24	0.28496	0.043	0.131	2.77776e-20	G0
Surf1	1.41213e-24	0.863538	0.082	0.195	2.96068e-20	G0
Notch2	1.43899e-24	0.701278	0.126	0.265	3.01698e-20	G0
Fbxo3	1.46701e-24	0.490054	0.05	0.143	3.07573e-20	G0
Rap2a	1.48676e-24	0.836953	0.141	0.292	3.11713e-20	G0
Tbc1d10b	1.73485e-24	0.267841	0.037	0.12	3.63728e-20	G0
Ctsz	1.80487e-24	0.497087	0.347	0.67	3.78408e-20	G0
Csad	1.82486e-24	0.338197	0.04	0.125	3.826e-20	G0
Fbln1	1.8588e-24	2.03535	0.395	0.403	3.89715e-20	G0
Mecp2	1.89819e-24	0.453889	0.068	0.171	3.97975e-20	G0
Ndufaf6	2.06886e-24	0.606363	0.038	0.123	4.33756e-20	G0
Sema3c	2.16537e-24	2.09722	0.322	0.281	4.53992e-20	G0
Nae1	2.37912e-24	0.734869	0.08	0.191	4.98806e-20	G0
Ston2	2.64473e-24	3.12806	0.07	0.028	5.54495e-20	G0
Ikbkb	2.76054e-24	0.267482	0.051	0.143	5.78774e-20	G0
Rnf2	3.15331e-24	0.404124	0.038	0.122	6.61124e-20	G0
Gas8	3.19725e-24	0.32184	0.036	0.118	6.70335e-20	G0
Stk3	3.25993e-24	0.721345	0.132	0.273	6.83478e-20	G0
Tomm34	3.33572e-24	0.651045	0.064	0.164	6.99368e-20	G0
Abcf3	3.47819e-24	0.493867	0.038	0.122	7.29238e-20	G0
Rab3il1	3.65902e-24	3.15679	0.082	0.036	7.6715e-20	G0
Ap4s1	3.70915e-24	0.821811	0.061	0.159	7.7766e-20	G0
Park7	3.75275e-24	0.336307	0.401	0.739	7.86802e-20	G0
Srd5a3	4.01883e-24	0.499518	0.038	0.121	8.42588e-20	G0
Kifap3	4.16171e-24	0.833953	0.126	0.265	8.72545e-20	G0
Ing4	5.37888e-24	0.316061	0.037	0.12	1.12774e-19	G0
Tmem126b	5.53454e-24	0.520269	0.04	0.124	1.16037e-19	G0
Dcaf8	5.55772e-24	0.712886	0.083	0.194	1.16523e-19	G0
Cgrrf1	5.7848e-24	0.523743	0.058	0.154	1.21284e-19	G0
Stam	5.83831e-24	0.744727	0.072	0.176	1.22406e-19	G0
Nit2	6.02382e-24	0.621466	0.05	0.142	1.26295e-19	G0
Vti1b	6.38498e-24	0.909046	0.212	0.415	1.33868e-19	G0
Tsen15	6.4641e-24	0.681844	0.057	0.152	1.35526e-19	G0
Renbp	7.26423e-24	0.606078	0.066	0.166	1.52302e-19	G0
Rrp36	7.35018e-24	0.586247	0.044	0.131	1.54104e-19	G0
Tmeff2	7.38525e-24	0.337777	0.256	0.468	1.54839e-19	G0
Gas5	7.48071e-24	1.19166	0.531	0.665	1.56841e-19	G0
Ice1	7.58497e-24	0.605745	0.07	0.172	1.59026e-19	G0
Mtmr9	8.6968e-24	0.33424	0.032	0.11	1.82337e-19	G0
Btrc	1.02405e-23	0.419966	0.043	0.128	2.14702e-19	G0
Nme4	1.08062e-23	0.283269	0.022	0.093	2.26563e-19	G0
Prdm6	1.11967e-23	3.72374	0.032	0.008	2.34749e-19	G0
Ldb1	1.20352e-23	0.323356	0.037	0.118	2.5233e-19	G0
Fibin	1.28136e-23	2.51607	0.11	0.056	2.6865e-19	G0
Abhd4	1.28623e-23	0.381349	0.038	0.12	2.6967e-19	G0
Relch	1.2931e-23	0.25666	0.049	0.138	2.71111e-19	G0
Ttc4	1.30387e-23	0.474676	0.038	0.121	2.7337e-19	G0
Ralbp1	1.51057e-23	0.484378	0.313	0.592	3.16706e-19	G0
Htatip2	1.51239e-23	0.879483	0.075	0.181	3.17087e-19	G0
Washc2	1.62806e-23	0.53524	0.057	0.151	3.41339e-19	G0
Snapin	1.67564e-23	0.71874	0.061	0.158	3.51315e-19	G0
Bmi1	1.8067e-23	0.32855	0.027	0.101	3.78792e-19	G0
Irf1	1.94882e-23	0.420401	0.288	0.528	4.0859e-19	G0
Cspp1	1.95181e-23	0.397838	0.065	0.163	4.09215e-19	G0
Asph	1.98514e-23	0.795308	0.137	0.28	4.16204e-19	G0
Ikzf5	1.99694e-23	0.286537	0.026	0.099	4.18679e-19	G0
Basp1	2.03356e-23	0.277115	0.266	0.481	4.26357e-19	G0
Morn2	2.10739e-23	0.46234	0.048	0.135	4.41836e-19	G0
Ncor2	2.11288e-23	0.507273	0.068	0.167	4.42987e-19	G0
Gpalpp1	2.14055e-23	0.634074	0.063	0.16	4.48787e-19	G0
Amz2	2.1417e-23	0.643492	0.046	0.133	4.4903e-19	G0
Abhd14a	2.23284e-23	0.945453	0.094	0.211	4.68137e-19	G0
Jam3	2.35544e-23	0.635771	0.065	0.164	4.93843e-19	G0
Rmnd5a	2.35592e-23	0.356061	0.05	0.139	4.93942e-19	G0
Cat	2.60498e-23	0.620369	0.049	0.138	5.4616e-19	G0
Efcab14	2.612e-23	0.769945	0.104	0.226	5.47632e-19	G0
Stx17	2.721e-23	0.348258	0.038	0.12	5.70485e-19	G0
Sdf4	2.72133e-23	0.797634	0.26	0.498	5.70554e-19	G0
Kctd9	2.75776e-23	0.32805	0.033	0.112	5.78191e-19	G0
Rpain	2.83298e-23	0.512808	0.066	0.165	5.93962e-19	G0
Sdccag8	2.85273e-23	0.368253	0.068	0.166	5.98102e-19	G0
Cbll1	2.8837e-23	0.426622	0.043	0.128	6.04596e-19	G0
Spast	2.93657e-23	0.463553	0.046	0.132	6.15682e-19	G0
Lrrc17	3.03875e-23	2.251	0.147	0.087	6.37105e-19	G0
Zdhhc17	3.09647e-23	0.308889	0.038	0.119	6.49207e-19	G0
Pias1	3.16372e-23	0.491666	0.089	0.2	6.63306e-19	G0
Zfp36l2	3.28816e-23	0.411708	0.303	0.559	6.89396e-19	G0
Tmem135	3.3307e-23	0.552972	0.069	0.168	6.98314e-19	G0
Diaph1	3.50134e-23	0.662049	0.159	0.315	7.34091e-19	G0
Rp9	3.5856e-23	0.843738	0.211	0.411	7.51757e-19	G0
Rit1	3.67312e-23	0.766053	0.076	0.181	7.70106e-19	G0
Pofut1	3.74554e-23	0.341372	0.037	0.117	7.85289e-19	G0
Noc3l	3.75824e-23	0.340876	0.04	0.122	7.87952e-19	G0
Ubl7	4.12614e-23	0.455901	0.045	0.13	8.65086e-19	G0
Mettl5	4.14569e-23	0.291175	0.038	0.118	8.69186e-19	G0
Smim19	4.43517e-23	0.964241	0.111	0.238	9.29877e-19	G0
Pradc1	4.52988e-23	0.517926	0.038	0.12	9.49734e-19	G0
Hnrnph3	4.62681e-23	0.875012	0.093	0.207	9.70057e-19	G0
Riox2	4.79382e-23	0.382391	0.031	0.107	1.00507e-18	G0
Tbc1d2b	5.25177e-23	0.520873	0.08	0.185	1.10109e-18	G0
Mbip	5.63998e-23	0.43076	0.032	0.108	1.18248e-18	G0
Podxl2	5.9867e-23	3.61102	0.037	0.01	1.25517e-18	G0
Rab33b	6.31584e-23	0.289604	0.035	0.113	1.32418e-18	G0
Nt5m	6.41431e-23	0.347969	0.031	0.106	1.34482e-18	G0
Zfp445	6.79548e-23	0.445442	0.046	0.131	1.42474e-18	G0
Pbx2	6.92271e-23	0.297116	0.032	0.109	1.45142e-18	G0
Ankrd12	7.57857e-23	0.694995	0.179	0.347	1.58892e-18	G0
Fat4	7.71789e-23	3.94173	0.032	0.008	1.61813e-18	G0
Tulp3	8.33865e-23	0.277799	0.03	0.105	1.74828e-18	G0
Atxn3	8.55758e-23	0.328448	0.032	0.108	1.79418e-18	G0
Socs6	8.58342e-23	0.287332	0.038	0.119	1.7996e-18	G0
Gamt	8.7128e-23	0.768107	0.088	0.199	1.82673e-18	G0
Upf1	1.0031e-22	0.568588	0.044	0.128	2.1031e-18	G0
Slc1a5	1.01898e-22	0.676129	0.196	0.375	2.13639e-18	G0
Hcn4	1.05625e-22	4.2698	0.024	0.005	2.21453e-18	G0
Klf9	1.05656e-22	0.501347	0.297	0.549	2.21519e-18	G0
Smyd3	1.10285e-22	0.579722	0.087	0.195	2.31223e-18	G0
Slc40a1	1.15968e-22	5.55225	0.012	0.001	2.43138e-18	G0
Pja1	1.1746e-22	0.743896	0.085	0.194	2.46267e-18	G0
Spen	1.17969e-22	0.427865	0.071	0.17	2.47334e-18	G0
Dync2li1	1.19577e-22	0.687868	0.049	0.135	2.50706e-18	G0
Cyth3	1.21634e-22	0.693265	0.153	0.301	2.55018e-18	G0
Sergef	1.23541e-22	0.321391	0.041	0.123	2.59016e-18	G0
Ankrd39	1.35424e-22	0.697137	0.042	0.125	2.83929e-18	G0
Terf2	1.57076e-22	0.375505	0.033	0.11	3.29327e-18	G0
Mthfd2l	1.75786e-22	0.585758	0.059	0.151	3.68553e-18	G0
Rassf8	1.84957e-22	0.49996	0.078	0.181	3.87782e-18	G0
Hgsnat	1.85454e-22	0.779856	0.058	0.149	3.88823e-18	G0
Tmem168	2.18692e-22	0.343812	0.035	0.111	4.58509e-18	G0
Tshz3	2.22718e-22	0.582309	0.063	0.156	4.66951e-18	G0
Scamp1	2.22729e-22	0.28945	0.043	0.124	4.66974e-18	G0
Zmynd11	2.26032e-22	0.84927	0.144	0.289	4.73899e-18	G0
Pts	2.27149e-22	0.573528	0.055	0.145	4.7624e-18	G0
Gm26802	2.31606e-22	0.378275	0.042	0.122	4.85585e-18	G0
Hdac4	2.33718e-22	0.358155	0.058	0.149	4.90013e-18	G0
Btd	2.36107e-22	0.272134	0.033	0.109	4.95022e-18	G0
Nipal2	2.395e-22	5.37053	0.014	0.002	5.02136e-18	G0
Rnf214	2.44087e-22	0.605096	0.047	0.132	5.11752e-18	G0
Syde1	2.45213e-22	0.494697	0.038	0.117	5.14114e-18	G0
Siah1a	2.46369e-22	0.429602	0.057	0.147	5.16537e-18	G0
Dnajb12	2.70327e-22	0.355634	0.042	0.123	5.66768e-18	G0
Cryl1	2.72219e-22	0.333269	0.031	0.106	5.70735e-18	G0
Osbpl11	2.75131e-22	0.256165	0.035	0.111	5.76839e-18	G0
Brinp3	2.82725e-22	4.27736	0.021	0.004	5.92762e-18	G0
H2az2	2.92414e-22	0.326651	0.305	0.549	6.13074e-18	G0
Chd6	3.07069e-22	0.581946	0.085	0.19	6.43801e-18	G0
Creld1	3.2302e-22	0.614247	0.054	0.143	6.77244e-18	G0
Agtr1a	3.34995e-22	3.638	0.039	0.011	7.02351e-18	G0
AA465934	3.35128e-22	0.592986	0.055	0.144	7.02629e-18	G0
Srebf1	3.55167e-22	0.346271	0.036	0.113	7.44644e-18	G0
Dmrt2	3.5767e-22	4.85523	0.014	0.002	7.49891e-18	G0
Ei24	3.72509e-22	0.806555	0.082	0.187	7.81003e-18	G0
Stx16	3.74939e-22	0.525727	0.057	0.146	7.86098e-18	G0
Aff3	3.76402e-22	3.84766	0.03	0.007	7.89165e-18	G0
Pura	3.77515e-22	0.676619	0.269	0.512	7.91498e-18	G0
Sp100	3.85124e-22	0.786674	0.198	0.378	8.07451e-18	G0
Taf5	4.25549e-22	0.288315	0.02	0.087	8.92206e-18	G0
Ttf1	4.33931e-22	0.255195	0.028	0.1	9.0978e-18	G0
Pwwp3a	4.36826e-22	0.32391	0.035	0.111	9.15848e-18	G0
Vegfb	4.6149e-22	0.833109	0.079	0.182	9.67561e-18	G0
Phldb1	4.86941e-22	0.479877	0.07	0.167	1.02092e-17	G0
Inafm1	5.15517e-22	0.263137	0.02	0.086	1.08083e-17	G0
Dhx30	5.21337e-22	0.279244	0.042	0.123	1.09304e-17	G0
Bcl9	5.44757e-22	0.595067	0.049	0.133	1.14214e-17	G0
Syne2	5.71208e-22	0.365762	0.095	0.205	1.1976e-17	G0
BC029722	5.74311e-22	0.543773	0.052	0.138	1.2041e-17	G0
Marf1	5.75312e-22	0.516915	0.068	0.163	1.2062e-17	G0
Clk4	5.83784e-22	0.785052	0.066	0.161	1.22396e-17	G0
Tmc4	6.07099e-22	0.698568	0.055	0.143	1.27284e-17	G0
Epb41l4aos	6.31556e-22	0.56007	0.048	0.132	1.32412e-17	G0
Zfyve16	6.72617e-22	0.469451	0.044	0.126	1.41021e-17	G0
Uap1l1	7.05422e-22	0.51466	0.06	0.15	1.47899e-17	G0
Rbm4b	7.52444e-22	0.262916	0.032	0.105	1.57757e-17	G0
Dexi	8.04061e-22	0.570524	0.046	0.127	1.68579e-17	G0
Tnfrsf1a	8.46473e-22	0.709216	0.302	0.572	1.77472e-17	G0
Nipsnap2	8.47615e-22	0.416544	0.046	0.128	1.77711e-17	G0
Ctrb1	8.96073e-22	3.46728	0.032	0.008	1.87871e-17	G0
Ano10	9.71245e-22	0.593976	0.037	0.113	2.03631e-17	G0
Gabpb2	9.75053e-22	0.338558	0.041	0.119	2.0443e-17	G0
Pip4p1	9.92747e-22	0.862173	0.064	0.156	2.08139e-17	G0
Coq5	1.01679e-21	0.349458	0.033	0.108	2.1318e-17	G0
Ptdss1	1.08412e-21	0.336408	0.04	0.117	2.27297e-17	G0
Armc8	1.09745e-21	0.311229	0.035	0.109	2.30091e-17	G0
Rnf139	1.12564e-21	0.388433	0.038	0.116	2.36002e-17	G0
4833439L19Rik	1.15182e-21	0.608623	0.044	0.125	2.4149e-17	G0
Gm1673	1.16901e-21	0.68398	0.076	0.176	2.45094e-17	G0
Ulk2	1.18694e-21	0.520622	0.068	0.162	2.48855e-17	G0
Gm14325	1.19912e-21	0.568998	0.048	0.132	2.51408e-17	G0
Lrrcc1	1.23071e-21	0.385509	0.034	0.108	2.58031e-17	G0
Saysd1	1.28922e-21	0.956201	0.102	0.217	2.70297e-17	G0
Lppos	1.29758e-21	0.422262	0.034	0.108	2.72051e-17	G0
Slc35f5	1.29941e-21	0.619484	0.063	0.154	2.72435e-17	G0
Lrch1	1.33083e-21	0.384425	0.081	0.181	2.79022e-17	G0
Hsd17b4	1.399e-21	0.629211	0.069	0.164	2.93314e-17	G0
Ggps1	1.4826e-21	0.775287	0.104	0.221	3.10842e-17	G0
Slc7a6os	1.51041e-21	0.385802	0.042	0.121	3.16672e-17	G0
Pi4kb	1.51638e-21	0.490917	0.053	0.139	3.17923e-17	G0
Ip6k1	1.51998e-21	0.336089	0.053	0.138	3.1868e-17	G0
Asb3	1.79935e-21	0.538231	0.043	0.122	3.77251e-17	G0
Twist2	1.84198e-21	0.475649	0.04	0.117	3.8619e-17	G0
Snx13	1.88501e-21	0.278213	0.036	0.11	3.95211e-17	G0
Angptl7	1.88665e-21	3.21487	0.032	0.009	3.95555e-17	G0
Ogt	1.93794e-21	0.554462	0.059	0.148	4.06308e-17	G0
Rab3d	1.94373e-21	0.53519	0.057	0.145	4.07523e-17	G0
Stk38	2.05952e-21	0.812383	0.098	0.21	4.31799e-17	G0
Opa3	2.07567e-21	0.422879	0.044	0.125	4.35184e-17	G0
Papss1	2.26545e-21	0.710985	0.082	0.185	4.74974e-17	G0
Slc30a4	2.27774e-21	0.393515	0.029	0.1	4.77551e-17	G0
Katnbl1	2.35735e-21	0.375296	0.05	0.133	4.94243e-17	G0
Asns	2.50297e-21	0.481589	0.043	0.123	5.24772e-17	G0
Atraid	2.50751e-21	0.897853	0.205	0.393	5.25725e-17	G0
Tm7sf3	2.55568e-21	0.919234	0.08	0.181	5.35824e-17	G0
Aco1	2.72449e-21	0.679701	0.057	0.145	5.71217e-17	G0
Glt8d2	2.83843e-21	3.6996	0.042	0.013	5.95104e-17	G0
Arl6	2.9093e-21	0.825935	0.059	0.148	6.09964e-17	G0
Tomm7	3.03413e-21	0.29663	0.406	0.749	6.36137e-17	G0
Rnf8	3.07171e-21	0.504124	0.034	0.107	6.44015e-17	G0
Dtwd1	3.09358e-21	0.572617	0.042	0.121	6.48601e-17	G0
Lmo1	3.19722e-21	0.46308	0.032	0.104	6.70329e-17	G0
Xrn1	3.22315e-21	0.709927	0.099	0.211	6.75765e-17	G0
Jup	3.39232e-21	0.315247	0.033	0.105	7.11234e-17	G0
Lmbrd2	3.60145e-21	0.291136	0.033	0.105	7.55079e-17	G0
Ormdl3	3.61924e-21	0.635932	0.07	0.165	7.58809e-17	G0
Abl1	3.74234e-21	0.545637	0.077	0.175	7.84618e-17	G0
G6pdx	3.96614e-21	0.605005	0.05	0.133	8.31541e-17	G0
Mmp3	4.1207e-21	0.941803	0.06	0.147	8.63946e-17	G0
Inpp5f	4.38948e-21	0.325736	0.043	0.121	9.20298e-17	G0
Ubl3	4.82678e-21	0.78418	0.105	0.221	1.01198e-16	G0
Trnp1	4.83974e-21	3.37153	0.058	0.022	1.0147e-16	G0
Fbxo4	4.90667e-21	0.633022	0.049	0.131	1.02873e-16	G0
Lin37	4.95778e-21	0.558456	0.043	0.122	1.03945e-16	G0
Rxrb	5.22273e-21	0.541339	0.031	0.102	1.095e-16	G0
Aven	5.27714e-21	0.5376	0.057	0.143	1.10641e-16	G0
Ccni	5.44369e-21	0.890659	0.167	0.325	1.14132e-16	G0
Uckl1	5.44885e-21	0.312045	0.024	0.089	1.1424e-16	G0
St7l	5.67051e-21	0.475744	0.04	0.115	1.18888e-16	G0
Glul	5.75637e-21	2.34584	0.217	0.162	1.20688e-16	G0
Oat	5.81608e-21	0.466502	0.366	0.682	1.2194e-16	G0
Mettl23	6.03728e-21	0.946829	0.1	0.212	1.26578e-16	G0
Arsb	6.76594e-21	0.682204	0.064	0.155	1.41855e-16	G0
Mbtps1	6.92712e-21	0.835755	0.083	0.185	1.45234e-16	G0
Cacul1	7.90232e-21	0.572597	0.063	0.152	1.6568e-16	G0
Cmtm6	7.97708e-21	0.660648	0.063	0.153	1.67248e-16	G0
Dram2	9.17803e-21	0.322027	0.03	0.099	1.92427e-16	G0
Klhl7	9.68977e-21	0.485137	0.069	0.161	2.03156e-16	G0
Slc25a21	1.01725e-20	4.88493	0.012	0.001	2.13276e-16	G0
Zfyve9	1.06852e-20	0.60014	0.07	0.163	2.24025e-16	G0
Gja1	1.1481e-20	0.523759	0.188	0.35	2.4071e-16	G0
Mtf1	1.19913e-20	0.645292	0.037	0.11	2.51409e-16	G0
Stard7	1.47055e-20	0.5292	0.037	0.11	3.08316e-16	G0
Mterf4	1.47169e-20	0.310342	0.023	0.087	3.08554e-16	G0
Pxn	1.49685e-20	0.651201	0.095	0.202	3.1383e-16	G0
Ppil4	1.5247e-20	0.956573	0.097	0.206	3.19668e-16	G0
Plbd2	1.5248e-20	0.785224	0.087	0.19	3.19689e-16	G0
Sipa1	1.54091e-20	0.455459	0.043	0.12	3.23067e-16	G0
Ppt2	1.67182e-20	0.323491	0.026	0.092	3.50515e-16	G0
Pex16	1.68937e-20	0.579357	0.036	0.108	3.54193e-16	G0
Mest	1.74193e-20	3.14279	0.055	0.021	3.65213e-16	G0
Ncbp3	1.77363e-20	0.531351	0.042	0.118	3.7186e-16	G0
Dcun1d3	1.77897e-20	0.406665	0.056	0.14	3.72979e-16	G0
Arl2bp	1.78603e-20	0.82806	0.074	0.168	3.74459e-16	G0
Tmed4	1.7895e-20	1.07113	0.094	0.201	3.75186e-16	G0
Phc3	1.83401e-20	0.511996	0.047	0.125	3.84519e-16	G0
Fcgrt	2.02036e-20	2.04424	0.324	0.305	4.23588e-16	G0
Fyn	2.15515e-20	2.26285	0.257	0.212	4.51849e-16	G0
Sft2d3	2.2192e-20	0.648747	0.029	0.097	4.65278e-16	G0
Cby1	2.3123e-20	0.718695	0.05	0.132	4.84797e-16	G0
Trmt10c	2.46024e-20	0.480536	0.031	0.101	5.15813e-16	G0
Fbxo7	2.64089e-20	0.391769	0.027	0.094	5.53689e-16	G0
Tafa5	2.91211e-20	4.14232	0.02	0.004	6.10552e-16	G0
Dicer1	3.0652e-20	0.741539	0.065	0.154	6.42649e-16	G0
Chaserr	3.17968e-20	0.734941	0.085	0.185	6.66652e-16	G0
Rnpepl1	3.18088e-20	0.262748	0.04	0.113	6.66903e-16	G0
Tfpt	3.64398e-20	0.814418	0.046	0.123	7.63997e-16	G0
Klhl22	3.87549e-20	0.628044	0.046	0.123	8.12534e-16	G0
Maml1	3.89269e-20	0.407339	0.027	0.094	8.16141e-16	G0
Zmym2	3.90454e-20	0.568785	0.065	0.154	8.18627e-16	G0
Vrk2	3.90879e-20	0.343196	0.036	0.107	8.19516e-16	G0
Tnrc6b	3.90994e-20	0.664442	0.173	0.328	8.19758e-16	G0
Fndc1	3.94561e-20	1.65996	0.379	0.385	8.27237e-16	G0
Zfp871	3.97541e-20	0.605357	0.06	0.146	8.33484e-16	G0
Kansl1l	4.11446e-20	0.455005	0.059	0.143	8.62639e-16	G0
Adamts16	4.31813e-20	3.66166	0.031	0.009	9.05338e-16	G0
Hscb	4.33503e-20	0.517782	0.036	0.108	9.08883e-16	G0
Tmem223	4.41663e-20	0.998519	0.136	0.267	9.25991e-16	G0
Rab5b	4.43806e-20	0.547427	0.053	0.135	9.30485e-16	G0
Arntl	4.46047e-20	0.527087	0.055	0.138	9.35182e-16	G0
Zfp524	4.62479e-20	0.286003	0.038	0.11	9.69633e-16	G0
Zfp992	4.75419e-20	0.501014	0.037	0.11	9.96763e-16	G0
Iqsec1	4.82839e-20	0.482946	0.064	0.151	1.01232e-15	G0
Grina	5.15707e-20	0.711997	0.235	0.434	1.08123e-15	G0
Ppp1r2	5.93037e-20	1.0192	0.252	0.475	1.24336e-15	G0
Xrcc5	6.3394e-20	0.537916	0.046	0.122	1.32912e-15	G0
B3gat3	6.40183e-20	0.899701	0.078	0.174	1.34221e-15	G0
Zfp266	7.49703e-20	0.335049	0.046	0.122	1.57183e-15	G0
Cdadc1	7.55171e-20	0.495665	0.042	0.116	1.58329e-15	G0
Ccdc32	8.32742e-20	0.86937	0.064	0.152	1.74593e-15	G0
Rad1	8.5269e-20	0.256762	0.023	0.085	1.78775e-15	G0
Vit	8.53209e-20	2.64835	0.143	0.089	1.78884e-15	G0
Fut8	8.68093e-20	0.733951	0.063	0.149	1.82004e-15	G0
Ocrl	8.99886e-20	0.350779	0.031	0.098	1.8867e-15	G0
4931406C07Rik	9.63949e-20	0.582626	0.048	0.126	2.02102e-15	G0
Cbwd1	9.78331e-20	0.804323	0.044	0.12	2.05117e-15	G0
Acadm	9.8057e-20	0.885414	0.095	0.201	2.05586e-15	G0
Mospd3	1.03003e-19	0.488656	0.04	0.113	2.15957e-15	G0
Bmpr2	1.06285e-19	0.715695	0.222	0.411	2.22838e-15	G0
Egfr	1.08012e-19	0.54927	0.277	0.5	2.26459e-15	G0
Clpx	1.08331e-19	0.81551	0.059	0.143	2.27127e-15	G0
Ring1	1.13031e-19	0.421696	0.037	0.108	2.3698e-15	G0
Podn	1.15095e-19	2.72929	0.127	0.075	2.41307e-15	G0
Rras	1.23382e-19	0.686889	0.318	0.592	2.58683e-15	G0
Nectin3	1.24688e-19	0.863083	0.089	0.191	2.61422e-15	G0
Ift27	1.30952e-19	0.967216	0.162	0.31	2.74555e-15	G0
Ccnq	1.58734e-19	1.00254	0.061	0.146	3.32801e-15	G0
Serhl	1.59596e-19	0.255752	0.02	0.079	3.34609e-15	G0
Pcca	1.67653e-19	0.548884	0.056	0.137	3.51501e-15	G0
Git2	1.746e-19	0.359749	0.049	0.126	3.66067e-15	G0
Gpatch2	1.83075e-19	0.342506	0.035	0.103	3.83834e-15	G0
Asb4	1.84488e-19	4.44215	0.018	0.003	3.86797e-15	G0
4930438E09Rik	1.87364e-19	4.59099	0.017	0.003	3.92828e-15	G0
Zfp637	1.9149e-19	0.864728	0.08	0.175	4.01478e-15	G0
Arhgap42	1.9487e-19	0.787411	0.134	0.262	4.08565e-15	G0
Irf2bp1	1.99863e-19	0.442426	0.032	0.099	4.19032e-15	G0
Rmdn1	2.11336e-19	0.801002	0.048	0.125	4.43088e-15	G0
R3hcc1	2.1506e-19	0.476853	0.035	0.103	4.50894e-15	G0
Pcnx3	2.22558e-19	0.277831	0.029	0.094	4.66615e-15	G0
Tlr3	2.30057e-19	0.80124	0.035	0.104	4.82338e-15	G0
Prkra	2.4959e-19	0.730971	0.057	0.138	5.23291e-15	G0
Irak4	2.62603e-19	0.270929	0.029	0.093	5.50573e-15	G0
Fndc3a	2.68353e-19	0.686118	0.25	0.456	5.62629e-15	G0
Ccdc115	2.69254e-19	0.438547	0.035	0.103	5.64518e-15	G0
Cep162	2.74424e-19	0.294006	0.028	0.092	5.75358e-15	G0
Dhx16	2.87947e-19	0.515317	0.027	0.091	6.0371e-15	G0
Rexo1	3.20862e-19	0.336551	0.038	0.108	6.7272e-15	G0
Socs1	3.23341e-19	0.631169	0.169	0.311	6.77917e-15	G0
Stx2	3.44527e-19	0.651291	0.078	0.171	7.22335e-15	G0
Rbm43	3.49344e-19	0.700694	0.063	0.147	7.32434e-15	G0
Atf7	3.67214e-19	0.61705	0.078	0.172	7.69901e-15	G0
Kxd1	4.44269e-19	1.01774	0.123	0.244	9.31454e-15	G0
Alg11	4.52059e-19	0.403688	0.032	0.099	9.47788e-15	G0
Jag1	5.00819e-19	0.33306	0.043	0.115	1.05002e-14	G0
Fance	5.14219e-19	0.646367	0.033	0.1	1.07811e-14	G0
Zfp950	5.37151e-19	0.771703	0.05	0.128	1.12619e-14	G0
Taf7	5.67339e-19	0.766974	0.07	0.158	1.18948e-14	G0
Zfp1	5.98829e-19	0.477276	0.035	0.102	1.2555e-14	G0
Leng1	6.10836e-19	0.579202	0.033	0.1	1.28068e-14	G0
Crebzf	6.17149e-19	0.289357	0.03	0.094	1.29391e-14	G0
Socs2	6.26646e-19	0.62345	0.082	0.176	1.31383e-14	G0
Wdr7	6.3447e-19	0.416688	0.043	0.116	1.33023e-14	G0
C1galt1c1	6.99963e-19	0.909192	0.046	0.121	1.46754e-14	G0
Zhx1	7.22828e-19	0.841427	0.077	0.169	1.51548e-14	G0
Srp14	7.33705e-19	0.401725	0.392	0.719	1.53829e-14	G0
Rnasel	7.46816e-19	0.462693	0.047	0.121	1.56578e-14	G0
Erich1	7.46976e-19	0.769483	0.054	0.133	1.56611e-14	G0
2300009A05Rik	7.73568e-19	0.678893	0.043	0.115	1.62186e-14	G0
Gemin8	7.7957e-19	0.276427	0.024	0.084	1.63445e-14	G0
Tmco3	8.50379e-19	0.353154	0.039	0.109	1.7829e-14	G0
Gabarapl2	8.82169e-19	0.659737	0.32	0.594	1.84955e-14	G0
Med12	8.86154e-19	0.357672	0.031	0.096	1.85791e-14	G0
Sdc2	9.14375e-19	1.78111	0.407	0.459	1.91708e-14	G0
Dtnbp1	9.33604e-19	0.617611	0.325	0.602	1.9574e-14	G0
Fpgs	9.40984e-19	0.578053	0.038	0.108	1.97287e-14	G0
Whamm	9.42674e-19	0.443258	0.038	0.107	1.97641e-14	G0
Pnrc2	1.0011e-18	1.03064	0.098	0.203	2.09891e-14	G0
Sclt1	1.03823e-18	0.565705	0.038	0.108	2.17675e-14	G0
St3gal6	1.03901e-18	0.305794	0.036	0.103	2.17839e-14	G0
Dph5	1.04116e-18	0.476212	0.027	0.09	2.1829e-14	G0
Cdk10	1.06754e-18	0.363767	0.026	0.087	2.23821e-14	G0
Orai1	1.09275e-18	0.662605	0.055	0.134	2.29106e-14	G0
Ubqln2	1.17754e-18	0.72291	0.058	0.139	2.46882e-14	G0
A930005H10Rik	1.18723e-18	0.496804	0.038	0.107	2.48914e-14	G0
Numa1	1.27579e-18	0.589103	0.078	0.169	2.67483e-14	G0
Numbl	1.34762e-18	0.845377	0.077	0.168	2.82541e-14	G0
Ccdc91	1.35468e-18	0.513386	0.04	0.11	2.84022e-14	G0
Prr14	1.3912e-18	0.571274	0.04	0.109	2.91678e-14	G0
Sbf2	1.51961e-18	0.793022	0.173	0.321	3.18602e-14	G0
Wnt5a	1.57493e-18	0.806089	0.087	0.183	3.30199e-14	G0
Cabin1	1.61736e-18	0.640007	0.053	0.13	3.39096e-14	G0
Golm2	1.64277e-18	1.00987	0.108	0.217	3.44424e-14	G0
Fermt2	1.65902e-18	0.363977	0.372	0.671	3.47831e-14	G0
Vangl1	1.71996e-18	0.559921	0.046	0.119	3.60607e-14	G0
Rp2	1.75938e-18	0.371532	0.033	0.099	3.68871e-14	G0
Stau2	1.76779e-18	0.281172	0.034	0.1	3.70634e-14	G0
Cfap410	1.86068e-18	0.502119	0.029	0.091	3.9011e-14	G0
Smg5	1.97258e-18	0.256962	0.027	0.088	4.13571e-14	G0
Cdh13	2.07405e-18	3.87195	0.019	0.004	4.34846e-14	G0
Cars2	2.22049e-18	0.364327	0.031	0.094	4.65547e-14	G0
Zmym5	2.2485e-18	0.775039	0.069	0.155	4.7142e-14	G0
Rbsn	2.54916e-18	0.389591	0.031	0.094	5.34457e-14	G0
Scly	2.71042e-18	0.27543	0.025	0.084	5.68268e-14	G0
Gdi1	2.75131e-18	0.686283	0.058	0.138	5.76839e-14	G0
Zfp938	2.76758e-18	0.412282	0.029	0.091	5.8025e-14	G0
Sh3d19	2.84609e-18	0.894339	0.164	0.305	5.96711e-14	G0
Dus1l	2.89825e-18	0.384559	0.029	0.092	6.07647e-14	G0
Hsd17b7	2.92953e-18	0.491471	0.046	0.118	6.14205e-14	G0
Pde12	3.09028e-18	0.357221	0.032	0.097	6.47908e-14	G0
Spry2	3.2029e-18	0.764994	0.164	0.304	6.7152e-14	G0
Impact	3.58853e-18	0.846865	0.114	0.225	7.52372e-14	G0
Grk6	3.79458e-18	0.31329	0.03	0.092	7.95572e-14	G0
Peli2	3.94981e-18	2.91926	0.067	0.03	8.28117e-14	G0
Mtmr4	4.04289e-18	0.522207	0.04	0.109	8.47632e-14	G0
Gpr137	4.15476e-18	0.256408	0.024	0.083	8.71087e-14	G0
Srrd	4.19559e-18	0.474298	0.026	0.087	8.79648e-14	G0
Rtl3	4.19769e-18	4.72136	0.014	0.002	8.80089e-14	G0
Map3k10	4.3024e-18	0.585249	0.033	0.097	9.02041e-14	G0
Chpt1	4.65752e-18	0.954193	0.105	0.211	9.76497e-14	G0
Sumf2	4.84346e-18	0.835562	0.064	0.146	1.01548e-13	G0
Med17	4.8847e-18	0.508675	0.041	0.11	1.02413e-13	G0
Smarca2	4.97565e-18	0.827528	0.173	0.32	1.04319e-13	G0
Nt5dc1	4.97645e-18	0.499312	0.028	0.089	1.04336e-13	G0
Ntrk3	5.07803e-18	3.46885	0.03	0.008	1.06466e-13	G0
Cox10	5.08945e-18	0.499696	0.027	0.088	1.06705e-13	G0
Snrnp35	5.22945e-18	0.285982	0.024	0.083	1.09641e-13	G0
Tmem250-ps	5.37372e-18	0.673232	0.041	0.109	1.12665e-13	G0
Dlc1	5.48052e-18	1.26495	0.452	0.485	1.14904e-13	G0
Jrkl	5.56632e-18	0.337997	0.015	0.067	1.16703e-13	G0
Ecsit	5.61676e-18	0.586975	0.03	0.092	1.17761e-13	G0
Man2a1	5.67416e-18	0.313374	0.387	0.67	1.18964e-13	G0
Zfp652	5.7613e-18	0.875503	0.077	0.167	1.20792e-13	G0
Eif3h	5.78466e-18	0.327207	0.419	0.754	1.21281e-13	G0
Triobp	6.12863e-18	0.778407	0.09	0.186	1.28493e-13	G0
Ngrn	6.36435e-18	0.473023	0.03	0.092	1.33435e-13	G0
Fam122a	6.55683e-18	0.599641	0.041	0.11	1.3747e-13	G0
Alyref2	6.82249e-18	0.548587	0.026	0.086	1.4304e-13	G0
5730480H06Rik	6.83395e-18	0.319972	0.016	0.069	1.43281e-13	G0
Abhd8	6.86963e-18	0.41567	0.03	0.091	1.44029e-13	G0
Stx3	7.06692e-18	0.285077	0.026	0.085	1.48165e-13	G0
Riok2	7.08688e-18	0.623702	0.044	0.114	1.48584e-13	G0
H1f10	7.09222e-18	0.643387	0.045	0.116	1.48695e-13	G0
Ampd3	7.35339e-18	0.506548	0.061	0.14	1.54171e-13	G0
Isca1	7.77167e-18	0.772096	0.053	0.128	1.62941e-13	G0
Ccdc71l	7.81014e-18	0.553215	0.042	0.112	1.63747e-13	G0
Cmklr2	7.81581e-18	4.45248	0.015	0.002	1.63866e-13	G0
Lamb2	7.94953e-18	0.633937	0.131	0.248	1.6667e-13	G0
Nicn1	8.22553e-18	0.38823	0.029	0.09	1.72456e-13	G0
Nol10	8.86735e-18	0.31083	0.034	0.098	1.85913e-13	G0
Ttc5	9.31943e-18	0.630603	0.042	0.111	1.95391e-13	G0
Ahnak	9.67213e-18	0.713259	0.611	0.787	2.02786e-13	G0
Dcbld2	9.67705e-18	0.572883	0.145	0.271	2.02889e-13	G0
E2f5	9.72703e-18	0.426242	0.03	0.092	2.03937e-13	G0
Sdhaf1	9.74866e-18	1.08227	0.072	0.158	2.0439e-13	G0
Lyplal1	1.04796e-17	0.364766	0.02	0.075	2.19716e-13	G0
Tmem161a	1.10895e-17	0.406762	0.034	0.098	2.32503e-13	G0
Zdhhc4	1.1358e-17	0.33522	0.024	0.081	2.38133e-13	G0
Thy1	1.14692e-17	0.72037	0.102	0.203	2.40464e-13	G0
Mtmr3	1.21442e-17	0.669827	0.096	0.193	2.54614e-13	G0
Fgf10	1.25479e-17	2.70096	0.081	0.041	2.6308e-13	G0
Dnal4	1.25843e-17	0.755952	0.039	0.106	2.63843e-13	G0
Crat	1.32151e-17	0.268656	0.023	0.079	2.77068e-13	G0
Mcat	1.34046e-17	0.32828	0.024	0.081	2.81041e-13	G0
Aplp2	1.47392e-17	0.810256	0.222	0.403	3.09023e-13	G0
Spopl	1.48883e-17	0.582665	0.04	0.106	3.12147e-13	G0
Zmat5	1.57067e-17	1.10025	0.093	0.191	3.29306e-13	G0
Tmub2	1.63632e-17	0.531491	0.032	0.095	3.4307e-13	G0
Nelfcd	1.65452e-17	0.520366	0.033	0.096	3.46886e-13	G0
Dcaf5	1.6547e-17	0.316361	0.042	0.11	3.46925e-13	G0
Septin8	1.73206e-17	0.933437	0.108	0.212	3.63144e-13	G0
Stard3	1.82634e-17	0.370628	0.02	0.075	3.8291e-13	G0
Megf8	1.85442e-17	0.298715	0.035	0.098	3.88797e-13	G0
Scarf2	1.88718e-17	0.584063	0.032	0.094	3.95667e-13	G0
Atxn7l3b	1.93105e-17	0.751868	0.31	0.57	4.04863e-13	G0
Cys1	2.03005e-17	3.44038	0.04	0.014	4.25621e-13	G0
Zeb2	2.10963e-17	0.258956	0.385	0.651	4.42305e-13	G0
Ptger4	2.1676e-17	0.82629	0.048	0.119	4.54459e-13	G0
Trim12a	2.17742e-17	0.699926	0.065	0.145	4.56517e-13	G0
Lynx1	2.19808e-17	0.344166	0.027	0.087	4.60849e-13	G0
Dnajb1	2.22864e-17	0.961392	0.266	0.474	4.67256e-13	G0
Brwd3	2.34397e-17	0.47409	0.035	0.098	4.91437e-13	G0
Cxxc4	2.41164e-17	4.63908	0.014	0.002	5.05625e-13	G0
C1qtnf12	2.46081e-17	0.253162	0.025	0.083	5.15934e-13	G0
Znfx1	2.46148e-17	0.533676	0.05	0.122	5.16073e-13	G0
Hdhd2	2.47512e-17	0.958715	0.042	0.11	5.18934e-13	G0
Wdr20	2.53229e-17	0.376942	0.03	0.091	5.30921e-13	G0
Gpcpd1	2.55841e-17	0.332379	0.033	0.095	5.36397e-13	G0
Hlf	2.63265e-17	3.6684	0.036	0.012	5.51962e-13	G0
Sulf1	2.65536e-17	0.474931	0.229	0.396	5.56722e-13	G0
Reep3	2.67672e-17	0.964974	0.198	0.363	5.61201e-13	G0
Ftsj1	2.71685e-17	0.552059	0.032	0.093	5.69614e-13	G0
Ebpl	2.71934e-17	1.07281	0.139	0.263	5.70137e-13	G0
Arl14ep	2.71937e-17	0.488037	0.025	0.083	5.70144e-13	G0
Cpeb3	2.81908e-17	0.352692	0.036	0.1	5.91049e-13	G0
Zmym1	2.8418e-17	0.488286	0.024	0.081	5.95811e-13	G0
Slf2	2.94715e-17	0.572196	0.063	0.142	6.179e-13	G0
Trappc9	3.07018e-17	0.565183	0.062	0.14	6.43693e-13	G0
Paox	3.33777e-17	0.390694	0.024	0.081	6.99796e-13	G0
Tep1	3.4889e-17	0.291025	0.033	0.095	7.31482e-13	G0
Zfp787	3.63958e-17	0.257518	0.023	0.079	7.63075e-13	G0
Ifi205	3.66133e-17	1.97018	0.333	0.33	7.67634e-13	G0
Yju2	3.79147e-17	0.525456	0.021	0.076	7.94919e-13	G0
Ackr1	4.12151e-17	3.22153	0.039	0.014	8.64116e-13	G0
Aldh6a1	4.27724e-17	0.604279	0.038	0.103	8.96765e-13	G0
Mtg2	4.37008e-17	0.588114	0.02	0.073	9.16232e-13	G0
Ophn1	4.63165e-17	0.622037	0.087	0.178	9.71071e-13	G0
Cfh	4.70973e-17	1.59342	0.384	0.406	9.87442e-13	G0
Irak1bp1	5.03049e-17	1.06279	0.069	0.152	1.05469e-12	G0
AI987944	5.15284e-17	0.288574	0.028	0.087	1.08035e-12	G0
Ankrd10	5.24948e-17	0.881546	0.07	0.153	1.10061e-12	G0
Ppcs	5.32959e-17	0.428557	0.02	0.073	1.1174e-12	G0
Rrm2b	5.64935e-17	0.802217	0.059	0.135	1.18444e-12	G0
Tmem65	5.86866e-17	0.960311	0.105	0.207	1.23042e-12	G0
Taf3	6.1725e-17	0.773619	0.071	0.153	1.29413e-12	G0
Prrg1	6.22364e-17	0.41388	0.049	0.12	1.30485e-12	G0
Mfge8	6.23206e-17	0.923971	0.189	0.344	1.30661e-12	G0
Sgf29	6.27546e-17	0.913654	0.046	0.115	1.31571e-12	G0
Ahdc1	6.71717e-17	0.422575	0.046	0.113	1.40832e-12	G0
Lpcat1	6.93506e-17	0.426738	0.035	0.097	1.45401e-12	G0
Ccnl1	7.14009e-17	0.620489	0.319	0.574	1.49699e-12	G0
Asah2	7.21382e-17	0.304214	0.033	0.094	1.51245e-12	G0
Dtx2	7.26405e-17	0.48277	0.036	0.099	1.52298e-12	G0
Mkrn2	7.39744e-17	0.59246	0.039	0.104	1.55095e-12	G0
Nfya	7.4266e-17	0.257002	0.023	0.078	1.55706e-12	G0
Rsrp1	7.92026e-17	0.838404	0.243	0.439	1.66056e-12	G0
Smim14	8.04287e-17	0.862354	0.282	0.515	1.68627e-12	G0
Rnf220	8.60192e-17	0.856553	0.065	0.144	1.80348e-12	G0
Ndufaf1	8.79822e-17	0.384133	0.029	0.087	1.84463e-12	G0
9430038I01Rik	8.83406e-17	0.728094	0.038	0.103	1.85215e-12	G0
Dnmbp	8.91267e-17	0.407849	0.04	0.105	1.86863e-12	G0
Pxdc1	9.57098e-17	0.463379	0.025	0.08	2.00665e-12	G0
Ttc33	9.8204e-17	0.825883	0.04	0.105	2.05895e-12	G0
Gtf2h2	1.00053e-16	0.526032	0.023	0.077	2.0977e-12	G0
Rhobtb3	1.02956e-16	1.04099	0.089	0.182	2.15857e-12	G0
Kmt2d	1.0346e-16	0.26788	0.031	0.091	2.16914e-12	G0
Cbx6	1.06012e-16	0.669826	0.088	0.179	2.22266e-12	G0
Arhgap12	1.14355e-16	0.687953	0.061	0.137	2.39757e-12	G0
Haghl	1.16428e-16	0.310605	0.02	0.073	2.44103e-12	G0
Ubr1	1.19971e-16	0.826765	0.076	0.159	2.5153e-12	G0
Vipas39	1.20667e-16	0.439417	0.028	0.085	2.52991e-12	G0
Mfap1a	1.2618e-16	0.534926	0.037	0.099	2.64549e-12	G0
Prxl2c	1.26707e-16	1.07621	0.116	0.223	2.65654e-12	G0
Zfp422	1.27548e-16	0.590922	0.025	0.081	2.67416e-12	G0
Pgpep1	1.30515e-16	0.496311	0.033	0.093	2.73638e-12	G0
Slc25a36	1.34267e-16	0.513818	0.053	0.125	2.81504e-12	G0
Mcee	1.42915e-16	1.10205	0.128	0.243	2.99637e-12	G0
Ercc5	1.54046e-16	0.538643	0.036	0.097	3.22974e-12	G0
Epb41l2	1.55202e-16	0.586202	0.285	0.506	3.25397e-12	G0
Ankrd54	1.56011e-16	0.701774	0.035	0.097	3.27093e-12	G0
Dmd	1.59258e-16	0.700955	0.048	0.116	3.33901e-12	G0
Fbrs	1.61811e-16	0.40438	0.032	0.091	3.39252e-12	G0
Tmem106a	1.65039e-16	0.959747	0.08	0.166	3.4602e-12	G0
Msantd2	1.66257e-16	0.614564	0.04	0.103	3.48575e-12	G0
Phf8	1.67852e-16	0.423584	0.046	0.113	3.51918e-12	G0
Aagab	1.75039e-16	0.30784	0.02	0.073	3.66986e-12	G0
Smim29	1.77273e-16	0.998366	0.083	0.171	3.71672e-12	G0
Ino80b	1.78672e-16	0.639976	0.033	0.094	3.74604e-12	G0
Tshz1	1.81637e-16	0.861466	0.116	0.22	3.80819e-12	G0
Pink1	1.87174e-16	2.91879	0.108	0.063	3.92428e-12	G0
Arhgap21	2.03468e-16	0.892892	0.13	0.241	4.2659e-12	G0
Zdhhc8	2.08527e-16	0.3342	0.042	0.107	4.37199e-12	G0
Lrrn2	2.13893e-16	0.513601	0.047	0.115	4.48447e-12	G0
Ccnt2	2.1772e-16	0.374444	0.04	0.103	4.56471e-12	G0
Gpnmb	2.30246e-16	3.05645	0.055	0.024	4.82734e-12	G0
Lrch3	2.44879e-16	0.89524	0.107	0.207	5.13414e-12	G0
Clk2	2.44917e-16	0.312831	0.029	0.085	5.13493e-12	G0
Golph3l	2.4911e-16	0.283388	0.027	0.083	5.22283e-12	G0
Ndn	2.55899e-16	2.35371	0.243	0.205	5.36519e-12	G0
Dcaf11	2.57757e-16	0.364293	0.035	0.096	5.40413e-12	G0
Kdsr	2.6731e-16	0.99258	0.054	0.125	5.60442e-12	G0
Ust	2.71505e-16	0.659304	0.163	0.29	5.69238e-12	G0
Robo2	2.72028e-16	4.6556	0.014	0.002	5.70335e-12	G0
Gab1	2.75046e-16	0.450721	0.044	0.109	5.76661e-12	G0
2700049A03Rik	2.76241e-16	0.419677	0.021	0.074	5.79166e-12	G0
Snhg8	2.78929e-16	1.05383	0.188	0.34	5.84803e-12	G0
Prxl2b	2.79396e-16	0.972716	0.071	0.151	5.85782e-12	G0
Ogfod2	2.80521e-16	0.286092	0.015	0.063	5.8814e-12	G0
Poglut1	2.82277e-16	1.02227	0.053	0.124	5.91821e-12	G0
Nr2c2ap	2.84916e-16	0.842851	0.037	0.099	5.97356e-12	G0
Naa16	3.33189e-16	0.541056	0.036	0.097	6.98564e-12	G0
Sod3	3.34173e-16	0.460915	0.317	0.543	7.00626e-12	G0
Orai3	3.51735e-16	0.75572	0.049	0.117	7.37447e-12	G0
Mospd2	3.61634e-16	1.04183	0.071	0.151	7.58202e-12	G0
Gpr153	3.69068e-16	0.758975	0.077	0.16	7.73789e-12	G0
Nptn	3.69138e-16	0.70036	0.31	0.565	7.73936e-12	G0
Rida	3.75979e-16	0.721309	0.026	0.081	7.88278e-12	G0
Ephb2	3.76065e-16	0.542612	0.037	0.099	7.88458e-12	G0
Dync2i1	3.7925e-16	0.726791	0.053	0.123	7.95136e-12	G0
Klhl13	4.13217e-16	2.61717	0.13	0.083	8.66352e-12	G0
Zfp467	4.23957e-16	0.645896	0.039	0.101	8.88868e-12	G0
Crcp	4.28109e-16	0.873819	0.048	0.115	8.97573e-12	G0
Slc12a2	4.4185e-16	0.34369	0.031	0.088	9.26383e-12	G0
Naa30	4.44658e-16	0.308927	0.025	0.079	9.3227e-12	G0
Fam3a	4.45009e-16	0.748569	0.041	0.105	9.33007e-12	G0
Obi1	4.46054e-16	0.476537	0.025	0.079	9.35196e-12	G0
Bag5	4.54727e-16	0.929235	0.096	0.19	9.5338e-12	G0
Galnt7	4.79272e-16	0.624324	0.036	0.096	1.00484e-11	G0
Crispld2	4.98408e-16	2.40119	0.166	0.117	1.04496e-11	G0
Atpaf1	5.0753e-16	0.49015	0.027	0.082	1.06409e-11	G0
Tusc2	5.38152e-16	0.518555	0.035	0.095	1.12829e-11	G0
Rpp40	5.77464e-16	0.594452	0.02	0.07	1.21071e-11	G0
Tmem87a	5.80374e-16	0.487447	0.037	0.098	1.21681e-11	G0
Gm13561	5.86409e-16	4.15861	0.014	0.003	1.22946e-11	G0
Fam20a	5.91155e-16	0.420314	0.044	0.108	1.23942e-11	G0
Ubxn7	6.02243e-16	0.488116	0.043	0.107	1.26266e-11	G0
Gas7	6.13379e-16	0.728309	0.166	0.295	1.28601e-11	G0
Cd55	6.21789e-16	0.586675	0.319	0.553	1.30364e-11	G0
Ano3	6.22735e-16	3.69759	0.022	0.006	1.30563e-11	G0
Kif3a	6.24634e-16	0.965055	0.071	0.151	1.30961e-11	G0
Dock8	6.3226e-16	3.72045	0.027	0.008	1.3256e-11	G0
Alkbh6	6.47301e-16	0.273256	0.015	0.063	1.35713e-11	G0
Mpzl1	6.58891e-16	0.529845	0.02	0.07	1.38143e-11	G0
Slc25a12	6.77516e-16	0.787948	0.055	0.126	1.42048e-11	G0
Caap1	7.25791e-16	0.689678	0.033	0.092	1.52169e-11	G0
Mettl26	7.37823e-16	0.990298	0.068	0.146	1.54692e-11	G0
Ankrd46	7.80408e-16	0.709052	0.038	0.1	1.6362e-11	G0
Ino80d	7.86594e-16	0.826743	0.074	0.154	1.64917e-11	G0
Polg	7.94572e-16	0.370678	0.029	0.085	1.6659e-11	G0
Zfp397	8.01006e-16	0.543803	0.031	0.088	1.67939e-11	G0
Kank1	8.01131e-16	0.303283	0.069	0.146	1.67965e-11	G0
Tceanc2	8.15211e-16	0.515014	0.027	0.082	1.70917e-11	G0
Cep19	8.52173e-16	0.303475	0.024	0.076	1.78667e-11	G0
Fam118b	8.96553e-16	0.442144	0.02	0.07	1.87971e-11	G0
Il18	8.99107e-16	0.596574	0.066	0.142	1.88507e-11	G0
Dnajb2	9.46172e-16	0.552508	0.04	0.101	1.98374e-11	G0
Ptar1	9.9248e-16	0.580448	0.042	0.105	2.08083e-11	G0
Cep120	1.12011e-15	0.321408	0.029	0.084	2.34843e-11	G0
Cnppd1	1.15916e-15	0.61629	0.04	0.102	2.43029e-11	G0
Hibch	1.16317e-15	0.716628	0.028	0.083	2.4387e-11	G0
Fzd2	1.19934e-15	0.864314	0.104	0.201	2.51454e-11	G0
Grk5	1.22723e-15	0.755987	0.138	0.251	2.57301e-11	G0
Alkbh8	1.33532e-15	0.398151	0.026	0.079	2.79964e-11	G0
Ppp1r37	1.33921e-15	0.748604	0.049	0.115	2.80778e-11	G0
mt-Nd3	1.36162e-15	0.616263	0.173	0.306	2.85477e-11	G0
Fmnl2	1.41868e-15	0.636641	0.126	0.23	2.97441e-11	G0
Dact2	1.45651e-15	3.32117	0.04	0.015	3.05372e-11	G0
Serpina3c	1.68801e-15	3.70527	0.027	0.008	3.53908e-11	G0
Bphl	1.72863e-15	0.842979	0.053	0.122	3.62425e-11	G0
Smarcd2	1.79904e-15	0.726147	0.056	0.126	3.77186e-11	G0
Lancl1	1.83764e-15	0.727159	0.043	0.105	3.8528e-11	G0
Snx16	1.86426e-15	0.594894	0.027	0.081	3.9086e-11	G0
Itpr2	1.94683e-15	0.719842	0.097	0.187	4.08173e-11	G0
Ankra2	2.00378e-15	0.819169	0.042	0.105	4.20112e-11	G0
Zfp385a	2.02981e-15	2.48083	0.153	0.106	4.2557e-11	G0
Gabbr1	2.1287e-15	0.385271	0.032	0.088	4.46304e-11	G0
Map3k8	2.13162e-15	0.87835	0.091	0.178	4.46916e-11	G0
Lnpep	2.25349e-15	0.805262	0.181	0.323	4.72466e-11	G0
A830012C17Rik	2.27172e-15	5.44269	0.01	0.001	4.7629e-11	G0
Cry1	2.33586e-15	0.816986	0.06	0.131	4.89737e-11	G0
Tsr2	2.37277e-15	0.631085	0.028	0.082	4.97475e-11	G0
Shfl	2.40459e-15	0.440226	0.036	0.095	5.04146e-11	G0
Mfap1b	2.52021e-15	0.780191	0.048	0.113	5.28388e-11	G0
Zfp651	2.6475e-15	0.373376	0.032	0.089	5.55074e-11	G0
Pithd1	2.77598e-15	0.820913	0.023	0.073	5.82012e-11	G0
Extl2	2.83257e-15	0.415598	0.036	0.094	5.93876e-11	G0
Casd1	2.9867e-15	0.660217	0.044	0.107	6.26192e-11	G0
Casp12	3.00058e-15	1.11291	0.143	0.261	6.29102e-11	G0
Myo6	3.00344e-15	0.398709	0.035	0.092	6.29701e-11	G0
E2f6	3.0767e-15	0.300034	0.021	0.071	6.4506e-11	G0
Plxna2	3.11711e-15	0.358522	0.036	0.094	6.53534e-11	G0
Ankle2	3.13015e-15	0.81824	0.049	0.114	6.56268e-11	G0
Brf1	3.20412e-15	0.288611	0.021	0.07	6.71776e-11	G0
Dusp1	3.20635e-15	0.615629	0.673	0.842	6.72244e-11	G0
Naaa	3.2123e-15	0.959547	0.097	0.188	6.73491e-11	G0
Setd7	3.27013e-15	0.835033	0.117	0.218	6.85616e-11	G0
Kbtbd4	3.27852e-15	0.293618	0.013	0.057	6.87374e-11	G0
Hexa	3.3504e-15	1.15808	0.179	0.322	7.02445e-11	G0
Arfgef2	3.38907e-15	0.341372	0.032	0.088	7.10552e-11	G0
Mink1	3.41275e-15	0.388019	0.024	0.075	7.15516e-11	G0
1500015A07Rik	3.42787e-15	0.316481	0.03	0.085	7.18686e-11	G0
Gstm5	3.42877e-15	1.11063	0.155	0.28	7.18876e-11	G0
Maf1	3.46208e-15	1.04795	0.07	0.146	7.2586e-11	G0
Agap1	3.52457e-15	0.67326	0.156	0.277	7.38961e-11	G0
C87436	3.53714e-15	0.590853	0.04	0.1	7.41597e-11	G0
Anpep	3.7801e-15	2.8104	0.064	0.031	7.92537e-11	G0
Hipk3	3.80842e-15	0.960003	0.122	0.227	7.98473e-11	G0
Pip4k2c	3.91195e-15	0.452099	0.036	0.094	8.20179e-11	G0
Adora2b	3.97164e-15	0.794455	0.094	0.182	8.32694e-11	G0
Rtl8b	4.08669e-15	0.838367	0.032	0.088	8.56816e-11	G0
Eif4a2	4.12799e-15	0.947658	0.198	0.352	8.65474e-11	G0
Pros1	4.23076e-15	1.02993	0.177	0.316	8.87022e-11	G0
Aptx	4.35623e-15	0.558645	0.026	0.079	9.13327e-11	G0
Mepce	4.41651e-15	0.382832	0.035	0.092	9.25965e-11	G0
Clip4	4.55706e-15	2.77526	0.083	0.045	9.55433e-11	G0
Dennd6a	4.78983e-15	0.729791	0.054	0.122	1.00424e-10	G0
Fcho2	4.80667e-15	0.911732	0.129	0.236	1.00777e-10	G0
Pcbp4	5.00194e-15	0.882482	0.043	0.104	1.04871e-10	G0
Stim1	5.03928e-15	0.654013	0.067	0.141	1.05653e-10	G0
9630002D21Rik	5.09009e-15	4.25302	0.014	0.003	1.06719e-10	G0
Cerk	5.0909e-15	0.372064	0.026	0.078	1.06736e-10	G0
Csgalnact1	5.10479e-15	0.446108	0.091	0.175	1.07027e-10	G0
Rnf38	5.42013e-15	0.265662	0.035	0.092	1.13638e-10	G0
4833420G17Rik	5.45905e-15	0.401842	0.022	0.071	1.14454e-10	G0
Tmx4	5.6076e-15	1.01921	0.106	0.2	1.17569e-10	G0
Lrig2	5.76123e-15	0.33833	0.027	0.079	1.2079e-10	G0
Recql	5.8236e-15	0.414498	0.018	0.065	1.22098e-10	G0
Top3b	6.09972e-15	0.558293	0.033	0.089	1.27887e-10	G0
Shprh	6.31805e-15	0.533201	0.031	0.085	1.32464e-10	G0
Thap2	6.47548e-15	0.666842	0.042	0.103	1.35765e-10	G0
Fastkd2	6.4877e-15	0.36734	0.017	0.063	1.36021e-10	G0
Hyal2	6.49332e-15	0.404337	0.018	0.064	1.36139e-10	G0
Mcrip2	6.59697e-15	0.805798	0.036	0.094	1.38312e-10	G0
Cpeb2	6.76898e-15	0.568976	0.047	0.11	1.41918e-10	G0
Uck1	6.87601e-15	0.27905	0.023	0.073	1.44162e-10	G0
Eml6	7.01647e-15	0.428929	0.036	0.093	1.47107e-10	G0
Dync2h1	7.22287e-15	0.663611	0.044	0.105	1.51435e-10	G0
As3mt	7.26977e-15	0.728852	0.049	0.114	1.52418e-10	G0
Gid4	7.40329e-15	0.89354	0.043	0.104	1.55217e-10	G0
Mafb	7.48166e-15	2.9779	0.074	0.038	1.56861e-10	G0
Sema4c	7.84746e-15	0.535299	0.03	0.084	1.6453e-10	G0
Wdr35	7.88551e-15	0.320251	0.029	0.082	1.65328e-10	G0
Ccndbp1	8.03792e-15	0.772633	0.034	0.09	1.68523e-10	G0
Arap1	8.38902e-15	0.692383	0.064	0.135	1.75884e-10	G0
Uap1	8.45949e-15	1.15431	0.507	0.63	1.77362e-10	G0
Crbn	9.00067e-15	0.481766	0.027	0.08	1.88708e-10	G0
Thap11	9.3236e-15	1.10014	0.065	0.137	1.95479e-10	G0
Nfkbil1	9.76229e-15	0.694358	0.035	0.091	2.04676e-10	G0
Kat14	1.01292e-14	0.687973	0.024	0.073	2.1237e-10	G0
Asb7	1.07239e-14	0.371515	0.024	0.073	2.24837e-10	G0
Tada1	1.09052e-14	0.699225	0.03	0.083	2.28639e-10	G0
Prmt2	1.13924e-14	0.636536	0.041	0.1	2.38854e-10	G0
Gpatch1	1.23169e-14	0.337649	0.02	0.068	2.58236e-10	G0
Sntb1	1.35532e-14	3.88805	0.021	0.005	2.84156e-10	G0
Mtif3	1.36299e-14	0.312534	0.023	0.071	2.85764e-10	G0
Trmt11	1.39052e-14	0.400977	0.02	0.067	2.91537e-10	G0
Lefty1	1.40993e-14	1.08322	0.074	0.151	2.95607e-10	G0
Pdcd4	1.4176e-14	0.870776	0.118	0.217	2.97214e-10	G0
Insr	1.4365e-14	0.560449	0.047	0.109	3.01176e-10	G0
Cpeb1	1.44699e-14	0.376455	0.034	0.089	3.03375e-10	G0
Rufy1	1.57822e-14	0.526322	0.037	0.093	3.30889e-10	G0
Lactb	1.61846e-14	0.686271	0.026	0.077	3.39325e-10	G0
Acsl3	1.64009e-14	0.71231	0.058	0.125	3.4386e-10	G0
Armc9	1.72853e-14	0.254446	0.023	0.071	3.62404e-10	G0
Srpx2	1.72996e-14	2.17071	0.144	0.099	3.62703e-10	G0
Btbd10	1.78089e-14	0.771741	0.046	0.108	3.73381e-10	G0
Manea	1.88571e-14	0.545621	0.033	0.087	3.95358e-10	G0
Rnf146	1.95602e-14	0.983671	0.083	0.164	4.10099e-10	G0
Plekhf1	1.96072e-14	0.469403	0.024	0.073	4.11084e-10	G0
2310061I04Rik	1.96305e-14	0.564629	0.029	0.081	4.11574e-10	G0
Cep85l	1.97683e-14	0.553095	0.053	0.118	4.14463e-10	G0
Pou2f1	2.05376e-14	0.462745	0.045	0.106	4.30591e-10	G0
Phospho2	2.10144e-14	0.716592	0.033	0.087	4.40589e-10	G0
Il17ra	2.13481e-14	0.439689	0.043	0.102	4.47585e-10	G0
Slc16a9	2.18851e-14	2.87924	0.066	0.033	4.58842e-10	G0
Fam174a	2.18936e-14	1.07759	0.095	0.182	4.59021e-10	G0
Gm7072	2.27415e-14	0.539193	0.03	0.083	4.76798e-10	G0
Tbc1d17	2.29804e-14	0.738572	0.046	0.106	4.81808e-10	G0
Amacr	2.30445e-14	0.564768	0.019	0.064	4.8315e-10	G0
Wdcp	2.37133e-14	0.280662	0.017	0.062	4.97173e-10	G0
Cmklr1	2.44444e-14	3.43527	0.047	0.02	5.12502e-10	G0
Aoc3	2.55502e-14	0.626901	0.037	0.094	5.35686e-10	G0
Prkd3	2.61042e-14	0.961495	0.084	0.165	5.47301e-10	G0
Tsen2	2.71311e-14	0.690668	0.031	0.084	5.6883e-10	G0
Hectd4	2.76801e-14	0.375208	0.041	0.098	5.80341e-10	G0
Plekha2	2.80903e-14	0.89185	0.073	0.148	5.88942e-10	G0
Tpgs2	2.89696e-14	0.750805	0.038	0.094	6.07377e-10	G0
Lama4	2.89829e-14	0.58663	0.303	0.521	6.07654e-10	G0
Ssx2ip	3.11337e-14	0.568406	0.025	0.075	6.52749e-10	G0
Nsmaf	3.1194e-14	0.82336	0.057	0.123	6.54013e-10	G0
Dhx33	3.20168e-14	0.359756	0.019	0.064	6.71264e-10	G0
Tfpi	3.2436e-14	0.901336	0.13	0.235	6.80052e-10	G0
Fem1a	3.24568e-14	0.442451	0.023	0.07	6.8049e-10	G0
R3hcc1l	3.26258e-14	0.401354	0.04	0.097	6.84033e-10	G0
Surf2	3.27595e-14	0.932973	0.047	0.109	6.86836e-10	G0
Gucy1a2	3.29069e-14	2.91914	0.06	0.029	6.89926e-10	G0
Kdm6a	3.57108e-14	0.924733	0.102	0.191	7.48712e-10	G0
Adamtsl1	3.6256e-14	0.400762	0.211	0.352	7.60143e-10	G0
Kmt5b	3.63305e-14	0.881787	0.071	0.145	7.61705e-10	G0
Rnf103	3.75127e-14	0.634708	0.034	0.088	7.86491e-10	G0
Zfp608	3.81776e-14	0.493616	0.04	0.096	8.00432e-10	G0
Cpa1	3.93411e-14	4.19986	0.015	0.003	8.24826e-10	G0
Tdrd3	4.00606e-14	0.587418	0.061	0.129	8.3991e-10	G0
Pex11b	4.02526e-14	0.959321	0.046	0.106	8.43935e-10	G0
Dele1	4.09809e-14	0.600994	0.032	0.085	8.59205e-10	G0
Ism1	4.18918e-14	3.39146	0.031	0.011	8.78304e-10	G0
Akap10	4.28003e-14	0.503555	0.029	0.079	8.97351e-10	G0
Dcxr	4.40383e-14	0.863222	0.055	0.12	9.23306e-10	G0
Trappc12	4.64442e-14	0.479728	0.032	0.084	9.73749e-10	G0
Spg20	4.89812e-14	0.902334	0.05	0.112	1.02694e-09	G0
Eya2	5.2424e-14	2.42448	0.126	0.083	1.09912e-09	G0
Jcad	5.25526e-14	0.940844	0.072	0.146	1.10182e-09	G0
Ddt	5.33801e-14	1.03253	0.253	0.448	1.11917e-09	G0
Cog1	5.3836e-14	0.259167	0.018	0.062	1.12873e-09	G0
Dock4	5.69167e-14	0.339672	0.073	0.144	1.19332e-09	G0
Tmem204	6.31505e-14	4.01074	0.016	0.004	1.32401e-09	G0
Cpd	6.58029e-14	0.984628	0.149	0.264	1.37962e-09	G0
Rgs10	6.61151e-14	1.2706	0.123	0.225	1.38617e-09	G0
Pdgfd	6.68769e-14	2.35167	0.102	0.061	1.40214e-09	G0
Heatr5b	6.70783e-14	0.661265	0.029	0.08	1.40636e-09	G0
Mospd1	6.77186e-14	0.943144	0.03	0.082	1.41979e-09	G0
Coasy	7.24777e-14	0.447875	0.03	0.081	1.51957e-09	G0
Scai	7.31747e-14	0.289231	0.029	0.079	1.53418e-09	G0
Setd1b	7.38539e-14	0.796867	0.053	0.116	1.54842e-09	G0
Klhdc10	7.41705e-14	1.00938	0.077	0.153	1.55506e-09	G0
Kirrel	7.42385e-14	0.873477	0.121	0.218	1.55648e-09	G0
[truncated: 1,019 more rows]

## Sheet: G1
gene	p_val	avg_log2FC	pct.1	pct.2	p_val_adj	cluster
Ebf1	0	1.80602	0.824	0.196	0	G1
Lum	0	2.45923	0.81	0.193	0	G1
Ctsh	0	2.79724	0.885	0.27	0	G1
Dpt	0	2.18538	0.861	0.254	0	G1
Gpx3	0	2.08741	0.844	0.253	0	G1
Lpl	0	2.40708	0.759	0.189	0	G1
Ccl11	0	1.85973	0.737	0.174	0	G1
Cygb	0	2.0051	0.714	0.152	0	G1
Mfap2	0	2.7635	0.678	0.141	0	G1
Postn	0	2.98864	0.744	0.211	0	G1
Col15a1	0	2.25224	0.77	0.247	0	G1
Cxcl9	0	2.77803	0.752	0.249	0	G1
Ctsk	0	2.45377	0.614	0.122	0	G1
Ptx3	0	3.22651	0.59	0.106	0	G1
Sparcl1	0	2.76183	0.571	0.087	0	G1
Svep1	0	1.84538	0.642	0.168	0	G1
Mmp2	0	1.9487	0.646	0.173	0	G1
Mfap4	0	3.99092	0.518	0.056	0	G1
Cxcl12	0	2.47555	0.82	0.371	0	G1
Serpinf1	0	1.85141	0.912	0.47	0	G1
Ccl19	0	3.44027	0.519	0.083	0	G1
Sfrp1	0	2.61941	0.513	0.097	0	G1
Pla1a	0	1.12548	0.545	0.143	0	G1
Bmper	0	2.56233	0.634	0.24	0	G1
Mfap5	0	2.14499	0.868	0.477	0	G1
Mylk	0	2.59049	0.506	0.117	0	G1
Cthrc1	0	2.77882	0.529	0.141	0	G1
Gpm6b	0	1.8557	0.627	0.239	0	G1
Plpp3	0	1.32105	0.855	0.475	0	G1
Smim41	0	3.55778	0.422	0.042	0	G1
Col14a1	0	1.0139	0.572	0.193	0	G1
Aldh1a2	0	2.66381	0.77	0.392	0	G1
Gng11	0	1.94296	0.533	0.168	0	G1
Olfml3	0	1.78507	0.782	0.42	0	G1
Igf1	0	2.52694	0.934	0.573	0	G1
Col4a2	0	1.70399	0.792	0.432	0	G1
Hp	0	2.03228	0.626	0.278	0	G1
Lpar1	0	2.02435	0.427	0.082	0	G1
Ogn	0	0.514776	0.625	0.28	0	G1
Arhgap24	0	2.15637	0.469	0.135	0	G1
Lama2	0	1.02586	0.419	0.091	0	G1
Gadd45g	0	1.56328	0.74	0.413	0	G1
Srpx2	0	2.40982	0.375	0.05	0	G1
Ifitm1	0	1.98661	0.564	0.239	0	G1
Aoc3	0	3.27867	0.353	0.037	0	G1
Tnfaip6	0	1.39764	0.81	0.495	0	G1
Ccl19-ps2	0	3.25009	0.392	0.077	0	G1
Pdgfrl	0	2.0876	0.473	0.163	0	G1
Serpine2	0	3.22545	0.353	0.046	0	G1
Col4a1	0	1.76889	0.894	0.589	0	G1
Sod3	0	1.36833	0.777	0.474	0	G1
Srpx	0	1.63206	0.697	0.404	0	G1
Col6a3	0	1.67178	0.874	0.582	0	G1
Nrp1	0	1.84061	0.454	0.162	0	G1
Apoc1	0	2.27293	0.415	0.123	0	G1
Tnc	0	2.12939	0.522	0.233	0	G1
C1qtnf6	0	1.66295	0.509	0.228	0	G1
Aspn	0	2.55201	0.338	0.058	0	G1
Nrep	0	2.53195	0.369	0.089	0	G1
Rbp4	0	1.82074	0.429	0.155	0	G1
Ltbp1	0	1.50863	0.357	0.083	0	G1
Lrrc17	0	2.35328	0.32	0.048	0	G1
Fgf7	0	2.24666	0.322	0.057	0	G1
Clmp	0	1.70067	0.374	0.109	0	G1
Lox	0	1.27557	0.788	0.525	0	G1
Crispld2	0	1.73549	0.333	0.08	0	G1
Fkbp7	0	1.29111	0.774	0.524	0	G1
Dio3	0	3.29763	0.288	0.038	0	G1
Prdx4	0	1.1404	0.824	0.575	0	G1
Lrrc32	0	2.78231	0.289	0.04	0	G1
Scn7a	0	1.34597	0.315	0.069	0	G1
Igsf10	0	2.16154	0.295	0.053	0	G1
Tspan6	0	2.45029	0.304	0.065	0	G1
C1qtnf7	0	1.83244	0.321	0.084	0	G1
Pcsk5	0	2.44687	0.298	0.062	0	G1
Ptprm	0	2.48128	0.292	0.057	0	G1
Tmem100	0	1.32687	0.301	0.07	0	G1
Rbp1	0	1.97378	0.961	0.734	0	G1
Loxl1	0	1.11739	0.833	0.615	0	G1
Tcf21	0	1.45079	0.273	0.057	0	G1
Lbp	0	1.64276	0.271	0.057	0	G1
Lmo2	0	1.92367	0.25	0.04	0	G1
Pcolce	0	1.40944	0.957	0.749	0	G1
Col5a1	0	1.07611	0.883	0.688	0	G1
Gm36107	0	2.85667	0.241	0.048	0	G1
Vkorc1	0	1.20649	0.903	0.714	0	G1
Gpx8	0	1.05355	0.851	0.667	0	G1
Rcn3	0	1.18193	0.908	0.727	0	G1
S100a16	0	1.21491	0.928	0.748	0	G1
Tmed3	0	1.03409	0.88	0.704	0	G1
Creb3l3	0	3.42076	0.193	0.024	0	G1
Fbn2	0	3.0936	0.188	0.021	0	G1
Ebf3	0	2.55502	0.188	0.026	0	G1
Ank3	0	3.31081	0.176	0.023	0	G1
Crlf1	0	3.18387	0.174	0.023	0	G1
Cilp	0	3.47857	0.165	0.015	0	G1
Col5a2	0	1.18378	0.921	0.782	0	G1
Bgn	0	1.33969	0.962	0.823	0	G1
Pparg	0	3.51853	0.153	0.014	0	G1
S100a13	0	0.966189	0.932	0.804	0	G1
Igfbp4	0	1.35177	0.942	0.826	0	G1
Fstl1	0	1.10573	0.956	0.84	0	G1
Ssr4	0	0.742995	0.959	0.854	0	G1
Timp1	0	1.02358	0.979	0.877	0	G1
Igfbp7	0	1.26653	0.994	0.924	0	G1
Ppib	0	0.706842	0.986	0.922	0	G1
Serpinh1	0	0.923589	0.993	0.942	0	G1
Serf2	0	0.905262	0.995	0.96	0	G1
Col1a2	0	0.861665	0.995	0.96	0	G1
Col3a1	0	1.1021	0.999	0.981	0	G1
Sparc	0	1.00841	0.999	0.986	0	G1
B3galt1	2.02995e-307	2.0759	0.377	0.123	4.25598e-303	G1
Itm2b	5.69029e-307	0.599019	0.972	0.897	1.19303e-302	G1
Mxra7	3.5498e-306	1.34227	0.627	0.345	7.44252e-302	G1
Ppic	3.61015e-306	1.01917	0.801	0.596	7.56905e-302	G1
Olfml2b	1.6212e-304	1.65207	0.506	0.225	3.39901e-300	G1
Cd63	2.88773e-303	0.606741	0.984	0.916	6.05442e-299	G1
Sned1	1.25102e-299	2.0127	0.369	0.121	2.62289e-295	G1
Pcdh19	2.05918e-298	1.49085	0.304	0.08	4.31727e-294	G1
Serpina3n	1.07619e-297	1.07382	0.831	0.595	2.25634e-293	G1
Spon2	8.6204e-297	1.42237	0.603	0.302	1.80735e-292	G1
Spon1	8.96293e-293	1.73668	0.426	0.163	1.87917e-288	G1
Selenom	4.94874e-291	0.737898	0.95	0.861	1.03755e-286	G1
Pi16	8.3598e-290	0.481731	0.381	0.116	1.75272e-285	G1
Hgf	1.72955e-289	2.72548	0.187	0.031	3.62617e-285	G1
Gpr153	2.19883e-287	1.89261	0.351	0.114	4.61007e-283	G1
Col5a3	2.32459e-285	1.39876	0.641	0.372	4.87374e-281	G1
Fbn1	1.23186e-282	0.90707	0.899	0.765	2.58272e-278	G1
Adamts4	6.08126e-282	1.89898	0.399	0.15	1.275e-277	G1
Ift20	1.14452e-280	0.988881	0.81	0.628	2.3996e-276	G1
Setbp1	1.02509e-277	1.91858	0.334	0.106	2.14921e-273	G1
Ly6c1	5.80633e-271	0.779816	0.689	0.385	1.21735e-266	G1
Tmem167	6.48876e-271	0.834094	0.877	0.719	1.36043e-266	G1
Gask1b	1.52062e-267	1.90404	0.237	0.055	3.18813e-263	G1
Fst	2.60564e-267	1.31465	0.537	0.254	5.46298e-263	G1
Cped1	2.23243e-265	1.45898	0.251	0.061	4.68051e-261	G1
Ostc	7.56475e-264	0.791433	0.905	0.774	1.58602e-259	G1
Eya2	3.20367e-262	1.65359	0.241	0.057	6.71682e-258	G1
Lamb1	3.17224e-261	1.20286	0.568	0.298	6.65092e-257	G1
Cd302	2.22746e-260	0.856436	0.749	0.505	4.67009e-256	G1
Plac9	4.21657e-254	0.726906	0.796	0.54	8.84047e-250	G1
Parm1	2.45861e-253	2.58613	0.195	0.04	5.15472e-249	G1
Steap3	2.40304e-252	1.0341	0.312	0.094	5.03821e-248	G1
Fibin	4.20093e-251	1.91811	0.19	0.036	8.80767e-247	G1
Ednra	1.31475e-250	2.84647	0.207	0.045	2.7565e-246	G1
Zfp385b	8.38202e-247	2.90302	0.17	0.03	1.75737e-242	G1
Fabp4	4.37145e-244	1.59052	0.595	0.325	9.16519e-240	G1
Rbm46	9.19862e-244	2.54564	0.192	0.04	1.92858e-239	G1
Prrx2	2.28031e-243	1.84074	0.358	0.135	4.7809e-239	G1
Adam12	5.03077e-242	1.31933	0.571	0.309	1.05475e-237	G1
Islr	3.05665e-239	0.957445	0.465	0.204	6.40857e-235	G1
Kdelr3	1.32687e-238	1.12503	0.704	0.49	2.78191e-234	G1
Myl9	1.42082e-234	1.95941	0.254	0.071	2.97889e-230	G1
Gstm2	3.16898e-231	1.08612	0.7	0.472	6.64408e-227	G1
Ntrk2	3.34167e-231	2.39125	0.134	0.018	7.00616e-227	G1
Dlc1	9.45565e-230	1.20543	0.675	0.445	1.98247e-225	G1
Vcan	1.52957e-229	0.963003	0.791	0.614	3.2069e-225	G1
Dkk2	1.99738e-229	2.4913	0.125	0.015	4.1877e-225	G1
Map1lc3a	6.7869e-228	1.01146	0.77	0.578	1.42294e-223	G1
Tagln	7.63469e-227	1.86368	0.472	0.229	1.60069e-222	G1
Bcat1	1.42987e-226	1.73194	0.365	0.146	2.99787e-222	G1
Tfpi	1.5428e-225	1.54593	0.42	0.188	3.23464e-221	G1
Serf1	2.41231e-224	1.37912	0.539	0.301	5.05766e-220	G1
Pdlim2	8.53561e-224	1.06724	0.385	0.154	1.78958e-219	G1
Efemp2	1.68008e-222	0.962235	0.757	0.57	3.52245e-218	G1
Fxyd1	2.62984e-219	0.808343	0.698	0.44	5.51373e-215	G1
Glis3	3.581e-219	1.66721	0.396	0.168	7.50793e-215	G1
Selenop	2.35757e-218	1.07365	0.63	0.384	4.94289e-214	G1
Ctsl	1.08238e-217	0.61636	0.967	0.891	2.26933e-213	G1
Lifr	1.95021e-217	1.70522	0.282	0.092	4.08882e-213	G1
Csgalnact1	3.26041e-217	1.72844	0.345	0.133	6.83577e-213	G1
Gng10	6.40742e-217	1.15435	0.625	0.394	1.34338e-212	G1
Snhg18	3.28682e-215	1.01606	0.711	0.513	6.89114e-211	G1
Slc15a3	1.33246e-214	2.19848	0.218	0.058	2.79364e-210	G1
Cacna1d	5.6311e-214	3.15971	0.131	0.02	1.18062e-209	G1
Ugcg	3.91802e-213	1.68518	0.383	0.166	8.21451e-209	G1
Fkbp9	6.5735e-213	1.05418	0.668	0.466	1.3782e-208	G1
Slfn5	5.42271e-212	0.962464	0.514	0.26	1.13693e-207	G1
Tuba1a	1.01309e-209	0.696429	0.902	0.761	2.12404e-205	G1
Atp8b1	1.38567e-209	1.661	0.28	0.093	2.9052e-205	G1
Col1a1	2.71934e-209	0.652072	0.985	0.934	5.70138e-205	G1
Cpxm1	8.37038e-208	0.943486	0.667	0.418	1.75493e-203	G1
Lrp1	9.41606e-208	0.775324	0.829	0.677	1.97417e-203	G1
Ccn4	6.37063e-207	1.66732	0.389	0.173	1.33567e-202	G1
Robo1	3.71539e-206	1.69851	0.188	0.043	7.78968e-202	G1
Tmsb10	2.18145e-205	0.497401	0.994	0.974	4.57362e-201	G1
Adamts2	5.0552e-205	1.0417	0.655	0.434	1.05987e-200	G1
Fhl2	3.25677e-204	2.37492	0.178	0.04	6.82815e-200	G1
Rspo3	1.50832e-198	1.19234	0.299	0.104	3.16235e-194	G1
Fcgrt	2.96954e-198	1.054	0.503	0.268	6.22594e-194	G1
Htra3	4.52052e-198	0.967795	0.488	0.247	9.47773e-194	G1
Arl1	8.09439e-198	0.753771	0.801	0.653	1.69707e-193	G1
Rnase4	2.39892e-197	0.504217	0.85	0.71	5.02958e-193	G1
Rarres2	7.59501e-197	0.558051	0.855	0.639	1.59237e-192	G1
Sec61b	1.23402e-196	0.542676	0.969	0.904	2.58724e-192	G1
Mcoln2	2.68526e-193	2.9439	0.115	0.016	5.62991e-189	G1
Pdgfrb	3.97326e-192	1.47449	0.425	0.207	8.33035e-188	G1
Ost4	1.57262e-190	0.612776	0.943	0.852	3.29715e-186	G1
Pth1r	3.17632e-190	1.92796	0.134	0.023	6.65948e-186	G1
Il6	1.32759e-189	1.14174	0.602	0.374	2.78342e-185	G1
Kdelr2	4.47242e-189	0.684706	0.859	0.732	9.37688e-185	G1
Rgcc	7.21218e-188	1.94698	0.219	0.064	1.51211e-183	G1
Cdk14	2.31419e-186	1.35236	0.422	0.206	4.85192e-182	G1
Cd320	1.27398e-185	1.47562	0.387	0.182	2.67103e-181	G1
Bhlhe41	1.32461e-185	2.46784	0.166	0.038	2.77718e-181	G1
Nav3	4.69709e-183	1.54042	0.317	0.125	9.84792e-179	G1
Tfpi2	2.94024e-182	1.8353	0.283	0.106	6.16451e-178	G1
Eid1	4.22446e-182	0.957121	0.619	0.416	8.857e-178	G1
Adamts12	2.50803e-179	1.31388	0.261	0.089	5.25834e-175	G1
Fxyd5	7.62394e-179	0.773432	0.843	0.68	1.59843e-174	G1
Aff2	1.69673e-178	2.09445	0.151	0.032	3.55736e-174	G1
Tmem258	9.78976e-176	0.771496	0.811	0.66	2.05252e-171	G1
Il33	6.29812e-175	0.966927	0.708	0.508	1.32046e-170	G1
Nme2	9.61106e-175	0.419861	0.989	0.945	2.01505e-170	G1
G0s2	1.25608e-174	0.702803	0.207	0.058	2.6335e-170	G1
Copz2	1.5585e-174	0.855292	0.774	0.613	3.26754e-170	G1
Zfp521	1.5679e-174	1.45904	0.172	0.042	3.28725e-170	G1
Fkbp11	1.66351e-174	0.804916	0.866	0.746	3.48771e-170	G1
Lhfpl2	1.66064e-173	1.57014	0.33	0.142	3.48169e-169	G1
Fxyd6	2.00731e-173	2.37665	0.173	0.044	4.20852e-169	G1
F3	3.98168e-173	1.33335	0.397	0.19	8.34799e-169	G1
Scn1b	6.17094e-173	1.22884	0.42	0.21	1.2938e-168	G1
Pknox2	6.23453e-173	2.04824	0.172	0.043	1.30713e-168	G1
Dio3os	1.63228e-172	2.9923	0.091	0.011	3.42224e-168	G1
Mrap	3.61797e-172	2.33722	0.17	0.043	7.58545e-168	G1
Glipr2	4.99966e-172	1.04719	0.587	0.377	1.04823e-167	G1
Cnpy2	4.66601e-171	0.74473	0.789	0.64	9.78275e-167	G1
Col8a1	8.95378e-171	2.3889	0.181	0.049	1.87725e-166	G1
C4b	9.64592e-171	1.09934	0.548	0.332	2.02236e-166	G1
Plcb1	1.65643e-170	2.09116	0.24	0.082	3.47286e-166	G1
Fgf10	2.93411e-170	1.89926	0.135	0.027	6.15165e-166	G1
Cmah	8.27898e-170	1.48106	0.165	0.04	1.73577e-165	G1
Sec61g	3.07003e-167	0.525097	0.979	0.919	6.43663e-163	G1
Ifitm2	1.54173e-166	0.446135	0.99	0.961	3.23239e-162	G1
Rcn1	6.24232e-166	0.737931	0.765	0.622	1.30876e-161	G1
Spry1	1.73111e-165	1.57484	0.142	0.031	3.62944e-161	G1
Kng2	6.16481e-165	2.4449	0.096	0.013	1.29251e-160	G1
Serping1	8.8307e-165	0.466273	0.982	0.932	1.85144e-160	G1
Prr16	1.21837e-164	1.86067	0.228	0.076	2.55443e-160	G1
Ahsg	4.57554e-164	4.12093	0.074	0.007	9.59307e-160	G1
Phlda1	3.66431e-163	1.00253	0.677	0.491	7.68259e-159	G1
Cryzl2	4.99725e-163	2.0398	0.195	0.058	1.04772e-158	G1
Stambpl1	6.27776e-163	1.61992	0.203	0.062	1.31619e-158	G1
Sobp	8.38597e-163	1.90324	0.11	0.018	1.7582e-158	G1
Il11ra1	9.1051e-161	0.9153	0.627	0.433	1.90897e-156	G1
Dnm3os	1.05896e-160	2.35758	0.109	0.018	2.22022e-156	G1
Septin4	8.95725e-160	1.95845	0.169	0.045	1.87798e-155	G1
Myl6	3.15643e-159	0.476872	0.988	0.95	6.61776e-155	G1
Cyp1b1	5.51461e-159	0.916121	0.676	0.478	1.15619e-154	G1
Avpr1a	7.87468e-159	2.43658	0.105	0.017	1.65101e-154	G1
Adamts15	7.89592e-159	1.92752	0.253	0.095	1.65546e-154	G1
Rnf144a	1.47002e-158	1.863	0.191	0.057	3.08204e-154	G1
S1pr3	1.29301e-157	1.41485	0.366	0.176	2.71092e-153	G1
Lgi2	3.20252e-157	0.962864	0.521	0.314	6.71441e-153	G1
Fbln2	1.05241e-156	0.605749	0.874	0.763	2.20649e-152	G1
Gm10076	3.97905e-156	0.523988	0.908	0.813	8.34247e-152	G1
Arpc1b	4.65351e-156	0.516107	0.933	0.839	9.75656e-152	G1
Dpm3	2.52712e-155	0.708292	0.756	0.59	5.29835e-151	G1
Loxl3	4.10137e-151	1.48781	0.275	0.111	8.59892e-147	G1
Eng	1.43388e-150	1.44117	0.186	0.055	3.00628e-146	G1
Krtcap2	1.81886e-150	0.474484	0.95	0.856	3.81342e-146	G1
Msx1	1.45404e-149	2.19982	0.162	0.044	3.04854e-145	G1
Tent5a	1.82069e-148	1.12158	0.575	0.395	3.81726e-144	G1
Nid1	2.81823e-147	0.547758	0.713	0.56	5.9087e-143	G1
Adam19	4.19794e-146	1.58102	0.251	0.096	8.80139e-142	G1
Tnfsf8	5.71695e-146	2.61785	0.105	0.019	1.19861e-141	G1
Erp29	1.67884e-145	0.648233	0.824	0.706	3.51986e-141	G1
Vmp1	2.51901e-145	0.761727	0.732	0.583	5.28135e-141	G1
Has2	6.92764e-145	1.58603	0.247	0.094	1.45245e-140	G1
Ebf2	1.25758e-144	0.328594	0.186	0.054	2.63665e-140	G1
4930578G10Rik	1.15234e-143	1.77785	0.162	0.045	2.41599e-139	G1
Ikbip	1.7196e-143	0.854827	0.638	0.471	3.60532e-139	G1
Lman1	6.13838e-143	0.64795	0.809	0.703	1.28697e-138	G1
Man2a1	5.61395e-142	0.761032	0.759	0.623	1.17702e-137	G1
Xpnpep2	1.17272e-141	1.9818	0.198	0.066	2.45873e-137	G1
Ier3ip1	1.42914e-141	0.755156	0.731	0.594	2.99634e-137	G1
Enpep	1.47738e-141	1.72036	0.219	0.079	3.09748e-137	G1
Dap	1.68951e-141	0.775418	0.731	0.578	3.54224e-137	G1
Pycr1	7.52542e-141	1.84383	0.227	0.084	1.57778e-136	G1
Spp1	1.21186e-139	2.59875	0.275	0.117	2.54078e-135	G1
Ssr2	2.03086e-139	0.603615	0.861	0.739	4.25791e-135	G1
Naalad2	4.71241e-139	1.17588	0.161	0.045	9.88004e-135	G1
Ephb2	8.64893e-139	1.58422	0.206	0.071	1.81333e-134	G1
Sulf1	1.78959e-138	0.989328	0.544	0.35	3.75206e-134	G1
Tmed9	2.77705e-138	0.554372	0.842	0.73	5.82237e-134	G1
Galnt2	3.78537e-138	1.20308	0.488	0.314	7.9364e-134	G1
Egr2	9.84855e-138	1.56766	0.256	0.104	2.06485e-133	G1
Fign	2.9244e-137	2.04394	0.158	0.045	6.13129e-133	G1
Zeb1	4.64265e-137	0.831845	0.405	0.213	9.73379e-133	G1
Gabarap	9.0587e-137	0.470273	0.949	0.875	1.89925e-132	G1
Dpysl3	1.85492e-136	0.835857	0.684	0.525	3.88903e-132	G1
Vstm4	4.08049e-136	2.58223	0.092	0.015	8.55515e-132	G1
Maml3	3.3985e-134	1.34416	0.2	0.068	7.12528e-130	G1
Pdia3	2.45717e-133	0.395697	0.957	0.905	5.1517e-129	G1
Gm56862	4.55305e-133	1.73074	0.164	0.049	9.54594e-129	G1
Rgl1	7.56154e-133	1.28621	0.279	0.121	1.58535e-128	G1
Oaf	1.88481e-132	0.872573	0.646	0.478	3.95169e-128	G1
Ramp2	5.17951e-131	1.19077	0.379	0.202	1.08594e-126	G1
Notch3	1.46256e-130	2.49786	0.103	0.02	3.0664e-126	G1
Gm33055	1.82581e-130	2.7213	0.107	0.022	3.828e-126	G1
Atp1a4	1.98741e-130	3.35413	0.077	0.011	4.1668e-126	G1
Apba1	2.16364e-130	1.9193	0.129	0.032	4.53629e-126	G1
Nrip1	2.63449e-130	1.1082	0.38	0.204	5.52348e-126	G1
Ms4a4d	1.42199e-129	0.595551	0.607	0.406	2.98135e-125	G1
Hoxb8	2.51971e-129	2.17057	0.145	0.04	5.28283e-125	G1
Col6a2	6.5894e-129	0.631889	0.831	0.72	1.38153e-124	G1
Mrc2	1.2606e-128	0.982907	0.467	0.281	2.64297e-124	G1
Col28a1	1.30332e-128	2.11351	0.101	0.02	2.73254e-124	G1
Dram1	1.54751e-128	0.741531	0.7	0.524	3.2445e-124	G1
Heyl	2.71136e-128	3.22098	0.069	0.008	5.68464e-124	G1
Mgp	2.9405e-127	1.18785	0.768	0.616	6.16506e-123	G1
Srgn	4.3456e-127	2.18227	0.235	0.096	9.11099e-123	G1
Itih5	5.40654e-127	0.638743	0.399	0.208	1.13353e-122	G1
Prdx6	8.64496e-127	0.633767	0.715	0.549	1.8125e-122	G1
Ly6a	1.86798e-126	0.406403	0.978	0.921	3.91641e-122	G1
Entpd2	2.73115e-126	0.804506	0.276	0.119	5.72613e-122	G1
Atp5e	1.07342e-124	0.376603	0.966	0.906	2.25052e-120	G1
Cgref1	2.08593e-124	2.20023	0.134	0.036	4.37336e-120	G1
Dnajc25	2.3519e-123	1.02135	0.521	0.358	4.931e-119	G1
Slc50a1	2.98847e-123	0.836367	0.609	0.441	6.26563e-119	G1
Slc2a13	3.68909e-123	1.60749	0.167	0.053	7.73455e-119	G1
Klhl13	3.68991e-123	1.25292	0.192	0.067	7.73626e-119	G1
Lrrn2	4.77729e-123	1.50244	0.222	0.087	1.00161e-118	G1
Ncald	3.07354e-122	1.85119	0.118	0.029	6.44398e-118	G1
Gpx7	7.00543e-122	0.751903	0.719	0.583	1.46876e-117	G1
Ecm2	9.42737e-122	0.832432	0.148	0.042	1.97654e-117	G1
Loxl2	1.22581e-121	0.750282	0.73	0.617	2.57003e-117	G1
Sash1	3.56495e-121	0.917241	0.318	0.153	7.47428e-117	G1
Plod2	6.73881e-121	0.65503	0.749	0.605	1.41286e-116	G1
Svbp	9.87383e-121	0.843699	0.623	0.472	2.07015e-116	G1
Sar1a	1.51574e-120	0.589447	0.782	0.666	3.1779e-116	G1
Chsy3	2.58464e-120	1.41993	0.267	0.118	5.41897e-116	G1
Idh1	4.70921e-120	0.973178	0.425	0.252	9.87333e-116	G1
Arf4	2.03191e-119	0.389634	0.929	0.85	4.26011e-115	G1
Sult1e1	2.04398e-119	3.27688	0.062	0.007	4.2854e-115	G1
Ntrk1	4.18797e-119	1.79776	0.122	0.031	8.7805e-115	G1
Barx1	1.02998e-118	0.744352	0.677	0.51	2.15946e-114	G1
Ifi207	5.35072e-118	0.775994	0.492	0.31	1.12183e-113	G1
Draxin	5.68042e-118	2.46533	0.09	0.017	1.19096e-113	G1
Socs2	1.81679e-117	1.17105	0.298	0.142	3.80908e-113	G1
Lrp3	1.93445e-117	2.24913	0.1	0.022	4.05577e-113	G1
Sh3bgrl3	6.40639e-117	0.556366	0.884	0.782	1.34316e-112	G1
Gadd45b	6.47827e-117	0.888717	0.607	0.458	1.35823e-112	G1
Pros1	7.32712e-117	0.924203	0.449	0.276	1.5362e-112	G1
Swi5	1.09577e-116	0.493103	0.93	0.841	2.2974e-112	G1
Fap	2.53704e-116	1.01172	0.246	0.104	5.31915e-112	G1
Mt2	1.21544e-115	0.40568	0.831	0.663	2.54828e-111	G1
Deptor	1.2609e-115	2.18794	0.092	0.018	2.64361e-111	G1
Sec13	3.34743e-115	0.792451	0.652	0.503	7.01823e-111	G1
Pmepa1	5.8964e-115	0.772689	0.721	0.598	1.23624e-110	G1
Ccnd2	2.62028e-114	0.95818	0.446	0.273	5.49367e-110	G1
Matn2	3.25192e-114	1.40963	0.303	0.153	6.81798e-110	G1
Emilin1	3.76487e-114	0.849397	0.571	0.395	7.89343e-110	G1
Pdzd2	4.3232e-114	1.03368	0.2	0.075	9.06402e-110	G1
Ndn	1.55678e-113	0.801998	0.347	0.182	3.26394e-109	G1
Asic3	2.89073e-113	2.95667	0.078	0.013	6.0607e-109	G1
Marcks	2.98426e-113	0.485973	0.775	0.645	6.25681e-109	G1
Cacna1c	3.8883e-113	2.16669	0.116	0.029	8.15222e-109	G1
Cndp2	1.02365e-112	0.964463	0.379	0.214	2.1462e-108	G1
P3h3	1.35287e-112	1.01274	0.399	0.231	2.83642e-108	G1
Slit2	2.15264e-112	1.37717	0.259	0.115	4.51322e-108	G1
Jtb	2.26479e-112	0.894679	0.532	0.369	4.74836e-108	G1
Calcrl	2.73585e-110	1.63237	0.184	0.068	5.73599e-106	G1
Kcne4	3.05629e-110	2.59599	0.08	0.014	6.40781e-106	G1
Nudt4	3.80639e-110	1.02796	0.476	0.318	7.98047e-106	G1
Gem	8.11649e-110	0.727943	0.506	0.322	1.7017e-105	G1
Mmp14	8.20898e-110	0.761949	0.645	0.508	1.72109e-105	G1
St6galnac5	1.01986e-109	2.41535	0.066	0.009	2.13824e-105	G1
Adh1	1.85424e-109	1.40035	0.096	0.021	3.88761e-105	G1
Fmo1	5.72246e-109	1.53832	0.116	0.03	1.19977e-104	G1
Pde1a	6.46791e-109	1.08222	0.339	0.18	1.35606e-104	G1
Gpc6	1.8331e-108	0.720042	0.42	0.245	3.84327e-104	G1
Plac8	2.50438e-108	0.472693	0.934	0.826	5.25068e-104	G1
Adprh	6.94429e-108	0.975335	0.421	0.257	1.45594e-103	G1
Runx1	7.83224e-108	0.79344	0.57	0.41	1.64211e-103	G1
Fndc3b	8.22802e-108	0.714264	0.712	0.591	1.72509e-103	G1
Pdia6	8.2619e-108	0.421744	0.924	0.837	1.73219e-103	G1
Prdx5	1.34464e-107	0.423004	0.91	0.812	2.81917e-103	G1
Enpp1	1.38235e-107	2.68637	0.075	0.013	2.89824e-103	G1
Anxa5	7.99416e-107	0.509015	0.904	0.82	1.67606e-102	G1
Zfp608	1.04275e-106	1.51002	0.189	0.072	2.18623e-102	G1
Dnmt3l	1.2311e-106	2.15169	0.117	0.032	2.58111e-102	G1
Cadps	2.59142e-106	4.27147	0.043	0.003	5.43317e-102	G1
Mxd4	5.04027e-106	0.751172	0.501	0.331	1.05674e-101	G1
Acly	8.64632e-106	0.803905	0.524	0.365	1.81279e-101	G1
Tmem176a	9.50927e-106	0.617124	0.83	0.739	1.99371e-101	G1
Ddost	1.28986e-105	0.540542	0.798	0.678	2.70431e-101	G1
Dcbld2	2.05372e-105	1.15402	0.391	0.234	4.30584e-101	G1
Psd3	3.46952e-105	1.29184	0.304	0.156	7.27419e-101	G1
Thy1	2.92327e-104	1.23573	0.32	0.17	6.12894e-100	G1
Nox4	7.80403e-104	0.992059	0.116	0.031	1.63619e-99	G1
P4ha2	1.03309e-103	0.93775	0.541	0.396	2.16597e-99	G1
Astn2	1.51617e-103	1.81899	0.082	0.016	3.1788e-99	G1
Col6a1	1.36403e-102	0.624243	0.858	0.781	2.85984e-98	G1
Tmed2	1.81587e-102	0.518686	0.823	0.717	3.80714e-98	G1
Sh3glb1	2.14809e-102	0.473113	0.857	0.762	4.50368e-98	G1
Mmp23	3.56882e-101	0.642299	0.75	0.632	7.48239e-97	G1
Fndc5	6.6344e-101	2.77837	0.075	0.014	1.39097e-96	G1
Ggt5	1.04129e-99	1.19329	0.089	0.019	2.18316e-95	G1
Tceal9	1.93743e-99	0.490641	0.84	0.737	4.06202e-95	G1
Erlec1	2.35769e-99	0.851555	0.488	0.333	4.94314e-95	G1
Sphk1	5.32323e-99	1.60867	0.198	0.082	1.11607e-94	G1
Epb41l3	2.87669e-98	1.52705	0.128	0.039	6.03127e-94	G1
Gpr180	2.94276e-98	1.03962	0.386	0.234	6.1698e-94	G1
A4galt	4.44583e-98	1.769	0.135	0.043	9.32113e-94	G1
Fkbp14	6.49545e-98	1.07485	0.363	0.213	1.36184e-93	G1
Selenow	1.07789e-97	0.404735	0.951	0.901	2.25991e-93	G1
Fbln7	1.70748e-97	2.89229	0.066	0.011	3.5799e-93	G1
Fgd5	1.91963e-97	1.57724	0.166	0.062	4.0247e-93	G1
Pofut2	4.69933e-97	0.819963	0.509	0.356	9.85263e-93	G1
Dad1	5.13035e-97	0.439111	0.915	0.822	1.07563e-92	G1
Tnxb	2.04118e-96	0.537614	0.514	0.344	4.27953e-92	G1
Adam23	9.89921e-96	1.35924	0.185	0.073	2.07547e-91	G1
Ar	1.57936e-95	0.586666	0.401	0.234	3.31128e-91	G1
Lhx8	3.89418e-95	3.37113	0.049	0.005	8.16453e-91	G1
Laptm4a	3.98424e-95	0.337195	0.925	0.851	8.35335e-91	G1
Ssc5d	5.19663e-95	1.337	0.163	0.06	1.08953e-90	G1
Aebp1	7.38854e-95	0.36658	0.934	0.895	1.54908e-90	G1
Arpc3	8.54236e-95	0.504646	0.821	0.721	1.79099e-90	G1
Mycbp2	1.63566e-94	0.855005	0.584	0.455	3.42932e-90	G1
Gm17501	8.70445e-94	2.35605	0.089	0.021	1.82497e-89	G1
Sec62	1.31698e-93	0.431757	0.827	0.733	2.76117e-89	G1
Ifi208	2.61604e-93	2.04081	0.077	0.016	5.48478e-89	G1
Jak1	6.08766e-93	0.589252	0.735	0.636	1.27634e-88	G1
Dnajb1	7.7062e-93	1.04122	0.559	0.436	1.61568e-88	G1
Nrcam	2.32954e-92	3.07721	0.059	0.009	4.88412e-88	G1
Spcs1	3.31871e-92	0.499816	0.902	0.78	6.95802e-88	G1
Thbs2	2.23926e-91	1.25105	0.187	0.077	4.69483e-87	G1
Tacc1	9.47978e-91	0.753947	0.411	0.257	1.98753e-86	G1
Has2os	1.63762e-90	1.46584	0.135	0.046	3.43344e-86	G1
Fzd4	2.9387e-90	1.22811	0.209	0.092	6.16127e-86	G1
Acvr2a	3.87567e-90	1.29551	0.212	0.095	8.12573e-86	G1
Sh3bgrl	4.01653e-89	0.752133	0.545	0.408	8.42107e-85	G1
Fmnl2	7.68551e-89	0.971607	0.342	0.197	1.61135e-84	G1
Fkbp1a	8.5246e-89	0.45649	0.893	0.794	1.78727e-84	G1
Kdelr1	1.50694e-88	0.512698	0.807	0.692	3.15945e-84	G1
Itgb5	1.84707e-88	0.775857	0.3	0.158	3.87256e-84	G1
Thbs4	2.88438e-88	3.6262	0.044	0.005	6.0474e-84	G1
Rab13	6.67181e-88	0.929296	0.421	0.275	1.39881e-83	G1
Rpn2	8.56183e-88	0.529409	0.697	0.579	1.79507e-83	G1
Pdia5	2.38836e-87	1.13856	0.342	0.206	5.00744e-83	G1
Cox6c	1.3188e-86	0.346017	0.943	0.871	2.765e-82	G1
Ube2w	3.76182e-86	0.92425	0.387	0.244	7.88703e-82	G1
Fkbp10	5.77673e-86	0.709047	0.594	0.468	1.21115e-81	G1
Anpep	7.59355e-86	1.54221	0.089	0.023	1.59206e-81	G1
Agmo	1.02548e-85	2.21583	0.044	0.005	2.15001e-81	G1
Ank2	1.1295e-85	1.01062	0.28	0.148	2.3681e-81	G1
Scara5	1.43182e-85	0.398247	0.191	0.078	3.00195e-81	G1
Selenof	1.77118e-85	0.427106	0.834	0.745	3.71346e-81	G1
Csf1	2.13996e-85	0.588472	0.647	0.507	4.48664e-81	G1
Olfml1	7.6333e-85	0.880997	0.102	0.029	1.6004e-80	G1
Golim4	9.00224e-85	0.873522	0.385	0.242	1.88741e-80	G1
Uba52	9.7904e-85	0.403238	0.82	0.704	2.05266e-80	G1
Sphkap	1.82472e-84	3.69908	0.038	0.003	3.8257e-80	G1
Ap1s2	1.89151e-84	1.47071	0.127	0.043	3.96575e-80	G1
Slc1a3	1.8927e-84	1.65752	0.176	0.074	3.96824e-80	G1
Sema7a	2.8726e-84	2.85954	0.058	0.01	6.02269e-80	G1
Rnf165	5.22617e-84	1.89383	0.09	0.024	1.09572e-79	G1
Srgap1	5.85094e-84	0.934069	0.334	0.193	1.22671e-79	G1
Lsp1	6.25484e-84	0.629075	0.442	0.292	1.31139e-79	G1
Plxdc2	7.35818e-84	0.306915	0.54	0.374	1.54272e-79	G1
Armh4	7.43912e-84	1.34727	0.184	0.078	1.55969e-79	G1
Sec22b	1.41963e-83	0.736045	0.565	0.434	2.97639e-79	G1
Bloc1s1	1.55791e-83	1.18243	0.24	0.119	3.26631e-79	G1
Mtch1	3.44364e-83	0.516336	0.731	0.624	7.21994e-79	G1
Aldh1a3	5.33077e-83	1.47223	0.344	0.205	1.11765e-78	G1
Nenf	7.25715e-83	0.403835	0.888	0.802	1.52153e-78	G1
Ank	1.0541e-82	1.82406	0.101	0.029	2.21003e-78	G1
Ccn5	4.10529e-82	3.00226	0.053	0.008	8.60715e-78	G1
Slc9a9	4.77303e-82	1.4327	0.092	0.025	1.00071e-77	G1
Cmklr1	5.27734e-82	1.44798	0.067	0.014	1.10645e-77	G1
Trarg1	5.98604e-82	4.42129	0.031	0.002	1.25503e-77	G1
Plpp1	1.10732e-81	0.908616	0.456	0.317	2.3216e-77	G1
Tnfsf13b	1.5419e-81	1.25064	0.144	0.054	3.23274e-77	G1
Yipf5	1.55044e-81	0.604436	0.619	0.498	3.25066e-77	G1
Tgfbr2	2.03305e-81	0.52424	0.551	0.408	4.26249e-77	G1
Mir99ahg	2.27686e-81	0.930441	0.47	0.329	4.77366e-77	G1
Calu	4.09625e-81	0.454107	0.777	0.678	8.5882e-77	G1
Ppp1r14a	6.50986e-81	2.47403	0.069	0.015	1.36486e-76	G1
Gm266	1.10895e-80	2.59081	0.068	0.014	2.32502e-76	G1
Dchs2	1.30819e-80	1.74386	0.06	0.011	2.74275e-76	G1
Rasl11a	3.19499e-80	0.618373	0.492	0.33	6.69861e-76	G1
Selenos	4.65419e-80	0.449128	0.8	0.696	9.75798e-76	G1
Scara3	1.13363e-79	0.814391	0.194	0.086	2.37677e-75	G1
P3h1	1.34931e-79	0.852946	0.416	0.277	2.82895e-75	G1
Colgalt1	1.48549e-79	0.712326	0.555	0.428	3.11448e-75	G1
Romo1	5.33786e-79	0.458688	0.755	0.66	1.11914e-74	G1
Akap12	1.01155e-78	0.312677	0.183	0.077	2.12082e-74	G1
Rftn2	1.16515e-78	1.39013	0.084	0.022	2.44284e-74	G1
Rora	1.2565e-78	0.731677	0.487	0.346	2.63438e-74	G1
Elob	1.83213e-78	0.333783	0.97	0.909	3.84124e-74	G1
Ryk	2.77323e-78	0.592257	0.634	0.529	5.81435e-74	G1
Ccl7	5.04752e-78	0.576093	0.884	0.768	1.05826e-73	G1
Ckb	5.32493e-78	1.10357	0.291	0.163	1.11642e-73	G1
Mrpl52	5.88712e-78	0.365995	0.885	0.791	1.23429e-73	G1
Xbp1	6.68624e-78	0.552126	0.664	0.542	1.40184e-73	G1
Slc39a14	1.78315e-77	0.782302	0.436	0.291	3.73855e-73	G1
Lamc1	2.13086e-77	0.486382	0.594	0.459	4.46756e-73	G1
Stox2	4.8137e-77	1.12406	0.111	0.036	1.00924e-72	G1
Maged2	7.02945e-77	0.696602	0.59	0.473	1.47379e-72	G1
Rtraf	8.30521e-77	0.482301	0.778	0.667	1.74127e-72	G1
Ptgfrn	3.33576e-76	0.833985	0.402	0.266	6.99376e-72	G1
Scand1	4.0216e-76	0.461046	0.684	0.568	8.43169e-72	G1
Sgcb	6.50082e-76	1.20976	0.235	0.122	1.36296e-71	G1
Calhm5	1.71197e-75	1.28223	0.127	0.046	3.58931e-71	G1
Chl1	2.23317e-75	0.788207	0.691	0.578	4.68207e-71	G1
Bmp1	2.60595e-75	0.557506	0.597	0.455	5.46363e-71	G1
Atp5mpl	2.80645e-75	0.428829	0.805	0.714	5.88401e-71	G1
Mafb	3.23703e-75	1.10111	0.099	0.03	6.78676e-71	G1
Tril	4.23303e-75	1.68363	0.103	0.033	8.87497e-71	G1
Sdk1	7.15435e-75	0.842481	0.423	0.277	1.49998e-70	G1
Copb2	7.38218e-75	0.565537	0.666	0.566	1.54775e-70	G1
Arsi	1.37553e-74	1.28932	0.207	0.101	2.88393e-70	G1
Rnf125	2.44016e-74	2.15146	0.065	0.014	5.11603e-70	G1
Cdc42ep5	6.10577e-74	0.789546	0.436	0.303	1.28014e-69	G1
Gsc	6.18316e-74	1.71786	0.055	0.01	1.29636e-69	G1
Txndc5	8.40981e-74	0.484988	0.731	0.63	1.7632e-69	G1
Zfp423	1.68034e-73	1.93393	0.056	0.011	3.52301e-69	G1
Fbxl7	4.76932e-73	1.04487	0.205	0.098	9.99935e-69	G1
Ier2	6.37652e-73	0.442501	0.851	0.763	1.3369e-68	G1
Hif1a	1.04379e-72	0.632886	0.655	0.557	2.18841e-68	G1
Mest	1.30403e-72	1.49775	0.068	0.016	2.73403e-68	G1
Snai1	1.51338e-72	0.90374	0.357	0.224	3.17296e-68	G1
Cd164	2.42236e-72	0.674098	0.525	0.404	5.07871e-68	G1
Nr1h3	3.90857e-72	1.32611	0.121	0.044	8.1947e-68	G1
Sec16b	6.58606e-72	1.50591	0.139	0.055	1.38083e-67	G1
Rbms3	8.1565e-72	0.599305	0.668	0.553	1.71009e-67	G1
Six2	9.03961e-72	2.2529	0.08	0.022	1.89524e-67	G1
Rab15	3.08812e-71	2.09247	0.094	0.029	6.47455e-67	G1
Tmem59	3.31977e-71	0.466808	0.729	0.63	6.96022e-67	G1
Tmem45a	9.3055e-71	0.747005	0.444	0.303	1.95099e-66	G1
S100a6	1.32969e-70	0.266309	0.999	0.991	2.78783e-66	G1
Ifi27l2a	1.4758e-70	0.541439	0.937	0.918	3.09416e-66	G1
Ctsb	1.61545e-70	0.348825	0.89	0.808	3.38695e-66	G1
Pcdh18	2.04313e-70	0.959371	0.112	0.039	4.28362e-66	G1
Smarca1	4.27155e-70	1.82688	0.079	0.022	8.95573e-66	G1
8030451A03Rik	4.68979e-70	1.52001	0.126	0.047	9.83261e-66	G1
Ndufa4	5.21148e-70	0.319804	0.958	0.882	1.09264e-65	G1
Maged1	2.47762e-69	0.455159	0.718	0.623	5.19458e-65	G1
Ccn2	2.54304e-69	1.40694	0.23	0.119	5.33174e-65	G1
Hsp90b1	6.35771e-69	0.262372	0.979	0.948	1.33296e-64	G1
Crocc2	6.96072e-69	3.17874	0.044	0.007	1.45938e-64	G1
AW112010	7.2031e-69	0.622774	0.677	0.568	1.5102e-64	G1
Ckap4	1.19359e-68	0.409443	0.787	0.698	2.50249e-64	G1
Socs1	2.01844e-68	0.861703	0.411	0.277	4.23186e-64	G1
Npr3	3.12522e-68	3.45534	0.032	0.003	6.55233e-64	G1
Reep5	8.14342e-68	0.441903	0.823	0.731	1.70735e-63	G1
Mpc2	1.73295e-67	0.451465	0.676	0.561	3.63329e-63	G1
Npdc1	1.99307e-67	0.493046	0.686	0.579	4.17866e-63	G1
Hecw2	3.4673e-67	1.27472	0.076	0.02	7.26954e-63	G1
Gramd3	3.60477e-67	1.06448	0.203	0.101	7.55775e-63	G1
Plcb4	4.41088e-67	0.972731	0.192	0.093	9.24785e-63	G1
Srp9	3.88884e-66	0.415205	0.803	0.706	8.15335e-62	G1
Hhipl1	6.52852e-66	1.72741	0.089	0.028	1.36877e-61	G1
Emp1	7.11453e-66	0.481075	0.656	0.542	1.49163e-61	G1
Medag	1.22428e-65	0.48953	0.529	0.395	2.56683e-61	G1
Sorcs2	2.27748e-65	1.9123	0.075	0.021	4.77496e-61	G1
S100b	2.6549e-65	1.82187	0.055	0.012	5.56627e-61	G1
Arf5	3.31327e-65	0.367516	0.875	0.795	6.9466e-61	G1
Nucb2	3.48291e-65	0.630274	0.541	0.426	7.30226e-61	G1
H2aj	3.62995e-65	0.395592	0.782	0.694	7.61055e-61	G1
Septin11	3.68369e-65	0.611821	0.535	0.415	7.72323e-61	G1
Veph1	3.91479e-65	2.20564	0.039	0.006	8.20775e-61	G1
Srpr	7.63963e-65	0.474185	0.681	0.589	1.60173e-60	G1
Igfbp5	9.5313e-65	0.416799	0.268	0.147	1.99833e-60	G1
Kcnma1	1.06258e-64	2.54535	0.059	0.013	2.2278e-60	G1
Bckdhb	1.34091e-64	1.19986	0.233	0.128	2.81135e-60	G1
Slc10a6	1.42764e-64	0.950511	0.147	0.062	2.9932e-60	G1
Galnt16	1.60855e-64	0.92684	0.085	0.026	3.37248e-60	G1
Tnik	2.07122e-64	1.57438	0.064	0.015	4.34252e-60	G1
Apbb1ip	3.08081e-64	0.526134	0.638	0.522	6.45922e-60	G1
Sncg	5.5373e-64	2.56472	0.057	0.013	1.16095e-59	G1
Lamp2	5.90124e-64	0.438579	0.71	0.63	1.23725e-59	G1
Frem1	8.96559e-64	3.32456	0.03	0.003	1.87973e-59	G1
Myo1b	1.0705e-63	1.4984	0.163	0.075	2.2444e-59	G1
Wipi1	1.47168e-63	0.752931	0.414	0.292	3.08552e-59	G1
Arhgap31	1.59001e-63	1.12608	0.253	0.145	3.33362e-59	G1
Sytl2	1.90687e-63	0.771992	0.075	0.021	3.99794e-59	G1
Ccdc12	3.6499e-63	0.518868	0.609	0.498	7.65237e-59	G1
Saa1	7.47755e-63	3.04155	0.04	0.006	1.56774e-58	G1
Psma3	8.11291e-63	0.363392	0.857	0.763	1.70095e-58	G1
Zfyve28	9.12989e-63	2.25147	0.042	0.007	1.91417e-58	G1
Dgkh	1.17384e-62	1.29404	0.189	0.094	2.46107e-58	G1
Mrps21	1.30362e-62	0.450858	0.746	0.642	2.73317e-58	G1
Peg3	1.33875e-62	1.53067	0.091	0.03	2.80683e-58	G1
Col27a1	2.22571e-62	0.969522	0.246	0.138	4.66643e-58	G1
Agxt	2.30687e-62	3.35722	0.033	0.004	4.83658e-58	G1
Fbxl13	2.33578e-62	2.17347	0.055	0.012	4.8972e-58	G1
Sdc1	2.51102e-62	0.977639	0.362	0.243	5.2646e-58	G1
Tmed10	2.52599e-62	0.343011	0.845	0.768	5.296e-58	G1
Lamtor2	3.25969e-62	0.456138	0.774	0.68	6.83427e-58	G1
Adamts6	3.582e-62	1.44045	0.182	0.089	7.51002e-58	G1
Itga5	4.07987e-62	0.585226	0.534	0.407	8.55385e-58	G1
Ergic3	4.30057e-62	0.492827	0.648	0.537	9.01657e-58	G1
9330154J02Rik	6.08774e-62	1.91919	0.081	0.025	1.27636e-57	G1
Irak3	7.63716e-62	0.768176	0.28	0.167	1.60121e-57	G1
Gdf10	8.25305e-62	0.574593	0.083	0.025	1.73033e-57	G1
Ufm1	1.05336e-61	0.57612	0.615	0.518	2.20847e-57	G1
Hey1	1.33009e-61	2.74726	0.037	0.005	2.78866e-57	G1
Frmd4a	2.70865e-61	1.14181	0.204	0.106	5.67895e-57	G1
Myadm	2.77833e-61	0.607553	0.521	0.405	5.82504e-57	G1
Meox1	3.14383e-61	2.32341	0.041	0.007	6.59135e-57	G1
Acss3	4.17695e-61	1.23023	0.063	0.016	8.7574e-57	G1
Gngt2	2.13201e-60	0.56046	0.355	0.229	4.46996e-56	G1
Adamts17	2.23657e-60	3.05636	0.035	0.005	4.68919e-56	G1
Hoxb5	2.82842e-60	1.26843	0.133	0.056	5.93008e-56	G1
Lpcat2	3.26775e-60	1.95676	0.062	0.016	6.85116e-56	G1
Fyn	3.72443e-60	0.465709	0.319	0.196	7.80863e-56	G1
Golga7	5.71597e-60	0.884682	0.34	0.227	1.19841e-55	G1
Gldc	7.2074e-60	2.91055	0.039	0.006	1.5111e-55	G1
Zfp469	9.29119e-60	1.33567	0.14	0.061	1.94799e-55	G1
Gmds	9.75967e-60	0.772274	0.357	0.24	2.04621e-55	G1
Rgs16	9.85223e-60	0.924962	0.287	0.172	2.06562e-55	G1
Yif1a	1.53866e-59	0.651597	0.532	0.423	3.22596e-55	G1
Gm13889	1.71609e-59	2.6911	0.079	0.024	3.59795e-55	G1
Ramp1	5.70489e-59	1.82253	0.045	0.008	1.19609e-54	G1
Rpl22l1	8.78081e-59	0.26756	0.95	0.884	1.84099e-54	G1
Rnf152	1.02868e-58	2.21155	0.045	0.009	2.15674e-54	G1
Ndufs5	3.04012e-58	0.388078	0.777	0.69	6.37392e-54	G1
Gpr27	7.57373e-58	1.95754	0.036	0.005	1.58791e-53	G1
Vtn	9.29648e-58	1.07553	0.049	0.01	1.9491e-53	G1
Fgf2	1.39598e-57	0.842042	0.256	0.15	2.92681e-53	G1
Atp1a2	1.52662e-57	1.1495	0.088	0.029	3.20071e-53	G1
Sspn	3.15888e-57	0.806649	0.181	0.09	6.62291e-53	G1
Galnt17	3.51842e-57	0.991848	0.055	0.013	7.37672e-53	G1
Pigbos1	4.14063e-57	0.658993	0.465	0.348	8.68124e-53	G1
Csf2rb	6.39292e-57	3.80514	0.035	0.005	1.34034e-52	G1
Atf5	1.05458e-56	0.511374	0.411	0.29	2.21103e-52	G1
Rex1bd	1.27556e-56	0.428224	0.736	0.644	2.67433e-52	G1
Cdkn1c	1.7812e-56	0.380092	0.147	0.065	3.73446e-52	G1
Timm10b	3.02971e-56	0.366573	0.797	0.716	6.35208e-52	G1
Ndufa3	3.38032e-56	0.420133	0.741	0.645	7.08718e-52	G1
Tmem176b	3.40317e-56	0.426438	0.899	0.829	7.13509e-52	G1
Prorsd1	4.35445e-56	0.825403	0.378	0.27	9.12954e-52	G1
Msc	8.87033e-56	1.17872	0.052	0.012	1.85975e-51	G1
Basp1	1.0811e-55	0.349518	0.576	0.44	2.26663e-51	G1
Plod3	1.40264e-55	0.710278	0.461	0.351	2.94077e-51	G1
Rasl12	1.59475e-55	2.20414	0.062	0.017	3.34355e-51	G1
Angptl2	1.86799e-55	0.619973	0.268	0.158	3.91644e-51	G1
Ak1	2.16462e-55	0.838734	0.355	0.243	4.53833e-51	G1
Pam	2.56459e-55	0.528506	0.609	0.51	5.37693e-51	G1
Ndufa11	2.95306e-55	0.364715	0.837	0.746	6.19138e-51	G1
Ddr2	3.76582e-55	0.313801	0.551	0.434	7.89541e-51	G1
Enc1	5.94275e-55	0.66158	0.409	0.289	1.24596e-50	G1
Uqcrq	1.72016e-54	0.292365	0.888	0.81	3.60649e-50	G1
Alkal2	1.76418e-54	1.17261	0.055	0.014	3.69878e-50	G1
Tslp	1.78975e-54	1.60946	0.052	0.012	3.75239e-50	G1
Emc7	3.3052e-54	0.479359	0.651	0.548	6.92968e-50	G1
Kcnt2	3.61185e-54	0.918849	0.134	0.059	7.5726e-50	G1
Sdf4	5.55265e-54	0.481913	0.563	0.46	1.16417e-49	G1
Panx1	6.03388e-54	1.04297	0.19	0.101	1.26506e-49	G1
Tnfsf12	1.05996e-53	0.595553	0.328	0.215	2.22232e-49	G1
Mid1	1.11307e-53	0.908651	0.251	0.148	2.33367e-49	G1
Mxra8	1.35229e-53	0.477646	0.506	0.396	2.83522e-49	G1
Gm11816	2.79941e-53	1.73765	0.036	0.006	5.86924e-49	G1
Prdx1	3.53925e-53	0.299171	0.977	0.919	7.42039e-49	G1
Rnf150	4.50462e-53	0.82436	0.327	0.217	9.44439e-49	G1
Tbca	4.53931e-53	0.377292	0.835	0.745	9.51712e-49	G1
Tppp3	4.75695e-53	0.97729	0.268	0.164	9.97342e-49	G1
Reps2	5.11294e-53	1.47298	0.049	0.011	1.07198e-48	G1
Tmem256	5.54639e-53	0.407598	0.743	0.661	1.16286e-48	G1
Cdc42	6.0464e-53	0.278074	0.892	0.819	1.26769e-48	G1
Sox11	6.16092e-53	1.91055	0.072	0.023	1.2917e-48	G1
Surf4	6.95285e-53	0.398002	0.744	0.66	1.45773e-48	G1
Dapk1	1.36818e-52	0.656981	0.33	0.219	2.86853e-48	G1
Atox1	1.51174e-52	0.287708	0.911	0.837	3.16951e-48	G1
Abhd5	1.56707e-52	1.03664	0.282	0.181	3.28551e-48	G1
Cd248	1.66601e-52	0.340262	0.642	0.527	3.49296e-48	G1
Plpp5	1.76863e-52	0.811271	0.384	0.276	3.70812e-48	G1
Ndufb8	2.5472e-52	0.403075	0.796	0.701	5.34046e-48	G1
Cops9	2.60288e-52	0.39981	0.675	0.587	5.45719e-48	G1
Ccl9	5.57932e-52	2.3323	0.058	0.016	1.16976e-47	G1
Glp2r	6.33119e-52	0.670076	0.407	0.294	1.3274e-47	G1
Trp53i13	7.10955e-52	1.06813	0.238	0.141	1.49059e-47	G1
P3h2	8.44281e-52	2.67108	0.036	0.006	1.77012e-47	G1
Prkg1	1.19256e-51	0.595622	0.412	0.288	2.50033e-47	G1
Arhgef25	1.9119e-51	0.781165	0.199	0.108	4.00848e-47	G1
Nsg1	1.97065e-51	0.957008	0.286	0.185	4.13165e-47	G1
Ilk	2.06786e-51	0.600128	0.486	0.378	4.33548e-47	G1
Sra1	2.77402e-51	0.371132	0.779	0.694	5.81601e-47	G1
Tshz2	4.81175e-51	0.250727	0.765	0.669	1.00883e-46	G1
Praf2	5.09939e-51	0.698078	0.474	0.372	1.06914e-46	G1
Tmem150a	5.66694e-51	0.976749	0.183	0.097	1.18813e-46	G1
Itm2c	7.89592e-51	0.453853	0.584	0.481	1.65546e-46	G1
Gm12158	1.28432e-50	2.61196	0.029	0.004	2.69271e-46	G1
Tpbg	1.57175e-50	0.936329	0.23	0.135	3.29532e-46	G1
Jazf1	1.64943e-50	1.22481	0.094	0.036	3.45819e-46	G1
Ndfip1	2.50607e-50	0.352839	0.706	0.63	5.25422e-46	G1
Rab3il1	3.67753e-50	0.924108	0.086	0.031	7.71031e-46	G1
Csf2rb2	6.11366e-50	3.44877	0.024	0.002	1.28179e-45	G1
Slc24a3	6.3021e-50	1.30023	0.084	0.03	1.3213e-45	G1
Atpif1	7.22528e-50	0.30254	0.874	0.805	1.51485e-45	G1
Serp1	9.76524e-50	0.385099	0.745	0.66	2.04738e-45	G1
Ccdc170	1.07869e-49	1.00506	0.044	0.01	2.26159e-45	G1
Fbln5	1.49748e-49	0.475003	0.146	0.069	3.13963e-45	G1
Septin8	1.5882e-49	0.735254	0.289	0.186	3.32981e-45	G1
Enah	1.61295e-49	0.744543	0.307	0.201	3.38171e-45	G1
Atxn10	1.85486e-49	0.494869	0.541	0.443	3.88889e-45	G1
Uap1	2.52533e-49	0.447823	0.692	0.605	5.29461e-45	G1
Prcd	3.50669e-49	1.65062	0.055	0.015	7.35213e-45	G1
Snhg11	4.04741e-49	1.3368	0.037	0.007	8.4858e-45	G1
S100a2	4.12089e-49	1.96713	0.057	0.016	8.63986e-45	G1
Plat	6.31782e-49	0.403505	0.584	0.476	1.32459e-44	G1
Slc25a4	7.60688e-49	0.296244	0.937	0.856	1.59486e-44	G1
Mthfd2l	9.57339e-49	0.913405	0.22	0.128	2.00716e-44	G1
Adora2b	1.43315e-48	0.809305	0.257	0.158	3.00475e-44	G1
Rabac1	1.44223e-48	0.312468	0.741	0.658	3.02379e-44	G1
Sec11a	2.21936e-48	0.393032	0.732	0.647	4.65312e-44	G1
P2ry14	2.77599e-48	0.841515	0.044	0.01	5.82015e-44	G1
Dapk2	3.3484e-48	1.97308	0.04	0.008	7.02026e-44	G1
Or5m3b	3.72271e-48	0.549373	0.362	0.248	7.80503e-44	G1
Antxr1	5.48539e-48	0.443931	0.364	0.25	1.15007e-43	G1
Ccdc102a	6.16201e-48	1.10581	0.145	0.071	1.29193e-43	G1
Gria3	9.56219e-48	0.699202	0.293	0.189	2.00481e-43	G1
Il1r2	1.30405e-47	0.947538	0.299	0.199	2.73407e-43	G1
Chsy1	1.40377e-47	1.03483	0.192	0.107	2.94314e-43	G1
Bdh2	1.75975e-47	0.920161	0.294	0.196	3.68948e-43	G1
Atraid	1.78216e-47	0.596482	0.461	0.36	3.73647e-43	G1
Gnb5	2.35914e-47	1.21957	0.165	0.087	4.94616e-43	G1
Ndufb5	2.63024e-47	0.360176	0.769	0.676	5.51457e-43	G1
Calm1	2.93295e-47	0.252357	0.965	0.902	6.14922e-43	G1
Timm17b	3.87194e-47	0.626042	0.508	0.408	8.11792e-43	G1
Slc6a2	5.54353e-47	2.2404	0.023	0.002	1.16226e-42	G1
Angpt4	6.75324e-47	3.20817	0.028	0.004	1.41589e-42	G1
Pi15	7.52693e-47	1.07393	0.052	0.014	1.5781e-42	G1
Tcf4	9.58218e-47	0.452208	0.467	0.36	2.009e-42	G1
Dennd2a	1.61913e-46	0.660169	0.236	0.142	3.39466e-42	G1
Cntfr	2.08727e-46	1.82483	0.06	0.018	4.37617e-42	G1
Gstt1	2.46476e-46	0.321754	0.259	0.156	5.16762e-42	G1
Fgf18	2.54945e-46	1.1041	0.123	0.057	5.34518e-42	G1
Bet1l	2.68954e-46	0.644716	0.365	0.263	5.63889e-42	G1
1500011B03Rik	3.47681e-46	0.791326	0.375	0.278	7.28948e-42	G1
Mia3	5.09143e-46	0.542086	0.48	0.383	1.06747e-41	G1
Rer1	8.97069e-46	0.382154	0.756	0.671	1.8808e-41	G1
Gm56768	1.15454e-45	0.630867	0.371	0.265	2.4206e-41	G1
Myh9	1.32745e-45	0.532634	0.57	0.488	2.78314e-41	G1
Srm	1.72802e-45	0.430333	0.682	0.584	3.62296e-41	G1
Sh3pxd2b	1.73062e-45	0.586806	0.411	0.304	3.62841e-41	G1
Chst12	2.04535e-45	0.792309	0.286	0.189	4.28828e-41	G1
Nova1	2.10259e-45	0.480957	0.164	0.085	4.4083e-41	G1
Zeb2	2.14325e-45	0.486798	0.686	0.616	4.49354e-41	G1
Spred1	2.46176e-45	0.677539	0.496	0.405	5.16133e-41	G1
Cmya5	3.92755e-45	2.83176	0.036	0.007	8.23451e-41	G1
Lrg1	4.2936e-45	2.69195	0.035	0.007	9.00197e-41	G1
Tspan12	6.74313e-45	1.94114	0.047	0.012	1.41376e-40	G1
5330416C01Rik	8.64834e-45	4.87235	0.017	0.001	1.81321e-40	G1
Dclk1	9.95626e-45	0.318749	0.695	0.589	2.08743e-40	G1
Serpina3f	1.17126e-44	1.32683	0.149	0.076	2.45566e-40	G1
Rnf11	1.26436e-44	0.502434	0.482	0.385	2.65085e-40	G1
Vegfd	1.46344e-44	0.873065	0.432	0.343	3.06825e-40	G1
Trabd2b	2.19559e-44	0.658979	0.259	0.163	4.60326e-40	G1
Runx2	2.37955e-44	1.2678	0.147	0.075	4.98896e-40	G1
Lamp1	2.46047e-44	0.290695	0.731	0.662	5.15862e-40	G1
Ankef1	2.49798e-44	3.7211	0.02	0.002	5.23726e-40	G1
2310039H08Rik	2.89593e-44	0.695597	0.399	0.302	6.07161e-40	G1
Atp5md	2.90351e-44	0.315898	0.831	0.758	6.08751e-40	G1
Sct	3.1649e-44	1.7767	0.026	0.004	6.63552e-40	G1
Ly6k	4.33958e-44	1.44914	0.104	0.045	9.09837e-40	G1
Ndufb2	5.88572e-44	0.372883	0.69	0.614	1.234e-39	G1
Marchf3	6.25396e-44	0.694198	0.374	0.272	1.3112e-39	G1
Fblim1	6.68506e-44	0.921216	0.24	0.149	1.40159e-39	G1
Ism1	7.79895e-44	1.29804	0.037	0.008	1.63513e-39	G1
Loxl4	8.66488e-44	1.79975	0.05	0.014	1.81668e-39	G1
Tpm4	1.08463e-43	0.37818	0.734	0.668	2.27403e-39	G1
Myl12a	1.20479e-43	0.31209	0.897	0.81	2.52596e-39	G1
Lmo4	1.6812e-43	0.604543	0.525	0.433	3.52481e-39	G1
Tmem50a	2.65761e-43	0.354386	0.703	0.617	5.57194e-39	G1
Gm16263	2.89226e-43	2.1029	0.029	0.005	6.06391e-39	G1
Srp14	2.90775e-43	0.343835	0.754	0.678	6.0964e-39	G1
Pik3r1	3.02307e-43	0.811805	0.213	0.126	6.33816e-39	G1
4833422C13Rik	3.06759e-43	2.04249	0.055	0.017	6.43152e-39	G1
Nr2f2	3.09696e-43	0.567202	0.478	0.378	6.49309e-39	G1
Zbtb20	3.42529e-43	0.304945	0.724	0.659	7.18147e-39	G1
Chst2	3.53507e-43	1.8902	0.051	0.015	7.41163e-39	G1
Has1	4.72163e-43	0.57832	0.565	0.474	9.89938e-39	G1
Cp	6.77669e-43	0.355845	0.651	0.541	1.4208e-38	G1
Shc2	7.58375e-43	1.21071	0.045	0.012	1.59001e-38	G1
Celf2	7.84243e-43	0.44057	0.69	0.632	1.64424e-38	G1
Serpina1b	8.32597e-43	2.92334	0.034	0.007	1.74562e-38	G1
Agtr1a	1.18048e-42	1.18605	0.039	0.009	2.47499e-38	G1
Arhgef40	1.20307e-42	0.816629	0.197	0.114	2.52237e-38	G1
Tgfb1i1	1.37653e-42	0.678921	0.382	0.282	2.88603e-38	G1
Fgl2	2.66397e-42	1.04695	0.15	0.078	5.58528e-38	G1
Camk2n1	3.51948e-42	0.418485	0.255	0.16	7.37895e-38	G1
Ssr1	4.42808e-42	0.378385	0.673	0.597	9.2839e-38	G1
Swap70	6.21247e-42	0.757755	0.147	0.076	1.30251e-37	G1
Herpud1	8.33225e-42	0.336303	0.471	0.362	1.74694e-37	G1
Ormdl3	1.07484e-41	0.723847	0.231	0.143	2.2535e-37	G1
Prrx1	1.39201e-41	0.270353	0.635	0.495	2.9185e-37	G1
Thbs3	1.39948e-41	0.714714	0.247	0.157	2.93414e-37	G1
Fstl3	1.5073e-41	0.864115	0.228	0.141	3.16021e-37	G1
Calml4	3.30468e-41	0.735872	0.375	0.279	6.92859e-37	G1
Rhoc	4.50877e-41	0.30417	0.85	0.762	9.45308e-37	G1
Ccdc8	4.51461e-41	1.22229	0.109	0.05	9.46532e-37	G1
Tmem208	5.63397e-41	0.475875	0.577	0.494	1.18122e-36	G1
Nav1	9.34998e-41	0.376368	0.503	0.401	1.96032e-36	G1
Erp44	1.458e-40	0.431252	0.578	0.493	3.05684e-36	G1
Entpd1	1.8947e-40	1.54272	0.035	0.008	3.97243e-36	G1
Smoc1	2.91722e-40	3.47608	0.026	0.004	6.11624e-36	G1
Gm12796	4.18135e-40	1.55871	0.055	0.017	8.76663e-36	G1
Niban1	9.22227e-40	0.79179	0.119	0.058	1.93354e-35	G1
Lama1	9.8746e-40	2.61188	0.029	0.005	2.07031e-35	G1
Chrm3	1.01572e-39	0.368818	0.084	0.033	2.12957e-35	G1
S100a1	1.46316e-39	0.315062	0.909	0.829	3.06766e-35	G1
Rasa3	1.49564e-39	0.981159	0.131	0.066	3.13577e-35	G1
Hoxb5os	1.7725e-39	1.89393	0.036	0.008	3.71623e-35	G1
Nop10	1.91277e-39	0.299494	0.792	0.696	4.0103e-35	G1
Lbh	3.01142e-39	0.864898	0.305	0.215	6.31374e-35	G1
Prrc1	3.76964e-39	0.526321	0.448	0.354	7.90343e-35	G1
Gm15867	5.92599e-39	1.38511	0.077	0.03	1.24244e-34	G1
Rhoq	6.00534e-39	0.481386	0.418	0.321	1.25908e-34	G1
Fbln1	7.56711e-39	0.342317	0.485	0.387	1.58652e-34	G1
Ccn1	9.21184e-39	0.399833	0.502	0.395	1.93135e-34	G1
Txndc15	9.50763e-39	0.642068	0.353	0.26	1.99337e-34	G1
Gnb2	1.00103e-38	0.277452	0.857	0.789	2.09876e-34	G1
Adamts19	1.02206e-38	1.27005	0.071	0.027	2.14285e-34	G1
Slc7a10	1.27934e-38	4.75811	0.015	0.001	2.68227e-34	G1
Runx1t1	1.386e-38	0.487398	0.103	0.046	2.90588e-34	G1
2600014E21Rik	1.861e-38	3.5357	0.021	0.003	3.90176e-34	G1
Cstad	1.94995e-38	1.67567	0.041	0.011	4.08827e-34	G1
Fetub	2.24496e-38	2.47091	0.031	0.006	4.70679e-34	G1
Gab2	5.15961e-38	0.590201	0.402	0.309	1.08176e-33	G1
Shc4	5.3761e-38	2.51061	0.039	0.01	1.12715e-33	G1
Txndc17	5.54411e-38	0.275752	0.815	0.736	1.16238e-33	G1
Cmtm3	5.73969e-38	0.564828	0.419	0.326	1.20338e-33	G1
Nudcd2	8.03906e-38	0.521487	0.523	0.439	1.68547e-33	G1
Mdfic	8.32886e-38	0.754059	0.291	0.202	1.74623e-33	G1
Dio2	9.61771e-38	1.3062	0.035	0.008	2.01645e-33	G1
Ywhab	3.75428e-37	0.284825	0.766	0.697	7.87123e-33	G1
Gc	5.92673e-37	3.2561	0.019	0.002	1.2426e-32	G1
Aga	6.63062e-37	0.707398	0.33	0.241	1.39018e-32	G1
Dynlrb1	9.28734e-37	0.264279	0.869	0.79	1.94718e-32	G1
Cebpa	1.10363e-36	1.45789	0.059	0.021	2.31387e-32	G1
Gm2814	1.19213e-36	2.55653	0.021	0.003	2.49942e-32	G1
Cd1d1	1.5619e-36	1.4481	0.085	0.037	3.27468e-32	G1
Mydgf	1.5754e-36	0.312	0.707	0.634	3.30298e-32	G1
Pxdn	1.68529e-36	0.662488	0.285	0.196	3.53337e-32	G1
Ptgr1	1.74556e-36	0.894988	0.188	0.113	3.65974e-32	G1
Apbb2	2.51084e-36	0.442641	0.372	0.275	5.26423e-32	G1
Abcc3	2.56401e-36	1.62172	0.072	0.028	5.37571e-32	G1
S1pr1	3.06255e-36	1.39957	0.092	0.041	6.42094e-32	G1
Il15ra	3.09414e-36	0.754659	0.253	0.169	6.48717e-32	G1
Lama4	5.18777e-36	0.35242	0.573	0.488	1.08767e-31	G1
Ghr	6.18184e-36	0.48959	0.433	0.335	1.29609e-31	G1
Arl15	1.09734e-35	0.571336	0.324	0.234	2.30069e-31	G1
Msrb1	1.36103e-35	0.644015	0.393	0.308	2.85353e-31	G1
Dchs1	1.39505e-35	1.53365	0.05	0.016	2.92486e-31	G1
Ccl8	1.41387e-35	0.537078	0.19	0.113	2.96433e-31	G1
Agtr2	1.65962e-35	3.55269	0.016	0.002	3.47955e-31	G1
Adamtsl2	2.02355e-35	2.98964	0.015	0.001	4.24258e-31	G1
Armcx4	2.36415e-35	1.33033	0.062	0.023	4.95667e-31	G1
Thra	2.52019e-35	0.438701	0.381	0.289	5.28383e-31	G1
Glul	2.56824e-35	0.511509	0.237	0.153	5.38457e-31	G1
Sh3kbp1	2.66892e-35	0.656618	0.32	0.23	5.59566e-31	G1
Slc11a1	3.02072e-35	2.39644	0.032	0.008	6.33323e-31	G1
Nol3	3.94631e-35	1.11753	0.113	0.056	8.27384e-31	G1
Gpsm3	3.99585e-35	0.693361	0.207	0.129	8.37771e-31	G1
Emc2	4.07767e-35	0.484463	0.557	0.475	8.54924e-31	G1
Nudt18	4.28082e-35	0.883788	0.203	0.128	8.97516e-31	G1
Enox1	5.04503e-35	0.729968	0.239	0.157	1.05774e-30	G1
Hexa	5.19666e-35	0.55869	0.38	0.295	1.08953e-30	G1
Tnf	5.35787e-35	2.20625	0.039	0.011	1.12333e-30	G1
Acyp2	6.52373e-35	0.583821	0.354	0.265	1.36776e-30	G1
Tceal8	7.50582e-35	0.387386	0.62	0.552	1.57367e-30	G1
Ly6h	9.73671e-35	2.18175	0.023	0.004	2.0414e-30	G1
Nos1	9.98528e-35	2.27238	0.014	0.001	2.09351e-30	G1
BC028528	1.02904e-34	0.844205	0.215	0.137	2.15749e-30	G1
Clstn2	1.06455e-34	1.94262	0.056	0.019	2.23193e-30	G1
Lgmn	1.10704e-34	0.421991	0.612	0.542	2.32101e-30	G1
St6galnac2	1.26664e-34	2.62138	0.024	0.004	2.65564e-30	G1
Tmod2	1.31543e-34	0.44893	0.055	0.019	2.75794e-30	G1
Pitpnc1	1.39414e-34	0.914091	0.1	0.047	2.92295e-30	G1
Pcbp4	1.41694e-34	0.90667	0.155	0.088	2.97075e-30	G1
Septin7	1.71784e-34	0.263033	0.818	0.751	3.60163e-30	G1
Arhgef6	1.80138e-34	1.30434	0.055	0.019	3.77677e-30	G1
Filip1	2.25906e-34	0.875512	0.159	0.091	4.73634e-30	G1
Pigx	2.41932e-34	0.701756	0.336	0.253	5.07234e-30	G1
Tmem223	2.73567e-34	0.635458	0.329	0.241	5.73561e-30	G1
Tmem9b	3.45674e-34	0.689008	0.352	0.268	7.24739e-30	G1
Gm13944	3.54221e-34	3.19598	0.016	0.002	7.42659e-30	G1
Mcfd2	3.56522e-34	0.519764	0.514	0.437	7.47484e-30	G1
Tmem132e	3.86827e-34	3.54597	0.017	0.002	8.11022e-30	G1
Pcdhb7	4.91124e-34	2.14825	0.036	0.009	1.02969e-29	G1
Hebp1	5.26049e-34	0.611887	0.311	0.226	1.10291e-29	G1
Hmgcs2	5.33463e-34	1.90483	0.033	0.008	1.11846e-29	G1
Ssbp2	5.51357e-34	0.489726	0.399	0.309	1.15598e-29	G1
D330050G23Rik	5.91842e-34	1.66618	0.044	0.013	1.24086e-29	G1
Uba5	5.93734e-34	0.547034	0.368	0.281	1.24482e-29	G1
Rgs4	6.08982e-34	1.92773	0.022	0.004	1.27679e-29	G1
C1qtnf3	9.05508e-34	4.57671	0.014	0.001	1.89849e-29	G1
Rasa4	9.54983e-34	1.80914	0.031	0.007	2.00222e-29	G1
Sema6a	1.24828e-33	0.675396	0.147	0.082	2.61715e-29	G1
Cox4i2	1.41206e-33	1.65552	0.09	0.042	2.96053e-29	G1
Igdcc4	1.50101e-33	1.20675	0.078	0.033	3.14701e-29	G1
Podn	1.60983e-33	0.40022	0.132	0.07	3.37517e-29	G1
Ufc1	2.32341e-33	0.355278	0.63	0.559	4.87126e-29	G1
Cope	2.64506e-33	0.290086	0.778	0.71	5.54563e-29	G1
Ypel3	2.68135e-33	0.361658	0.287	0.199	5.62171e-29	G1
Gm34907	2.8141e-33	1.98208	0.049	0.016	5.90004e-29	G1
Hcfc1r1	3.08032e-33	0.318382	0.69	0.604	6.4582e-29	G1
Stard13	4.54338e-33	0.737521	0.263	0.18	9.52564e-29	G1
Ndufa1	5.33297e-33	0.297229	0.701	0.635	1.11811e-28	G1
Cd276	5.43001e-33	1.21602	0.124	0.066	1.13845e-28	G1
Rexo2	6.14548e-33	0.276986	0.791	0.709	1.28846e-28	G1
Creb3l1	6.37781e-33	0.357919	0.611	0.543	1.33717e-28	G1
Sectm1a	6.89317e-33	2.48182	0.037	0.01	1.44522e-28	G1
Sh3rf3	7.06331e-33	0.890159	0.09	0.041	1.48089e-28	G1
Gm17167	8.96758e-33	1.26561	0.072	0.03	1.88014e-28	G1
Mocs2	1.06832e-32	0.474414	0.495	0.412	2.23983e-28	G1
Dyrk2	1.08591e-32	0.843681	0.153	0.088	2.27672e-28	G1
Dok5	2.07542e-32	1.32165	0.092	0.043	4.35132e-28	G1
Txndc8	2.31754e-32	2.31301	0.019	0.003	4.85896e-28	G1
Qprt	2.38828e-32	1.30988	0.031	0.008	5.00726e-28	G1
Gm15640	2.40569e-32	2.34713	0.045	0.014	5.04377e-28	G1
Acvrl1	2.52271e-32	0.562406	0.273	0.191	5.28912e-28	G1
Dnm3	2.56578e-32	0.839863	0.047	0.015	5.37942e-28	G1
Apold1	2.82405e-32	2.44318	0.025	0.005	5.9209e-28	G1
Tmem14c	3.12417e-32	0.321136	0.689	0.607	6.55014e-28	G1
Adgrl2	3.26363e-32	1.07764	0.07	0.029	6.84252e-28	G1
Naa38	5.28286e-32	0.409733	0.581	0.502	1.1076e-27	G1
Ccdc28b	6.13794e-32	0.803142	0.193	0.122	1.28688e-27	G1
Gadd45a	6.50858e-32	0.733956	0.132	0.072	1.36459e-27	G1
Phex	6.70057e-32	0.967752	0.044	0.014	1.40484e-27	G1
Serinc1	7.29175e-32	0.319953	0.515	0.432	1.52879e-27	G1
Mfge8	9.26694e-32	0.45163	0.402	0.316	1.94291e-27	G1
Ext1	1.41561e-31	0.359686	0.684	0.619	2.96797e-27	G1
Atp6v0d1	1.50996e-31	0.541044	0.437	0.359	3.16579e-27	G1
Pi4k2b	1.63398e-31	0.690776	0.255	0.176	3.42581e-27	G1
Gns	1.64406e-31	0.50752	0.34	0.256	3.44695e-27	G1
Gm6249	1.66907e-31	2.69528	0.023	0.004	3.49938e-27	G1
Ndufb1	1.82346e-31	0.278063	0.737	0.676	3.82306e-27	G1
D130058E05Rik	2.09337e-31	1.80937	0.057	0.022	4.38896e-27	G1
Vdac3	2.5833e-31	0.361913	0.663	0.588	5.41615e-27	G1
Rab4b	2.70523e-31	0.57966	0.395	0.315	5.67178e-27	G1
Alpl	2.91019e-31	1.39214	0.069	0.029	6.1015e-27	G1
Arrdc3	3.24249e-31	0.814646	0.145	0.083	6.7982e-27	G1
Eloc	3.37565e-31	0.317749	0.79	0.715	7.07739e-27	G1
Pdlim4	3.64468e-31	0.430102	0.502	0.419	7.64143e-27	G1
Bet1	4.25314e-31	0.495816	0.463	0.385	8.91714e-27	G1
Rwdd1	5.94764e-31	0.315499	0.688	0.617	1.24698e-26	G1
Gstk1	6.20536e-31	1.10782	0.092	0.044	1.30102e-26	G1
Cox16	6.84496e-31	0.378196	0.596	0.525	1.43511e-26	G1
Gnpnat1	7.95957e-31	0.509353	0.367	0.286	1.6688e-26	G1
Atrnl1	8.0951e-31	0.549257	0.341	0.257	1.69722e-26	G1
Clec2d	9.11581e-31	0.427493	0.354	0.269	1.91122e-26	G1
Ncoa7	9.8776e-31	0.580523	0.279	0.199	2.07094e-26	G1
Emb	9.89258e-31	1.67969	0.106	0.055	2.07408e-26	G1
Cxcl1	1.26892e-30	0.326874	0.857	0.791	2.66041e-26	G1
Kcnq4	1.48207e-30	1.42814	0.029	0.007	3.1073e-26	G1
Col23a1	1.91045e-30	1.75439	0.047	0.016	4.00546e-26	G1
Ntan1	2.15374e-30	0.471303	0.414	0.332	4.51553e-26	G1
Zfp618	2.22264e-30	0.827335	0.113	0.059	4.65999e-26	G1
B830012L14Rik	2.2551e-30	0.674122	0.179	0.11	4.72804e-26	G1
Gstm5	2.55498e-30	0.522311	0.338	0.256	5.35677e-26	G1
Sdhb	4.31016e-30	0.362015	0.637	0.558	9.03668e-26	G1
Adamts5	4.8893e-30	0.269521	0.44	0.352	1.02509e-25	G1
Arfgap3	5.06098e-30	0.519571	0.312	0.231	1.06108e-25	G1
Tm7sf3	5.07353e-30	0.615833	0.234	0.16	1.06372e-25	G1
Fut4	5.40361e-30	2.28737	0.026	0.006	1.13292e-25	G1
Cd2	5.44956e-30	2.56896	0.018	0.003	1.14256e-25	G1
Chd3	5.79901e-30	0.475011	0.244	0.166	1.21582e-25	G1
Slc7a11	6.04237e-30	1.50403	0.035	0.01	1.26684e-25	G1
Bnc2	6.82885e-30	0.587614	0.445	0.367	1.43174e-25	G1
Dnajb3	7.38877e-30	2.61694	0.028	0.007	1.54913e-25	G1
Litaf	7.72183e-30	0.318643	0.632	0.565	1.61896e-25	G1
Pde2a	8.18088e-30	2.0962	0.034	0.009	1.7152e-25	G1
Pcdh9	8.18495e-30	0.930759	0.084	0.039	1.71606e-25	G1
Tgfb1	1.16697e-29	1.01051	0.186	0.119	2.44666e-25	G1
Epas1	1.64569e-29	0.693229	0.227	0.154	3.45036e-25	G1
Mllt3	1.78002e-29	0.57543	0.202	0.13	3.73199e-25	G1
Ece1	2.06232e-29	0.552455	0.205	0.133	4.32386e-25	G1
Tmcc3	2.13199e-29	0.582795	0.105	0.054	4.46994e-25	G1
Ttc28	2.28211e-29	0.395346	0.32	0.236	4.78468e-25	G1
Mageh1	2.28629e-29	0.710927	0.285	0.208	4.79343e-25	G1
Ctsz	2.43819e-29	0.304501	0.697	0.63	5.11191e-25	G1
Pdrg1	2.52957e-29	0.716131	0.276	0.201	5.3035e-25	G1
Vps28	2.9421e-29	0.375661	0.57	0.501	6.16841e-25	G1
Gm10561	3.62758e-29	1.58063	0.04	0.012	7.60559e-25	G1
Foxp1	3.66063e-29	0.429142	0.637	0.591	7.67488e-25	G1
Asph	5.30007e-29	0.473581	0.334	0.254	1.11121e-24	G1
Aamdc	5.48811e-29	0.593255	0.202	0.132	1.15064e-24	G1
Itsn1	5.80023e-29	0.539495	0.324	0.245	1.21608e-24	G1
Dhrs3	6.95362e-29	0.473321	0.343	0.259	1.4579e-24	G1
Syndig1	6.9935e-29	3.37896	0.014	0.002	1.46626e-24	G1
Plcl2	7.02705e-29	1.41202	0.057	0.023	1.47329e-24	G1
Akap6	7.24999e-29	1.84489	0.041	0.014	1.52003e-24	G1
Kctd17	8.14862e-29	0.534214	0.291	0.213	1.70844e-24	G1
Atp6v0e	9.44876e-29	0.254938	0.841	0.76	1.98103e-24	G1
Nid2	9.51198e-29	0.77981	0.217	0.147	1.99428e-24	G1
Tns1	1.21793e-28	0.524515	0.231	0.156	2.55351e-24	G1
Ttc3	1.29427e-28	0.359474	0.478	0.408	2.71358e-24	G1
Trpv2	1.48292e-28	1.81111	0.03	0.008	3.10909e-24	G1
Ggh	1.51094e-28	0.652577	0.292	0.217	3.16783e-24	G1
Fam114a1	1.55291e-28	0.401006	0.525	0.461	3.25583e-24	G1
Ada	1.56926e-28	1.26064	0.098	0.05	3.29011e-24	G1
Tln2	1.73565e-28	0.617919	0.348	0.272	3.63896e-24	G1
Asns	2.25224e-28	0.918442	0.168	0.106	4.72206e-24	G1
Art3	2.37345e-28	1.02809	0.09	0.044	4.97617e-24	G1
D630033O11Rik	2.56452e-28	0.643929	0.034	0.01	5.37678e-24	G1
Ifi205	2.67028e-28	0.294165	0.402	0.316	5.59851e-24	G1
Mcam	2.81186e-28	1.87085	0.033	0.01	5.89534e-24	G1
Runx2os1	2.83717e-28	2.1015	0.045	0.016	5.94841e-24	G1
Fam161a	2.98103e-28	1.20984	0.067	0.029	6.25002e-24	G1
Prr5	3.00971e-28	0.990118	0.147	0.088	6.31016e-24	G1
Fam171b	3.16135e-28	0.529645	0.146	0.086	6.62808e-24	G1
Dnajc19	3.5364e-28	0.412652	0.531	0.454	7.41441e-24	G1
Slc36a2	3.9727e-28	1.20645	0.098	0.05	8.32915e-24	G1
Nhs	4.78564e-28	0.544067	0.193	0.123	1.00336e-23	G1
Slc41a2	5.80566e-28	0.790448	0.176	0.111	1.21722e-23	G1
Itpr2	6.36297e-28	0.433348	0.242	0.167	1.33406e-23	G1
Nfatc4	8.25069e-28	1.19845	0.08	0.038	1.72984e-23	G1
Ttyh3	9.64228e-28	1.05012	0.109	0.059	2.0216e-23	G1
Ptch2	1.25701e-27	1.33062	0.026	0.006	2.63546e-23	G1
Rab29	1.37615e-27	1.2644	0.086	0.042	2.88524e-23	G1
Timm23	1.44865e-27	0.343665	0.654	0.588	3.03724e-23	G1
Tmem178b	1.54933e-27	1.11432	0.025	0.006	3.24833e-23	G1
Rxylt1	1.57386e-27	0.520703	0.39	0.314	3.29976e-23	G1
Hsd17b10	1.75423e-27	0.425944	0.526	0.458	3.67791e-23	G1
Sec31a	1.81499e-27	0.291379	0.558	0.486	3.80532e-23	G1
Gm49257	2.01596e-27	2.40931	0.02	0.004	4.22667e-23	G1
Pard3b	2.45783e-27	0.328081	0.292	0.211	5.15309e-23	G1
Grb14	2.71131e-27	1.41284	0.072	0.033	5.68452e-23	G1
R3hdm4	2.76083e-27	0.565853	0.289	0.213	5.78835e-23	G1
Mmp11	3.83804e-27	1.09987	0.043	0.015	8.04683e-23	G1
Furin	4.34278e-27	0.642288	0.222	0.153	9.10507e-23	G1
Gpr85	4.37909e-27	2.59559	0.02	0.004	9.1812e-23	G1
Smim30	4.77123e-27	0.552832	0.311	0.236	1.00034e-22	G1
Peg12	4.88652e-27	2.09691	0.02	0.004	1.02451e-22	G1
Meox2	5.52863e-27	1.30194	0.021	0.004	1.15913e-22	G1
Abcd2	6.32676e-27	1.42335	0.033	0.01	1.32647e-22	G1
Gmppb	7.4327e-27	0.486862	0.396	0.321	1.55834e-22	G1
Tm9sf3	7.70508e-27	0.294447	0.657	0.611	1.61545e-22	G1
Slc66a2	8.6557e-27	0.957759	0.151	0.093	1.81475e-22	G1
A730020M07Rik	9.09516e-27	2.01422	0.021	0.004	1.90689e-22	G1
Npas2	9.21444e-27	0.729906	0.098	0.051	1.9319e-22	G1
Sh3gl1	1.01665e-26	0.482259	0.355	0.28	2.1315e-22	G1
Srp19	1.07419e-26	0.283332	0.718	0.656	2.25215e-22	G1
Lpar4	1.16459e-26	0.987239	0.055	0.022	2.44167e-22	G1
Flot1	1.23613e-26	0.451717	0.364	0.285	2.59167e-22	G1
S1pr2	1.47143e-26	0.797318	0.212	0.146	3.08501e-22	G1
Map3k7cl	1.91944e-26	1.625	0.042	0.015	4.02429e-22	G1
Lpin3	2.44613e-26	1.70606	0.031	0.009	5.12855e-22	G1
Abracl	3.39821e-26	0.290757	0.749	0.679	7.12469e-22	G1
Ncoa1	3.76543e-26	0.471734	0.196	0.13	7.89459e-22	G1
Akr1b8	4.2409e-26	0.634977	0.374	0.303	8.89146e-22	G1
Armcx3	4.33684e-26	0.484666	0.374	0.303	9.09261e-22	G1
Ggt7	4.471e-26	1.85552	0.029	0.008	9.3739e-22	G1
Stt3a	5.00137e-26	0.37762	0.574	0.51	1.04859e-21	G1
Reep3	5.42308e-26	0.38925	0.41	0.336	1.137e-21	G1
Pde10a	5.42623e-26	0.689729	0.235	0.166	1.13766e-21	G1
Trappc2l	5.93046e-26	0.318446	0.568	0.502	1.24338e-21	G1
Htra4	6.42769e-26	1.59212	0.02	0.004	1.34763e-21	G1
Glt8d1	7.17468e-26	0.616559	0.32	0.251	1.50424e-21	G1
Serpina3m	7.85138e-26	1.59245	0.059	0.025	1.64612e-21	G1
Plagl1	8.15662e-26	0.60749	0.125	0.072	1.71012e-21	G1
Dnajc1	8.72244e-26	0.293059	0.644	0.595	1.82875e-21	G1
Coro2b	8.83335e-26	0.829404	0.059	0.025	1.852e-21	G1
Fam83f	1.11212e-25	1.24572	0.021	0.005	2.33168e-21	G1
Car3	1.16993e-25	3.91325	0.011	0.001	2.45287e-21	G1
Hdx	1.17557e-25	0.879754	0.076	0.036	2.4647e-21	G1
Abca5	1.31229e-25	0.86849	0.063	0.028	2.75135e-21	G1
Papss2	1.75334e-25	0.798762	0.204	0.139	3.67605e-21	G1
Klf12	2.56171e-25	0.530728	0.063	0.028	5.37089e-21	G1
Lrp6	2.58029e-25	0.502304	0.312	0.238	5.40984e-21	G1
Castor1	2.81697e-25	1.01611	0.08	0.039	5.90605e-21	G1
Abcc4	3.00107e-25	1.05336	0.058	0.025	6.29205e-21	G1
Peli2	3.80061e-25	0.693303	0.063	0.028	7.96836e-21	G1
Gm9913	4.37191e-25	1.91424	0.025	0.006	9.16615e-21	G1
Fuca1	4.72566e-25	0.375814	0.489	0.42	9.90781e-21	G1
Angpt1	4.7357e-25	0.688105	0.107	0.059	9.92886e-21	G1
Ccm2l	5.53923e-25	3.11515	0.013	0.002	1.16136e-20	G1
Creb5	5.61806e-25	0.308032	0.334	0.257	1.17788e-20	G1
Slc43a1	5.9746e-25	0.793653	0.081	0.04	1.25264e-20	G1
Gli2	6.17599e-25	0.894795	0.079	0.039	1.29486e-20	G1
Ubtd1	6.40825e-25	0.744463	0.192	0.129	1.34355e-20	G1
Nrbf2	7.05643e-25	0.641479	0.266	0.199	1.47945e-20	G1
Angptl4	7.13824e-25	0.298156	0.598	0.529	1.4966e-20	G1
Snhg8	7.59598e-25	0.385664	0.387	0.315	1.59257e-20	G1
Ldb2	8.36071e-25	0.901021	0.052	0.021	1.75291e-20	G1
4933431K23Rik	1.10109e-24	2.4995	0.021	0.004	2.30855e-20	G1
Agt	1.27846e-24	1.96203	0.015	0.002	2.68043e-20	G1
Rian	1.36249e-24	0.350674	0.395	0.32	2.8566e-20	G1
Rprml	1.42475e-24	2.68824	0.016	0.003	2.98713e-20	G1
Ubd	1.48452e-24	1.59328	0.064	0.029	3.11245e-20	G1
Adarb1	1.6014e-24	0.708578	0.166	0.107	3.3575e-20	G1
Cnrip1	1.68927e-24	0.553296	0.215	0.149	3.54172e-20	G1
Smim27	2.02823e-24	0.586357	0.197	0.134	4.25239e-20	G1
Clip3	2.19587e-24	0.623346	0.139	0.085	4.60386e-20	G1
Slc22a4	2.34997e-24	1.2297	0.06	0.026	4.92696e-20	G1
Tmem47	2.48508e-24	0.834588	0.112	0.064	5.21021e-20	G1
Naaladl2	2.59079e-24	0.333862	0.298	0.221	5.43184e-20	G1
H13	2.78746e-24	0.302286	0.596	0.539	5.8442e-20	G1
Copz1	2.89341e-24	0.385696	0.445	0.375	6.06632e-20	G1
Snx18	2.91801e-24	0.539502	0.209	0.144	6.11789e-20	G1
Gm30667	2.93011e-24	1.73382	0.03	0.009	6.14327e-20	G1
Rnf149	3.31941e-24	0.701826	0.158	0.1	6.95947e-20	G1
Ldb3	3.73749e-24	1.74397	0.027	0.007	7.83602e-20	G1
Gm19531	4.85565e-24	1.89602	0.03	0.009	1.01804e-19	G1
Rprm	5.84157e-24	2.22749	0.012	0.001	1.22474e-19	G1
Fam83a	6.52325e-24	1.79013	0.037	0.013	1.36767e-19	G1
Snhg3	6.97977e-24	0.452666	0.329	0.255	1.46338e-19	G1
Ufsp2	7.31148e-24	0.606156	0.345	0.279	1.53293e-19	G1
Pgm3	7.50431e-24	0.581915	0.291	0.222	1.57335e-19	G1
Zfp354c	7.51085e-24	0.768671	0.103	0.057	1.57472e-19	G1
Slc29a1	7.80125e-24	0.267333	0.259	0.19	1.63561e-19	G1
Ltbp2	8.18118e-24	1.0126	0.106	0.059	1.71527e-19	G1
Rac3	9.36276e-24	1.08715	0.075	0.037	1.963e-19	G1
Rtl8b	1.0786e-23	0.899129	0.126	0.075	2.26139e-19	G1
Adgra2	1.25039e-23	0.575425	0.305	0.235	2.62156e-19	G1
Tprgl	1.27416e-23	0.409089	0.254	0.185	2.67141e-19	G1
Mdga1	1.33814e-23	0.946754	0.108	0.062	2.80554e-19	G1
Xlr	1.35378e-23	2.05653	0.034	0.011	2.83834e-19	G1
Itgb1bp1	1.44357e-23	0.555475	0.273	0.207	3.0266e-19	G1
Tspan18	1.59893e-23	1.42601	0.046	0.018	3.35232e-19	G1
C1galt1	1.63668e-23	0.480072	0.277	0.208	3.43146e-19	G1
Man1c1	1.65761e-23	0.510291	0.255	0.185	3.47535e-19	G1
Lyzl4	1.71359e-23	2.92869	0.015	0.003	3.59271e-19	G1
Ddt	1.78534e-23	0.392416	0.484	0.42	3.74315e-19	G1
B4galt2	1.8261e-23	0.753313	0.112	0.064	3.82859e-19	G1
Dctn2	1.95426e-23	0.370374	0.459	0.388	4.09729e-19	G1
Alg5	2.36939e-23	0.4892	0.441	0.378	4.96766e-19	G1
Meg3	2.77206e-23	0.319942	0.521	0.447	5.8119e-19	G1
Fgf12	2.88612e-23	1.38496	0.018	0.003	6.05104e-19	G1
1110046J04Rik	3.96451e-23	0.940375	0.108	0.062	8.312e-19	G1
Cacna1g	4.36344e-23	1.38629	0.038	0.013	9.14838e-19	G1
Insyn1	5.39039e-23	0.860333	0.096	0.053	1.13015e-18	G1
Gm36569	5.72558e-23	1.90683	0.014	0.002	1.20043e-18	G1
Itpripl2	8.09835e-23	0.477652	0.344	0.275	1.6979e-18	G1
Grik2	8.15166e-23	1.17514	0.041	0.015	1.70908e-18	G1
Ube2g2	9.11052e-23	0.579703	0.262	0.196	1.91011e-18	G1
Rap1gap2	9.17294e-23	1.4107	0.062	0.029	1.9232e-18	G1
Nwd2	9.38999e-23	3.33496	0.013	0.002	1.96871e-18	G1
Gm48877	1.06008e-22	2.90988	0.013	0.002	2.22256e-18	G1
Hrct1	1.06629e-22	1.54162	0.018	0.004	2.23559e-18	G1
Glipr1	1.2393e-22	1.87242	0.035	0.012	2.59831e-18	G1
Dsel	1.35507e-22	0.490656	0.214	0.15	2.84103e-18	G1
Gm13832	1.54437e-22	0.871373	0.084	0.044	3.23792e-18	G1
Htatip2	1.63995e-22	0.621992	0.224	0.161	3.43831e-18	G1
Porcn	1.7761e-22	1.24149	0.03	0.009	3.72377e-18	G1
Ech1	1.81228e-22	0.435163	0.477	0.419	3.79963e-18	G1
Mrpl20	1.90945e-22	0.266981	0.687	0.617	4.00335e-18	G1
Picalm	1.9907e-22	0.315268	0.519	0.458	4.17369e-18	G1
Megf9	2.20108e-22	0.601787	0.108	0.062	4.61478e-18	G1
Eda	2.2766e-22	0.505859	0.095	0.052	4.77313e-18	G1
Adamtsl1	2.27997e-22	0.290269	0.404	0.327	4.78018e-18	G1
Tmem263	2.30524e-22	0.34979	0.486	0.428	4.83317e-18	G1
Golt1b	2.42066e-22	0.508319	0.386	0.324	5.07517e-18	G1
Gm32219	2.54264e-22	1.16191	0.052	0.022	5.3309e-18	G1
Tm2d2	3.04428e-22	0.41292	0.434	0.375	6.38263e-18	G1
Castor2	3.18797e-22	1.02998	0.052	0.022	6.6839e-18	G1
Zfhx4	3.79758e-22	0.313354	0.289	0.218	7.962e-18	G1
Arhgap42	4.31352e-22	0.493473	0.307	0.239	9.04373e-18	G1
Doc2b	4.50118e-22	1.28956	0.04	0.015	9.43717e-18	G1
Lgr4	4.51838e-22	0.686742	0.117	0.07	9.47324e-18	G1
5830408C22Rik	4.52915e-22	1.36055	0.04	0.015	9.49581e-18	G1
Hoxb3	4.68671e-22	0.811517	0.119	0.071	9.82615e-18	G1
Prtn3	4.77373e-22	1.09383	0.032	0.011	1.00086e-17	G1
Gm14249	4.78801e-22	3.11822	0.014	0.002	1.00386e-17	G1
Slc22a17	4.90892e-22	0.7121	0.06	0.028	1.0292e-17	G1
Dpyd	5.59417e-22	0.984108	0.047	0.019	1.17287e-17	G1
Bcl6	5.61694e-22	0.590004	0.176	0.118	1.17765e-17	G1
Mcrip1	6.26341e-22	0.32734	0.594	0.539	1.31319e-17	G1
Calhm6	6.28241e-22	0.71596	0.253	0.188	1.31717e-17	G1
Itfg1	6.6588e-22	0.527375	0.269	0.204	1.39608e-17	G1
Slc39a13	7.54476e-22	0.468509	0.311	0.243	1.58183e-17	G1
Ifi211	8.5359e-22	0.316321	0.504	0.444	1.78964e-17	G1
Svil	1.00032e-21	0.307955	0.469	0.406	2.09727e-17	G1
Cnih1	1.06492e-21	0.374712	0.449	0.385	2.23271e-17	G1
Arpc1a	1.21232e-21	0.344083	0.544	0.485	2.54174e-17	G1
Usp16	1.45582e-21	0.378925	0.404	0.34	3.05227e-17	G1
Hsd11b2	1.49443e-21	2.74449	0.015	0.003	3.13322e-17	G1
Phactr1	1.57531e-21	0.43654	0.196	0.135	3.30279e-17	G1
Olfm1	1.73836e-21	0.571207	0.115	0.068	3.64464e-17	G1
Cacna1a	1.89626e-21	0.378367	0.137	0.085	3.97569e-17	G1
Fmr1	1.92596e-21	0.381988	0.474	0.409	4.03797e-17	G1
Cbfa2t3	2.36703e-21	1.33893	0.025	0.007	4.96272e-17	G1
Egfr	2.54285e-21	0.323417	0.526	0.471	5.33135e-17	G1
Dnlz	2.54572e-21	0.435989	0.398	0.334	5.33735e-17	G1
Bbln	2.60323e-21	0.555945	0.415	0.358	5.45794e-17	G1
Aldh2	2.69228e-21	0.318486	0.46	0.399	5.64464e-17	G1
Carmn	2.73475e-21	1.70009	0.023	0.006	5.73367e-17	G1
Dnai3	2.75916e-21	1.65169	0.02	0.005	5.78485e-17	G1
Man2a2	2.84205e-21	0.575399	0.15	0.097	5.95865e-17	G1
Cblb	3.13468e-21	0.255411	0.486	0.411	6.57216e-17	G1
Il17d	3.85384e-21	0.689694	0.053	0.023	8.07995e-17	G1
Tram1	3.87615e-21	0.278858	0.615	0.565	8.12673e-17	G1
Derl1	4.27968e-21	0.325462	0.564	0.509	8.97277e-17	G1
Tbxa2r	4.57544e-21	1.08819	0.085	0.046	9.59287e-17	G1
Fut11	5.07745e-21	0.608956	0.175	0.119	1.06454e-16	G1
Ncbp2as2	5.3774e-21	0.354612	0.496	0.438	1.12743e-16	G1
Atoh8	5.47517e-21	1.31414	0.049	0.021	1.14792e-16	G1
Pxdc1	6.92628e-21	0.763703	0.114	0.068	1.45216e-16	G1
Ppdpf	7.09245e-21	0.410737	0.419	0.359	1.487e-16	G1
Gcnt4	7.14208e-21	2.72725	0.014	0.002	1.49741e-16	G1
Dpm1	7.47871e-21	0.257465	0.504	0.447	1.56799e-16	G1
Lrpap1	7.92849e-21	0.306101	0.501	0.444	1.66229e-16	G1
Palm	8.61355e-21	0.395124	0.177	0.12	1.80592e-16	G1
Smim10l1	8.69949e-21	0.383929	0.347	0.282	1.82394e-16	G1
Foxf2	8.77581e-21	1.86316	0.021	0.005	1.83994e-16	G1
9630028H03Rik	8.97918e-21	2.12265	0.018	0.004	1.88258e-16	G1
Dse	1.06007e-20	0.344691	0.366	0.296	2.22253e-16	G1
Susd6	1.08818e-20	0.365336	0.419	0.351	2.28148e-16	G1
Gm10941	1.14411e-20	1.80044	0.038	0.014	2.39875e-16	G1
Uqcc5	1.21084e-20	0.632313	0.255	0.195	2.53866e-16	G1
Igsf3	1.24204e-20	0.637478	0.158	0.104	2.60406e-16	G1
Cilk1	1.24678e-20	0.712688	0.123	0.076	2.61401e-16	G1
Il6st	1.25417e-20	0.300907	0.556	0.499	2.6295e-16	G1
Sdc3	1.36799e-20	1.032	0.143	0.093	2.86812e-16	G1
4930500G05Rik	1.55137e-20	1.15729	0.066	0.033	3.2526e-16	G1
Satb2	1.58167e-20	1.44681	0.025	0.008	3.31614e-16	G1
Dcun1d5	1.64926e-20	0.281615	0.567	0.51	3.45783e-16	G1
Cpeb3	1.73888e-20	0.686021	0.136	0.086	3.64573e-16	G1
Rcn2	1.81355e-20	0.372546	0.408	0.347	3.8023e-16	G1
Mir100hg	2.18704e-20	0.420596	0.307	0.24	4.58534e-16	G1
Rhbdl3	2.28914e-20	1.05637	0.099	0.058	4.79941e-16	G1
Mospd1	2.29794e-20	0.829482	0.115	0.07	4.81785e-16	G1
Dusp12	2.36199e-20	0.681443	0.228	0.169	4.95215e-16	G1
Rai2	2.38448e-20	0.638083	0.022	0.006	4.99929e-16	G1
F2r	2.56266e-20	0.850952	0.153	0.102	5.37288e-16	G1
Cdc16	2.59447e-20	0.555465	0.32	0.259	5.43957e-16	G1
Nexmif	2.97029e-20	1.93949	0.018	0.004	6.22751e-16	G1
1200007C13Rik	3.19334e-20	0.859231	0.11	0.066	6.69515e-16	G1
C1qtnf2	3.52269e-20	0.416112	0.098	0.056	7.38566e-16	G1
Mcts1	4.10324e-20	0.37915	0.522	0.471	8.60285e-16	G1
Zfp703	4.57508e-20	0.593372	0.123	0.076	9.59212e-16	G1
Pea15a	4.76768e-20	0.312673	0.368	0.303	9.99592e-16	G1
Trp53inp2	5.22402e-20	0.83171	0.154	0.102	1.09527e-15	G1
Golph3	5.26804e-20	0.405788	0.362	0.299	1.1045e-15	G1
Zfpl1	5.57636e-20	0.610936	0.267	0.206	1.16914e-15	G1
Asb4	6.24259e-20	1.00367	0.014	0.003	1.30882e-15	G1
Twist2	8.20247e-20	0.764251	0.153	0.102	1.71973e-15	G1
Gm45472	8.35693e-20	2.16716	0.013	0.002	1.75211e-15	G1
Ptgir	9.62214e-20	0.88923	0.077	0.041	2.01738e-15	G1
Cmpk1	1.05685e-19	0.332305	0.506	0.453	2.21578e-15	G1
Mirg	1.06998e-19	0.720926	0.08	0.044	2.24333e-15	G1
Paip2	1.12643e-19	0.253125	0.619	0.568	2.36167e-15	G1
Dnajb11	1.87682e-19	0.301762	0.492	0.435	3.93494e-15	G1
Adamts16	2.46475e-19	1.13398	0.025	0.008	5.1676e-15	G1
Nacad	2.70251e-19	3.01369	0.014	0.003	5.66608e-15	G1
Tnfrsf26	2.71354e-19	2.59062	0.015	0.003	5.68921e-15	G1
Cacng7	2.72389e-19	1.67273	0.011	0.002	5.71092e-15	G1
Foxc2	2.7319e-19	2.48616	0.015	0.003	5.7277e-15	G1
Nuak2	2.86545e-19	0.788877	0.059	0.029	6.00769e-15	G1
Gorasp2	2.86703e-19	0.341515	0.488	0.429	6.01101e-15	G1
Nbea	2.88903e-19	0.428459	0.226	0.166	6.05715e-15	G1
Tmem219	3.0883e-19	0.478565	0.307	0.247	6.47492e-15	G1
Gnb4	3.21824e-19	0.536726	0.252	0.192	6.74736e-15	G1
Sdk2	3.24383e-19	2.12137	0.021	0.006	6.80102e-15	G1
1810055G02Rik	3.24829e-19	0.61009	0.265	0.208	6.81037e-15	G1
Mettl9	3.36682e-19	0.316858	0.567	0.51	7.05888e-15	G1
Glrx3	3.52017e-19	0.272431	0.625	0.573	7.38038e-15	G1
Amotl2	4.11589e-19	0.298205	0.42	0.352	8.62937e-15	G1
Ackr4	4.16423e-19	1.04054	0.033	0.012	8.73073e-15	G1
Scpep1	4.57525e-19	0.308118	0.45	0.391	9.59246e-15	G1
Zfp809	4.64127e-19	0.656158	0.199	0.143	9.73089e-15	G1
Asphd2	4.78074e-19	1.03235	0.038	0.015	1.00233e-14	G1
Os9	4.85664e-19	0.289301	0.372	0.306	1.01824e-14	G1
Gm45924	5.35375e-19	2.25386	0.015	0.003	1.12247e-14	G1
Aig1	6.05314e-19	0.328534	0.454	0.396	1.2691e-14	G1
Frmd3	6.28825e-19	1.69083	0.023	0.007	1.3184e-14	G1
Hdhd3	6.28932e-19	1.16132	0.044	0.019	1.31862e-14	G1
Ripor3	6.46e-19	1.02966	0.034	0.013	1.3544e-14	G1
Eif4e2	6.71285e-19	0.278681	0.622	0.566	1.40742e-14	G1
Gm30613	6.82837e-19	2.47306	0.013	0.002	1.43164e-14	G1
Pten	8.93827e-19	0.287194	0.466	0.413	1.874e-14	G1
Gm12394	8.94419e-19	2.17374	0.016	0.003	1.87524e-14	G1
Slc31a1	9.11602e-19	0.575628	0.315	0.257	1.91126e-14	G1
Slc38a10	9.67756e-19	0.256634	0.496	0.439	2.029e-14	G1
Stmn4	1.03339e-18	0.797752	0.058	0.028	2.16661e-14	G1
Vasn	1.05477e-18	0.431387	0.308	0.246	2.21143e-14	G1
Defb48	1.11862e-18	2.69486	0.017	0.004	2.3453e-14	G1
BC028471	1.14364e-18	2.73365	0.012	0.002	2.39777e-14	G1
Vdr	1.1543e-18	1.32821	0.038	0.015	2.42011e-14	G1
Czib	1.17574e-18	0.412261	0.392	0.334	2.46506e-14	G1
Prrt1	1.26525e-18	1.72354	0.022	0.006	2.65272e-14	G1
Ifngr2	1.27451e-18	0.446972	0.375	0.317	2.67215e-14	G1
Ifi27	1.2871e-18	0.269126	0.675	0.629	2.69853e-14	G1
Nectin3	1.32497e-18	0.420359	0.23	0.173	2.77794e-14	G1
Tshz3	1.32513e-18	0.559758	0.194	0.139	2.77827e-14	G1
Inafm1	1.32903e-18	0.692269	0.117	0.073	2.78645e-14	G1
Lcn2	1.34732e-18	0.899744	0.475	0.431	2.82478e-14	G1
Gm36582	1.41535e-18	2.68475	0.014	0.003	2.96742e-14	G1
Msi1	1.73551e-18	1.50068	0.023	0.007	3.63867e-14	G1
St3gal4	1.7747e-18	0.59585	0.195	0.141	3.72083e-14	G1
Chpt1	2.05515e-18	0.492088	0.251	0.192	4.30882e-14	G1
Dnpep	2.08202e-18	0.437084	0.381	0.325	4.36516e-14	G1
Appl1	2.20639e-18	0.35347	0.396	0.334	4.62591e-14	G1
Asap2	2.50227e-18	0.469508	0.177	0.124	5.24626e-14	G1
Ksr1	2.66534e-18	0.430223	0.179	0.126	5.58814e-14	G1
Gm12022	2.76528e-18	1.50736	0.016	0.004	5.79769e-14	G1
Vti1b	2.95789e-18	0.332318	0.442	0.389	6.20151e-14	G1
Nagk	3.26509e-18	0.455596	0.368	0.309	6.84559e-14	G1
Pik3c2b	3.62725e-18	2.42578	0.013	0.003	7.6049e-14	G1
Enpp3	3.6489e-18	0.463922	0.111	0.068	7.65029e-14	G1
Mir22hg	3.93697e-18	0.509376	0.17	0.118	8.25426e-14	G1
Plppr3	4.40876e-18	1.45021	0.028	0.01	9.24341e-14	G1
Ncam1	4.48893e-18	0.253008	0.32	0.251	9.4115e-14	G1
Trappc6b	4.49734e-18	0.342073	0.462	0.414	9.42913e-14	G1
Epb41l1	5.02551e-18	0.642234	0.127	0.082	1.05365e-13	G1
Acta2	5.26961e-18	0.887988	0.654	0.65	1.10483e-13	G1
Sec24d	6.79715e-18	0.258232	0.528	0.47	1.42509e-13	G1
Clip2	6.94589e-18	0.687967	0.106	0.065	1.45627e-13	G1
Tcn2	6.97519e-18	0.557213	0.178	0.126	1.46242e-13	G1
Rtl8a	7.08428e-18	0.713243	0.151	0.104	1.48529e-13	G1
Mrpl36	8.47255e-18	0.352225	0.472	0.419	1.77635e-13	G1
Otulinl	8.62908e-18	2.06785	0.013	0.003	1.80917e-13	G1
Camk2a	1.00245e-17	1.7522	0.024	0.008	2.10173e-13	G1
Tmco1	1.0272e-17	0.269484	0.591	0.539	2.15362e-13	G1
Lgi4	1.24989e-17	0.891202	0.076	0.042	2.62052e-13	G1
Ldlrad4	1.26528e-17	0.298907	0.536	0.479	2.65279e-13	G1
Gusb	1.28673e-17	0.614152	0.225	0.171	2.69775e-13	G1
Zfhx3	1.32258e-17	0.302214	0.351	0.29	2.77293e-13	G1
Cdk7	1.36725e-17	0.503331	0.324	0.267	2.86658e-13	G1
Rgs17	1.39086e-17	0.784833	0.084	0.048	2.91609e-13	G1
Ampd3	1.40325e-17	0.607239	0.176	0.125	2.94205e-13	G1
Pde1c	1.51176e-17	1.22024	0.068	0.036	3.16956e-13	G1
Marf1	1.63141e-17	0.466843	0.2	0.145	3.42042e-13	G1
Flrt3	1.65513e-17	0.714054	0.049	0.023	3.47015e-13	G1
Dtx4	1.69998e-17	0.654097	0.072	0.039	3.56417e-13	G1
Coa3	1.7448e-17	0.255638	0.578	0.526	3.65814e-13	G1
Mdfi	1.84286e-17	1.19017	0.056	0.028	3.86374e-13	G1
Gm26881	1.89003e-17	0.825838	0.052	0.025	3.96264e-13	G1
Tbc1d8	1.96237e-17	1.32034	0.024	0.008	4.11431e-13	G1
Fxyd2	2.01164e-17	1.33837	0.042	0.019	4.21761e-13	G1
Clcn4	2.0702e-17	0.393853	0.253	0.196	4.34038e-13	G1
Tmcc2	2.25384e-17	1.33833	0.034	0.013	4.72539e-13	G1
Tmem97	2.26063e-17	0.431517	0.397	0.343	4.73964e-13	G1
Txndc12	2.27818e-17	0.479567	0.329	0.272	4.77643e-13	G1
Soga3	2.28317e-17	2.16279	0.015	0.003	4.78689e-13	G1
Sytl4	2.33001e-17	1.50625	0.036	0.015	4.8851e-13	G1
Fam227b	2.35315e-17	1.58526	0.03	0.011	4.93361e-13	G1
Serinc2	2.66533e-17	1.85351	0.028	0.01	5.58813e-13	G1
Tars	3.10153e-17	0.412948	0.344	0.288	6.50266e-13	G1
Ncf4	3.10427e-17	1.92979	0.027	0.009	6.50841e-13	G1
Nxpe4	3.18956e-17	0.850091	0.081	0.046	6.68724e-13	G1
Csad	3.50306e-17	0.686288	0.157	0.109	7.34451e-13	G1
Myzap	3.62466e-17	0.945335	0.024	0.008	7.59947e-13	G1
Il13ra2	3.89483e-17	1.12172	0.043	0.019	8.1659e-13	G1
Pld3	3.93232e-17	0.46068	0.267	0.211	8.2445e-13	G1
Chchd1	4.00731e-17	0.254979	0.641	0.586	8.40173e-13	G1
Wnt5a	4.52268e-17	0.397718	0.221	0.166	9.48225e-13	G1
Rcbtb2	5.0026e-17	0.680735	0.212	0.16	1.04885e-12	G1
Nbdy	5.99059e-17	0.485377	0.289	0.233	1.25599e-12	G1
Abcc9	6.18558e-17	2.62956	0.019	0.005	1.29687e-12	G1
St3gal3	6.58712e-17	0.56103	0.138	0.092	1.38106e-12	G1
Sec23a	7.87851e-17	0.35396	0.354	0.298	1.65181e-12	G1
Zfp9	8.60369e-17	0.487357	0.193	0.141	1.80385e-12	G1
Arhgap15	8.97236e-17	0.847566	0.022	0.007	1.88114e-12	G1
Extl3	9.42636e-17	0.502468	0.148	0.101	1.97633e-12	G1
Sqor	1.01454e-16	0.453924	0.264	0.208	2.12709e-12	G1
Il3ra	1.09897e-16	0.34133	0.27	0.212	2.3041e-12	G1
Syde2	1.11563e-16	0.98835	0.033	0.013	2.33903e-12	G1
Stk32a	1.16781e-16	1.8027	0.018	0.005	2.44843e-12	G1
Cyth3	1.23279e-16	0.455383	0.336	0.278	2.58467e-12	G1
Zswim6	1.53295e-16	0.365041	0.416	0.357	3.21399e-12	G1
Ptpn1	1.56515e-16	0.382565	0.369	0.314	3.2815e-12	G1
Snai2	1.59681e-16	0.995379	0.063	0.033	3.34786e-12	G1
Fam110b	1.61907e-16	0.660874	0.093	0.056	3.39454e-12	G1
Ptpru	1.63601e-16	1.20332	0.018	0.005	3.43005e-12	G1
Etv6	1.79425e-16	0.383121	0.358	0.3	3.76183e-12	G1
Prex1	2.05014e-16	0.896691	0.046	0.021	4.29832e-12	G1
B3gat3	2.30685e-16	0.524129	0.209	0.157	4.83654e-12	G1
Cpd	2.44637e-16	0.380778	0.301	0.245	5.12907e-12	G1
Vma21	2.73864e-16	0.309137	0.477	0.425	5.74183e-12	G1
Tmem30a	2.87399e-16	0.263976	0.525	0.479	6.02561e-12	G1
Lpgat1	2.97748e-16	0.368532	0.392	0.334	6.24258e-12	G1
Wnt11	3.20115e-16	0.537473	0.052	0.026	6.71153e-12	G1
Pet100	3.38076e-16	0.35484	0.385	0.33	7.08809e-12	G1
Med12l	3.66771e-16	1.24954	0.016	0.004	7.68973e-12	G1
Fbxo9	3.74493e-16	0.623547	0.133	0.09	7.85163e-12	G1
Bola3	3.8046e-16	0.274283	0.542	0.487	7.97672e-12	G1
Gucy1a2	3.8616e-16	0.602336	0.055	0.028	8.09622e-12	G1
Slc7a8	4.13289e-16	0.862157	0.1	0.062	8.66502e-12	G1
Mn1	4.21923e-16	0.991551	0.03	0.012	8.84603e-12	G1
Aff1	4.26958e-16	0.370985	0.398	0.343	8.9516e-12	G1
Cebpg	4.47229e-16	0.45417	0.236	0.183	9.3766e-12	G1
Hikeshi	4.52364e-16	0.419288	0.454	0.404	9.48425e-12	G1
Tubb3	4.66487e-16	0.958818	0.075	0.043	9.78037e-12	G1
Mamld1	4.77585e-16	0.857723	0.037	0.016	1.0013e-11	G1
Pigp	4.91657e-16	0.277327	0.47	0.417	1.03081e-11	G1
Rnf130	5.12466e-16	0.354211	0.248	0.193	1.07444e-11	G1
Gm10125	5.12537e-16	0.89018	0.024	0.008	1.07458e-11	G1
Tmigd1	5.19927e-16	1.3974	0.014	0.003	1.09008e-11	G1
Nherf2	5.42204e-16	0.507104	0.274	0.219	1.13679e-11	G1
Adap2	5.45759e-16	1.11235	0.016	0.004	1.14424e-11	G1
Gm47163	5.58049e-16	1.85806	0.01	0.002	1.17001e-11	G1
Slc41a3	5.59233e-16	0.735628	0.086	0.051	1.17249e-11	G1
Slc39a1	5.87804e-16	0.332732	0.477	0.43	1.23239e-11	G1
Il17ra	5.97968e-16	0.662715	0.133	0.09	1.2537e-11	G1
Mdp1	6.02092e-16	0.496389	0.274	0.219	1.26235e-11	G1
Zfp260	6.14763e-16	0.415789	0.298	0.242	1.28891e-11	G1
Gm30524	6.17876e-16	2.44263	0.012	0.002	1.29544e-11	G1
Tent2	8.10106e-16	0.542731	0.272	0.22	1.69847e-11	G1
Musk	8.11599e-16	1.50129	0.013	0.003	1.7016e-11	G1
Gm49490	9.00923e-16	2.26285	0.017	0.005	1.88888e-11	G1
4933421O10Rik	9.35225e-16	0.769489	0.088	0.053	1.96079e-11	G1
Tspan31	9.36442e-16	0.289755	0.483	0.434	1.96334e-11	G1
Tm9sf4	9.59946e-16	0.34327	0.346	0.292	2.01262e-11	G1
Pak1	1.01995e-15	0.671019	0.132	0.09	2.13842e-11	G1
Abi3bp	1.02773e-15	0.28327	0.416	0.356	2.15474e-11	G1
Cnpy4	1.07623e-15	0.592548	0.187	0.138	2.25642e-11	G1
Nbas	1.14839e-15	0.337367	0.324	0.268	2.40772e-11	G1
Pappa	1.25618e-15	0.41512	0.261	0.203	2.63371e-11	G1
Rasl11b	1.42035e-15	0.951471	0.081	0.048	2.9779e-11	G1
Myo7a	1.55131e-15	0.727002	0.081	0.048	3.25248e-11	G1
Wfdc21	1.56232e-15	2.05884	0.017	0.005	3.27557e-11	G1
2610203C22Rik	1.60701e-15	1.36227	0.032	0.013	3.36926e-11	G1
Hdnr	1.61624e-15	0.502206	0.126	0.084	3.38861e-11	G1
Rsu1	1.66586e-15	0.286981	0.506	0.459	3.49265e-11	G1
Pcdhb9	1.84871e-15	1.57699	0.013	0.003	3.876e-11	G1
Rgs7	1.85982e-15	1.12735	0.017	0.005	3.8993e-11	G1
Bccip	1.93264e-15	0.353962	0.412	0.363	4.05197e-11	G1
Ccdc85b	2.2069e-15	0.264991	0.404	0.351	4.62698e-11	G1
Agpat4	2.26322e-15	0.364932	0.22	0.168	4.74507e-11	G1
Cdc26	2.28189e-15	0.299704	0.523	0.477	4.78422e-11	G1
Tvp23b	2.28735e-15	0.354239	0.399	0.347	4.79566e-11	G1
Arrdc4	2.3641e-15	0.539885	0.129	0.087	4.95658e-11	G1
Grk5	2.39829e-15	0.293697	0.289	0.232	5.02825e-11	G1
Galnt10	2.46749e-15	0.770454	0.068	0.038	5.17333e-11	G1
Rem1	2.52379e-15	0.609103	0.194	0.147	5.29138e-11	G1
Hpca	2.66921e-15	1.96102	0.015	0.004	5.59627e-11	G1
Mapre2	2.85778e-15	0.360785	0.299	0.244	5.99163e-11	G1
Tpgs2	2.90955e-15	0.763831	0.123	0.083	6.10017e-11	G1
Tmem205	3.55339e-15	0.392515	0.38	0.33	7.45004e-11	G1
Eef1akmt3	3.76145e-15	1.08654	0.059	0.032	7.88626e-11	G1
Stk38	3.88332e-15	0.373694	0.243	0.192	8.14177e-11	G1
Pcdhb21	4.01935e-15	1.31032	0.02	0.006	8.42696e-11	G1
Mmgt2	4.14922e-15	0.669253	0.189	0.143	8.69925e-11	G1
Sdhaf1	4.1563e-15	0.450892	0.192	0.143	8.71411e-11	G1
P4ha3	4.49211e-15	1.15566	0.05	0.026	9.41816e-11	G1
Nat8f3	4.92858e-15	1.31182	0.017	0.005	1.03333e-10	G1
Serpina3c	4.97243e-15	0.903804	0.022	0.007	1.04252e-10	G1
Mgst1	5.05229e-15	0.272454	0.87	0.808	1.05926e-10	G1
Lmx1a	5.08654e-15	1.89338	0.013	0.003	1.06644e-10	G1
Arfip1	5.23696e-15	0.400028	0.324	0.271	1.09798e-10	G1
Slc35b1	5.85758e-15	0.395997	0.386	0.337	1.2281e-10	G1
Smox	6.53032e-15	1.06764	0.045	0.022	1.36915e-10	G1
Mitf	6.58556e-15	0.327966	0.13	0.087	1.38073e-10	G1
Psmd6	6.64189e-15	0.288816	0.503	0.454	1.39254e-10	G1
P2rx4	7.3835e-15	0.631196	0.202	0.154	1.54802e-10	G1
Triqk	7.66895e-15	0.739729	0.091	0.056	1.60787e-10	G1
Prune2	7.96813e-15	1.88463	0.02	0.006	1.6706e-10	G1
Gnai1	8.09411e-15	0.417925	0.238	0.187	1.69701e-10	G1
Cbx6	8.20832e-15	0.41089	0.214	0.162	1.72096e-10	G1
1700123O20Rik	8.3293e-15	0.453246	0.346	0.298	1.74632e-10	G1
Morrbid	9.32866e-15	0.39103	0.345	0.291	1.95585e-10	G1
Pcdhb16	1.12475e-14	1.11725	0.03	0.012	2.35815e-10	G1
Tcaf1	1.13072e-14	0.355666	0.263	0.211	2.37067e-10	G1
Mob3b	1.1762e-14	1.4295	0.023	0.008	2.46603e-10	G1
Elmo1	1.18157e-14	0.560178	0.095	0.06	2.47728e-10	G1
Tram2	1.1872e-14	0.38763	0.218	0.168	2.48907e-10	G1
Chpf	1.20922e-14	0.405843	0.253	0.202	2.53525e-10	G1
Ggcx	1.21605e-14	0.555264	0.178	0.131	2.54957e-10	G1
BC031181	1.32863e-14	0.298005	0.442	0.399	2.78561e-10	G1
En1	1.43425e-14	1.8396	0.019	0.006	3.00704e-10	G1
Sgce	1.51224e-14	0.273446	0.275	0.22	3.17057e-10	G1
Lca5l	1.5627e-14	1.04934	0.05	0.025	3.27635e-10	G1
Brinp3	1.67546e-14	0.894445	0.014	0.004	3.51276e-10	G1
Hoxb2	1.71604e-14	0.496862	0.33	0.282	3.59785e-10	G1
C1qtnf12	1.81188e-14	0.741781	0.109	0.072	3.79879e-10	G1
9430078K24Rik	2.02739e-14	1.7598	0.014	0.004	4.25063e-10	G1
Gbf1	2.10496e-14	0.29984	0.361	0.31	4.41325e-10	G1
Gm15417	2.44629e-14	0.42024	0.119	0.08	5.12889e-10	G1
B230311B06Rik	2.47688e-14	1.76825	0.026	0.01	5.19303e-10	G1
Clptm1l	2.68393e-14	0.35288	0.388	0.336	5.62713e-10	G1
Ccni	2.7446e-14	0.272038	0.354	0.302	5.75433e-10	G1
Gm11476	3.01525e-14	1.30672	0.031	0.013	6.32177e-10	G1
Lst1	3.3668e-14	0.852898	0.07	0.041	7.05883e-10	G1
Smim7	3.38928e-14	0.301913	0.385	0.338	7.10597e-10	G1
Hypk	3.57843e-14	0.277269	0.49	0.445	7.50253e-10	G1
Tnks	3.58929e-14	0.382743	0.26	0.209	7.5253e-10	G1
Clip4	3.63578e-14	0.379805	0.075	0.044	7.62277e-10	G1
Rab20	3.67539e-14	0.678437	0.13	0.09	7.70582e-10	G1
Gm16006	3.72512e-14	1.97514	0.014	0.004	7.81008e-10	G1
Numbl	3.90941e-14	0.438577	0.2	0.153	8.19647e-10	G1
Gnaq	4.11263e-14	0.27494	0.346	0.294	8.62253e-10	G1
Csmd1	4.2279e-14	2.14744	0.017	0.005	8.86422e-10	G1
Clstn1	4.69901e-14	0.274135	0.157	0.112	9.85194e-10	G1
Sh3pxd2a	4.91068e-14	0.354385	0.279	0.227	1.02957e-09	G1
Hmox2	5.18633e-14	0.448767	0.308	0.258	1.08737e-09	G1
Arl3	5.2343e-14	0.262262	0.532	0.492	1.09742e-09	G1
Gm34189	5.4404e-14	1.55571	0.024	0.009	1.14063e-09	G1
Eeig1	5.4532e-14	0.96561	0.044	0.022	1.14332e-09	G1
Stard3nl	5.56065e-14	0.427374	0.346	0.297	1.16585e-09	G1
Smim13	5.58326e-14	0.614614	0.178	0.133	1.17059e-09	G1
Sec11c	5.97978e-14	0.298115	0.445	0.398	1.25372e-09	G1
Cep85l	6.3924e-14	0.471244	0.148	0.105	1.34023e-09	G1
Thap2	6.64842e-14	0.597434	0.131	0.091	1.39391e-09	G1
Vamp2	6.8553e-14	0.528948	0.224	0.177	1.43728e-09	G1
Gm56815	7.66557e-14	0.829577	0.067	0.038	1.60716e-09	G1
2510009E07Rik	8.45748e-14	0.34894	0.137	0.096	1.7732e-09	G1
Hook3	9.01867e-14	0.301535	0.385	0.34	1.89085e-09	G1
Cercam	9.67913e-14	0.478015	0.159	0.115	2.02933e-09	G1
Txn2	1.08555e-13	0.273935	0.529	0.486	2.27596e-09	G1
Gm41609	1.12591e-13	2.36424	0.014	0.004	2.36058e-09	G1
Commd9	1.14992e-13	0.582628	0.187	0.143	2.41093e-09	G1
Rraga	1.19041e-13	0.299949	0.364	0.316	2.49581e-09	G1
Yipf3	1.1914e-13	0.271404	0.421	0.375	2.4979e-09	G1
Gskip	1.2203e-13	0.510915	0.227	0.18	2.55849e-09	G1
Gpr135	1.26491e-13	1.07781	0.04	0.019	2.65201e-09	G1
Gm11627	1.28329e-13	0.850817	0.049	0.026	2.69054e-09	G1
6720407P12Rik	1.2851e-13	0.793976	0.076	0.046	2.69434e-09	G1
Smurf2	1.32121e-13	0.32723	0.354	0.307	2.77005e-09	G1
St6galnac4	1.4059e-13	0.772803	0.104	0.069	2.94761e-09	G1
Dhrs7	1.4357e-13	0.317695	0.381	0.332	3.01008e-09	G1
Zhx2	1.45397e-13	0.412907	0.126	0.086	3.0484e-09	G1
Far1	1.4735e-13	0.296926	0.294	0.244	3.08933e-09	G1
Kazald1	1.56475e-13	0.730584	0.037	0.017	3.28065e-09	G1
Commd2	1.62907e-13	0.354148	0.39	0.345	3.4155e-09	G1
Cxxc5	1.64212e-13	0.356789	0.255	0.206	3.44286e-09	G1
Skap1	1.66035e-13	2.28863	0.011	0.002	3.48108e-09	G1
Tpst1	1.68465e-13	0.323977	0.281	0.233	3.53203e-09	G1
Adgre5	1.69773e-13	0.612951	0.169	0.126	3.55946e-09	G1
Smg6	1.71229e-13	0.258284	0.427	0.375	3.58998e-09	G1
Sult1a1	1.74932e-13	0.441693	0.039	0.018	3.66763e-09	G1
Radil	1.97785e-13	1.02239	0.026	0.01	4.14675e-09	G1
Commd3	2.09753e-13	0.341804	0.474	0.433	4.39768e-09	G1
Fjx1	2.12205e-13	1.19547	0.022	0.008	4.44908e-09	G1
Daam2	2.14145e-13	1.65026	0.017	0.005	4.48976e-09	G1
Plxnd1	2.16511e-13	0.614151	0.112	0.075	4.53937e-09	G1
Gm15952	2.19553e-13	1.22012	0.031	0.014	4.60315e-09	G1
Camkk2	2.37233e-13	0.593604	0.102	0.067	4.97382e-09	G1
Limd2	2.37352e-13	0.695582	0.187	0.144	4.97632e-09	G1
Prkar2b	2.39009e-13	1.14445	0.06	0.034	5.01107e-09	G1
4930545L23Rik	2.45408e-13	2.1121	0.012	0.003	5.14523e-09	G1
Nqo2	2.63599e-13	0.434336	0.191	0.145	5.52661e-09	G1
Slc39a7	2.63659e-13	0.385745	0.344	0.297	5.52787e-09	G1
Ptn	2.70524e-13	1.56564	0.039	0.019	5.67181e-09	G1
Bdkrb2	2.95045e-13	0.876191	0.029	0.012	6.18591e-09	G1
Gprin3	3.00001e-13	1.13221	0.016	0.005	6.28982e-09	G1
Mmp3	3.07494e-13	0.532534	0.178	0.132	6.44692e-09	G1
Tmem131	3.49507e-13	0.395207	0.211	0.164	7.32776e-09	G1
Cacna2d1	3.82962e-13	0.315514	0.413	0.365	8.02917e-09	G1
Aldh1l2	4.12238e-13	0.472876	0.126	0.087	8.64297e-09	G1
Arl16	4.12837e-13	0.669599	0.148	0.108	8.65554e-09	G1
Gm4221	4.13433e-13	1.4385	0.024	0.009	8.66803e-09	G1
Slc36a1	4.22937e-13	0.855132	0.07	0.042	8.8673e-09	G1
Hdac2	4.70298e-13	0.363101	0.284	0.238	9.86028e-09	G1
Cdyl	4.80328e-13	0.549644	0.155	0.114	1.00706e-08	G1
Arxes1	5.1087e-13	2.29009	0.018	0.006	1.07109e-08	G1
Dmtn	6.1607e-13	1.76636	0.016	0.005	1.29165e-08	G1
Fgf23	6.45162e-13	1.76477	0.02	0.007	1.35265e-08	G1
Gpr173	6.85919e-13	1.02479	0.042	0.021	1.4381e-08	G1
Rab28	7.01862e-13	0.391502	0.272	0.224	1.47152e-08	G1
Pls3	7.90494e-13	0.350096	0.26	0.212	1.65735e-08	G1
Tmem203	8.31034e-13	0.61871	0.136	0.098	1.74235e-08	G1
Fam3a	8.39034e-13	0.518269	0.131	0.093	1.75912e-08	G1
Xkr4	8.42542e-13	0.566234	0.066	0.038	1.76647e-08	G1
Prkar1b	9.03478e-13	0.874723	0.042	0.021	1.89423e-08	G1
Ano3	1.00132e-12	0.575058	0.016	0.005	2.09937e-08	G1
4833411C07Rik	1.00616e-12	1.56745	0.014	0.004	2.10951e-08	G1
Gm19391	1.04121e-12	2.03352	0.018	0.006	2.183e-08	G1
Itm2a	1.16305e-12	0.504597	0.157	0.113	2.43844e-08	G1
Fank1	1.32596e-12	1.29426	0.038	0.019	2.78001e-08	G1
4632427E13Rik	1.39815e-12	0.515781	0.118	0.081	2.93135e-08	G1
Ppfia2	1.40812e-12	0.790221	0.013	0.004	2.95226e-08	G1
Scg3	1.42033e-12	0.571243	0.016	0.005	2.97786e-08	G1
C7	1.47309e-12	1.93954	0.015	0.004	3.08849e-08	G1
Gm48742	1.49272e-12	0.933286	0.042	0.022	3.12964e-08	G1
Col8a2	1.52211e-12	1.73714	0.015	0.004	3.19125e-08	G1
Arhgef9	1.5771e-12	1.49975	0.018	0.006	3.30655e-08	G1
Rassf1	1.58021e-12	0.321069	0.316	0.269	3.31307e-08	G1
D330023K18Rik	1.62316e-12	0.701329	0.063	0.037	3.40311e-08	G1
Itgbl1	1.72535e-12	0.85039	0.013	0.003	3.61736e-08	G1
Gdf11	1.79958e-12	0.889988	0.047	0.025	3.773e-08	G1
Slc38a6	1.85491e-12	0.581192	0.095	0.062	3.889e-08	G1
Cyp2j6	1.86271e-12	0.705955	0.087	0.056	3.90535e-08	G1
Chrna1os	2.16828e-12	1.00577	0.061	0.035	4.54602e-08	G1
Gm14403	2.39999e-12	0.764135	0.119	0.083	5.03182e-08	G1
Mrps28	2.51271e-12	0.279428	0.542	0.51	5.26815e-08	G1
Sat2	2.61891e-12	0.853754	0.07	0.043	5.49081e-08	G1
Pigk	3.26536e-12	0.346193	0.309	0.264	6.84615e-08	G1
Fam98a	3.38686e-12	0.317274	0.298	0.252	7.1009e-08	G1
Gm30025	3.47784e-12	0.675403	0.078	0.049	7.29163e-08	G1
Chpf2	3.66063e-12	0.57047	0.137	0.099	7.67487e-08	G1
Itga1	3.69286e-12	0.84452	0.132	0.094	7.74245e-08	G1
Ttll11	3.78654e-12	1.43067	0.015	0.005	7.93886e-08	G1
Rnf24	3.89995e-12	0.493074	0.179	0.137	8.17663e-08	G1
Dcxr	3.96561e-12	0.477746	0.147	0.108	8.31431e-08	G1
Armcx1	4.03894e-12	0.489721	0.1	0.067	8.46804e-08	G1
Tor2a	4.41796e-12	0.525199	0.19	0.149	9.2627e-08	G1
Fam174a	4.55828e-12	0.44055	0.21	0.167	9.5569e-08	G1
Ptbp3	4.62091e-12	0.32553	0.435	0.398	9.6882e-08	G1
Sh2d6	4.84164e-12	1.19205	0.012	0.003	1.0151e-07	G1
Izumo4	5.05626e-12	0.872477	0.048	0.026	1.06009e-07	G1
Ccdc152	5.1294e-12	0.788021	0.051	0.029	1.07543e-07	G1
Tbx2	5.46879e-12	1.24123	0.017	0.006	1.14659e-07	G1
Snap23	6.21312e-12	0.329314	0.347	0.302	1.30264e-07	G1
Prr7	6.23096e-12	0.784984	0.089	0.058	1.30638e-07	G1
Gnptg	6.42845e-12	0.55038	0.112	0.078	1.34779e-07	G1
Pcdh1	7.0799e-12	0.923878	0.065	0.039	1.48437e-07	G1
Sel1l	7.11424e-12	0.265867	0.329	0.283	1.49157e-07	G1
Pappa2	7.41619e-12	2.3517	0.014	0.004	1.55488e-07	G1
Pcdhb5	7.63418e-12	1.28301	0.019	0.007	1.60058e-07	G1
B4galnt1	8.17688e-12	0.948227	0.062	0.037	1.71436e-07	G1
Gm35546	8.47064e-12	1.13808	0.043	0.022	1.77595e-07	G1
Ptges3l	8.5761e-12	0.604765	0.183	0.143	1.79807e-07	G1
Stc1	9.18086e-12	0.623335	0.09	0.059	1.92486e-07	G1
Stat5a	9.50478e-12	0.503743	0.119	0.083	1.99277e-07	G1
Gm2379	9.54093e-12	1.68578	0.018	0.006	2.00035e-07	G1
Pld1	9.58784e-12	0.869253	0.129	0.093	2.01019e-07	G1
Esyt1	1.09404e-11	0.346694	0.213	0.168	2.29377e-07	G1
Dysf	1.11366e-11	0.949362	0.04	0.02	2.33489e-07	G1
Syn1	1.14622e-11	0.715677	0.069	0.043	2.40316e-07	G1
Dok1	1.15376e-11	0.622675	0.124	0.088	2.41897e-07	G1
Myorg	1.19419e-11	0.83137	0.035	0.017	2.50375e-07	G1
Bace1	1.23742e-11	0.439697	0.122	0.086	2.59437e-07	G1
Icosl	1.2834e-11	0.855274	0.02	0.008	2.69077e-07	G1
Ccpg1	1.30294e-11	0.259143	0.186	0.143	2.73174e-07	G1
Gm15419	1.30386e-11	2.26422	0.013	0.004	2.73367e-07	G1
Scfd1	1.35423e-11	0.327815	0.386	0.345	2.83928e-07	G1
Naxe	1.41519e-11	0.282102	0.444	0.403	2.96708e-07	G1
Prkd1	1.43288e-11	0.300672	0.147	0.107	3.00417e-07	G1
Foxc1	1.49787e-11	1.45932	0.015	0.005	3.14044e-07	G1
Tmem134	1.55518e-11	0.320185	0.413	0.371	3.26059e-07	G1
Rab40b	1.65003e-11	0.506791	0.084	0.054	3.45944e-07	G1
Tusc3	1.65677e-11	0.284066	0.462	0.426	3.47358e-07	G1
Ptar1	1.72844e-11	0.386705	0.131	0.094	3.62384e-07	G1
Pde5a	1.72905e-11	0.771021	0.072	0.045	3.62513e-07	G1
Gfra2	1.75928e-11	0.778183	0.076	0.048	3.68851e-07	G1
Zbtb10	1.80054e-11	0.439505	0.058	0.034	3.77501e-07	G1
Focad	1.83631e-11	0.422243	0.145	0.107	3.85001e-07	G1
Zbtb4	1.85471e-11	0.384817	0.156	0.115	3.88859e-07	G1
Naga	2.00099e-11	0.436249	0.204	0.162	4.19528e-07	G1
Gpcpd1	2.15963e-11	0.500705	0.119	0.084	4.52788e-07	G1
Naxd	2.20709e-11	0.305328	0.385	0.344	4.62738e-07	G1
Sox4	2.22324e-11	0.321274	0.308	0.263	4.66125e-07	G1
Ndrg3	2.26732e-11	0.560847	0.108	0.075	4.75367e-07	G1
Mgat4b	2.27266e-11	0.385254	0.191	0.149	4.76485e-07	G1
Gm15418	2.27407e-11	1.55872	0.024	0.01	4.76781e-07	G1
Dlg2	2.38645e-11	0.460239	0.072	0.045	5.00344e-07	G1
Lyn	2.68608e-11	0.619025	0.104	0.071	5.63164e-07	G1
Morc4	2.72189e-11	0.534827	0.128	0.093	5.70671e-07	G1
Cpeb2	2.88009e-11	0.445572	0.136	0.099	6.03839e-07	G1
Adamts10	3.10121e-11	0.512754	0.087	0.058	6.50199e-07	G1
Rab23	3.36645e-11	0.666564	0.089	0.06	7.0581e-07	G1
Zfp950	3.37983e-11	0.385209	0.154	0.115	7.08616e-07	G1
Spg20	3.40912e-11	0.41	0.137	0.101	7.14756e-07	G1
Ginm1	3.48353e-11	0.279677	0.311	0.269	7.30357e-07	G1
Gxylt2	4.07867e-11	0.366201	0.182	0.141	8.55134e-07	G1
Dnaaf9	4.44717e-11	0.38548	0.222	0.179	9.32393e-07	G1
Car13	5.36062e-11	0.465692	0.286	0.246	1.12391e-06	G1
Meiob	5.39279e-11	0.660178	0.015	0.005	1.13065e-06	G1
Pygo1	5.4846e-11	0.713461	0.047	0.026	1.1499e-06	G1
Pccb	6.1343e-11	0.609561	0.124	0.089	1.28612e-06	G1
Nfatc1	6.24667e-11	0.272783	0.205	0.163	1.30968e-06	G1
Lrch2	6.27391e-11	0.864532	0.029	0.014	1.31539e-06	G1
Vwa5a	6.72469e-11	0.325712	0.338	0.294	1.4099e-06	G1
Gm26885	6.9058e-11	0.558756	0.07	0.044	1.44787e-06	G1
Phf24	6.98283e-11	1.03456	0.019	0.007	1.46402e-06	G1
Cd80	7.16609e-11	1.05948	0.025	0.011	1.50244e-06	G1
Gng8	8.29836e-11	1.24508	0.022	0.009	1.73984e-06	G1
Itga9	8.32418e-11	0.26782	0.248	0.201	1.74525e-06	G1
Mr1	9.00701e-11	0.602516	0.079	0.051	1.88841e-06	G1
Cx3cl1	9.3738e-11	0.966327	0.073	0.047	1.96531e-06	G1
Gm15866	1.03234e-10	1.47609	0.016	0.006	2.1644e-06	G1
Jmjd1c	1.13921e-10	0.277558	0.369	0.328	2.38847e-06	G1
Sesn3	1.20096e-10	0.445999	0.21	0.168	2.51793e-06	G1
Acot11	1.27219e-10	0.992197	0.03	0.015	2.66728e-06	G1
Pcbd2	1.29285e-10	0.314815	0.303	0.26	2.71059e-06	G1
Gstm7	1.34199e-10	1.20526	0.015	0.005	2.81361e-06	G1
Smad1	1.35567e-10	0.344449	0.237	0.195	2.8423e-06	G1
Unc5c	1.37082e-10	1.30267	0.033	0.017	2.87407e-06	G1
Dnajb4	1.38562e-10	0.286023	0.256	0.212	2.90509e-06	G1
Wasf3	1.38936e-10	0.710671	0.014	0.004	2.91294e-06	G1
Gng2	1.50614e-10	1.05413	0.021	0.008	3.15777e-06	G1
Commd7	1.62765e-10	0.359261	0.298	0.258	3.41253e-06	G1
Tex26	1.67001e-10	1.0902	0.017	0.006	3.50135e-06	G1
Zfp973	1.68159e-10	1.57544	0.015	0.005	3.52563e-06	G1
Fam3c	1.85993e-10	0.442599	0.277	0.237	3.89953e-06	G1
Gab3	1.91086e-10	1.13575	0.027	0.013	4.0063e-06	G1
Ppp1r18	2.07486e-10	0.40196	0.269	0.229	4.35015e-06	G1
P2ry2	2.1412e-10	1.22937	0.026	0.012	4.48925e-06	G1
Hs2st1	2.31075e-10	0.381749	0.293	0.252	4.84471e-06	G1
Actg2	2.37182e-10	2.33606	0.01	0.003	4.97276e-06	G1
Higd2a	2.41687e-10	0.270557	0.49	0.46	5.06722e-06	G1
Slc35b2	2.47904e-10	0.351109	0.328	0.286	5.19756e-06	G1
Nexn	2.47996e-10	0.698114	0.087	0.059	5.19948e-06	G1
Gpc1	2.50595e-10	0.740102	0.077	0.05	5.25397e-06	G1
Tbc1d2b	2.91859e-10	0.32401	0.21	0.169	6.11911e-06	G1
Slc14a2	2.93138e-10	2.80258	0.01	0.002	6.14594e-06	G1
Armcx2	2.98398e-10	0.546103	0.179	0.141	6.25621e-06	G1
Tor1b	3.16294e-10	0.33313	0.278	0.238	6.63143e-06	G1
Snrpn	3.37815e-10	0.730072	0.031	0.016	7.08263e-06	G1
Gm10638	3.74127e-10	0.790076	0.02	0.008	7.84395e-06	G1
9330136K24Rik	3.74973e-10	1.78505	0.021	0.009	7.86168e-06	G1
Mid2	3.76534e-10	0.753251	0.049	0.029	7.89441e-06	G1
Pla2r1	3.95014e-10	0.330929	0.124	0.09	8.28186e-06	G1
Ccdc186	4.12601e-10	0.270525	0.335	0.297	8.6506e-06	G1
Tiam2	4.2768e-10	0.843481	0.021	0.009	8.96674e-06	G1
Smim19	4.5509e-10	0.331104	0.261	0.22	9.54142e-06	G1
Slc35a2	4.62685e-10	0.42821	0.23	0.191	9.70065e-06	G1
Nkd2	4.69274e-10	0.682576	0.024	0.011	9.8388e-06	G1
Pheta2	4.746e-10	0.841214	0.044	0.025	9.95047e-06	G1
Abtb2	4.79502e-10	0.318823	0.235	0.192	1.00532e-05	G1
Kcnk2	5.1078e-10	0.741134	0.047	0.027	1.0709e-05	G1
Glis1	5.24094e-10	0.895687	0.058	0.035	1.09882e-05	G1
Gm10762	5.27679e-10	0.921018	0.047	0.027	1.10633e-05	G1
Mme	5.42026e-10	0.745542	0.022	0.009	1.13641e-05	G1
Cfap99	5.50473e-10	2.0453	0.01	0.002	1.15412e-05	G1
Gm56933	6.01346e-10	1.54421	0.01	0.003	1.26078e-05	G1
Fam20a	6.17098e-10	0.439846	0.131	0.097	1.29381e-05	G1
Rasgrp2	6.67866e-10	0.673311	0.04	0.022	1.40025e-05	G1
Gm57071	6.84547e-10	1.07618	0.028	0.014	1.43522e-05	G1
Fdx2	7.52863e-10	0.283616	0.355	0.319	1.57845e-05	G1
Epha7	8.55199e-10	1.23079	0.013	0.004	1.79301e-05	G1
Dguok	8.57551e-10	0.413761	0.261	0.223	1.79794e-05	G1
Marveld1	8.82823e-10	0.349947	0.176	0.138	1.85093e-05	G1
A530046M15Rik	8.93732e-10	1.31119	0.03	0.015	1.8738e-05	G1
Mttp	8.97809e-10	0.633029	0.058	0.035	1.88235e-05	G1
Sh3d19	9.1534e-10	0.259724	0.325	0.286	1.9191e-05	G1
Dennd5b	9.17445e-10	0.450094	0.116	0.084	1.92352e-05	G1
Bmpr1a	9.30538e-10	0.25121	0.36	0.325	1.95097e-05	G1
Mthfd2	9.66676e-10	0.598708	0.188	0.151	2.02673e-05	G1
Wipf1	9.73093e-10	0.266214	0.21	0.17	2.04019e-05	G1
Samd15	1.00368e-09	0.948952	0.034	0.018	2.10431e-05	G1
Bcl2	1.02833e-09	0.286608	0.089	0.061	2.156e-05	G1
Adgrv1	1.04838e-09	1.20678	0.01	0.003	2.19802e-05	G1
Sox13	1.06467e-09	0.793146	0.022	0.01	2.2322e-05	G1
Map7d3	1.09087e-09	0.769257	0.028	0.014	2.28712e-05	G1
Septin5	1.10557e-09	0.751045	0.051	0.03	2.31794e-05	G1
Tmx4	1.13177e-09	0.425699	0.223	0.185	2.37287e-05	G1
Tma16	1.22134e-09	0.425746	0.215	0.177	2.56066e-05	G1
1110065P20Rik	1.23333e-09	0.361914	0.334	0.297	2.58579e-05	G1
Tmem86a	1.23971e-09	1.05725	0.025	0.011	2.59917e-05	G1
Kctd16	1.28512e-09	1.19934	0.017	0.007	2.69438e-05	G1
Gm16118	1.33761e-09	0.873427	0.045	0.026	2.80442e-05	G1
Gm15839	1.35477e-09	0.684154	0.017	0.007	2.84041e-05	G1
Gpam	1.38928e-09	0.809984	0.149	0.117	2.91277e-05	G1
Gm42984	1.39131e-09	1.0455	0.021	0.009	2.91703e-05	G1
Rhobtb3	1.39843e-09	0.404164	0.205	0.168	2.93194e-05	G1
Psph	1.4074e-09	0.528239	0.204	0.168	2.95076e-05	G1
Eri3	1.47994e-09	0.295887	0.391	0.357	3.10284e-05	G1
Ube2f	1.56967e-09	0.278035	0.378	0.338	3.29097e-05	G1
2810430I11Rik	1.57121e-09	1.50784	0.021	0.009	3.2942e-05	G1
Fgfrl1	1.64376e-09	0.794112	0.053	0.033	3.4463e-05	G1
Bfsp1	1.6628e-09	0.947382	0.025	0.012	3.48623e-05	G1
Znrf1	1.67399e-09	0.372188	0.284	0.245	3.50968e-05	G1
Ykt6	1.79844e-09	0.367228	0.259	0.221	3.77061e-05	G1
Sema6c	1.84467e-09	0.870123	0.013	0.004	3.86753e-05	G1
Slc20a1	1.84842e-09	0.450276	0.101	0.072	3.87539e-05	G1
Cep170	1.93639e-09	0.272525	0.312	0.272	4.05984e-05	G1
Sh3gl3	2.17953e-09	1.02928	0.019	0.008	4.56961e-05	G1
Col18a1	2.1985e-09	0.283856	0.4	0.365	4.60937e-05	G1
Ephx4	2.23037e-09	1.43631	0.014	0.005	4.6762e-05	G1
Angptl8	2.41102e-09	1.14333	0.028	0.014	5.05495e-05	G1
Plxnc1	2.43476e-09	1.10776	0.019	0.008	5.10472e-05	G1
Gm41790	2.51455e-09	1.48967	0.015	0.006	5.272e-05	G1
Chst14	2.56922e-09	0.563859	0.099	0.071	5.38663e-05	G1
1600014C10Rik	2.65007e-09	0.757909	0.069	0.045	5.55614e-05	G1
Myc	2.6836e-09	0.2905	0.268	0.23	5.62644e-05	G1
Pakap	2.73205e-09	0.708343	0.053	0.033	5.72802e-05	G1
Itpkc	2.92453e-09	0.508923	0.087	0.06	6.13158e-05	G1
Pkig	2.93168e-09	0.315029	0.374	0.339	6.14656e-05	G1
Polb	2.9642e-09	0.4543	0.224	0.188	6.21475e-05	G1
4930438E09Rik	3.11972e-09	0.3865	0.01	0.003	6.54081e-05	G1
Dynlt1b	3.12117e-09	0.843006	0.043	0.025	6.54384e-05	G1
Mtss2	3.17227e-09	0.837961	0.054	0.034	6.65099e-05	G1
Zdhhc1	3.24752e-09	0.378209	0.082	0.056	6.80875e-05	G1
Hao1	3.29931e-09	1.71703	0.015	0.006	6.91732e-05	G1
Mccc1	3.56668e-09	0.779417	0.069	0.046	7.4779e-05	G1
Tmem120b	3.59006e-09	0.777556	0.056	0.035	7.52692e-05	G1
Ext2	3.60025e-09	0.301086	0.338	0.301	7.54828e-05	G1
Arsk	3.83749e-09	0.494764	0.074	0.05	8.04568e-05	G1
Stoml1	3.99391e-09	0.651973	0.047	0.028	8.37363e-05	G1
Rnf170	4.13624e-09	0.536435	0.139	0.107	8.67204e-05	G1
BC004004	4.15502e-09	0.376748	0.319	0.284	8.71141e-05	G1
Smco4	4.40301e-09	0.474594	0.296	0.263	9.23134e-05	G1
Opn4	4.53535e-09	2.24358	0.01	0.003	9.50881e-05	G1
Pdgfc	4.71911e-09	0.497788	0.033	0.017	9.89408e-05	G1
Plod1	4.74342e-09	0.298075	0.317	0.278	9.94506e-05	G1
Shf	4.76006e-09	0.727757	0.045	0.027	9.97994e-05	G1
Tle2	4.91455e-09	1.09097	0.015	0.006	0.000103039	G1
Fmnl3	5.31491e-09	0.541286	0.097	0.069	0.000111432	G1
Plpbp	5.34068e-09	0.397155	0.224	0.19	0.000111973	G1
Ppp1r3d	5.43329e-09	1.31829	0.019	0.008	0.000113914	G1
Inka1	5.62849e-09	0.742028	0.041	0.023	0.000118007	G1
Uggt2	5.80539e-09	0.321874	0.132	0.099	0.000121716	G1
Thap12	6.2138e-09	0.446693	0.238	0.203	0.000130279	G1
Gm15270	6.58503e-09	1.18265	0.03	0.016	0.000138062	G1
Rab30	6.60505e-09	0.369015	0.089	0.062	0.000138482	G1
Tbc1d9	6.60551e-09	0.788811	0.023	0.011	0.000138491	G1
B230398E01Rik	6.8357e-09	1.49093	0.018	0.007	0.000143317	G1
Cdc42se1	6.8978e-09	0.343119	0.343	0.307	0.000144619	G1
Flt1	6.92885e-09	0.688927	0.145	0.113	0.00014527	G1
Vash2	7.50028e-09	1.46878	0.024	0.011	0.000157251	G1
Kctd12	7.50954e-09	0.363584	0.105	0.076	0.000157445	G1
Brdt	7.51726e-09	0.691957	0.052	0.032	0.000157607	G1
Clasp2	7.56647e-09	0.28006	0.311	0.273	0.000158639	G1
Kif21b	7.58579e-09	0.506506	0.052	0.032	0.000159044	G1
Parp16	8.30053e-09	0.684844	0.042	0.025	0.000174029	G1
Arl2bp	8.60242e-09	0.376918	0.19	0.154	0.000180358	G1
Tceal5	8.95506e-09	1.56568	0.013	0.005	0.000187752	G1
Nap1l5	9.15332e-09	1.01896	0.023	0.011	0.000191908	G1
Sumf2	9.2672e-09	0.460856	0.167	0.134	0.000194296	G1
B4galt7	9.44988e-09	0.653326	0.088	0.062	0.000198126	G1
Hddc3	9.48896e-09	0.967559	0.046	0.027	0.000198946	G1
Gm16833	9.55047e-09	0.995657	0.023	0.011	0.000200235	G1
Actr10	9.78928e-09	0.271771	0.472	0.446	0.000205242	G1
Cd38	1.04766e-08	1.55099	0.026	0.013	0.000219652	G1
H1f10	1.07347e-08	0.438211	0.137	0.104	0.000225064	G1
Isl1	1.1035e-08	0.62925	0.13	0.099	0.00023136	G1
A630072M18Rik	1.10677e-08	0.557754	0.034	0.019	0.000232045	G1
Pxylp1	1.21135e-08	0.665869	0.068	0.045	0.000253973	G1
Rnf166	1.24943e-08	0.505064	0.11	0.081	0.000261956	G1
Borcs5	1.25931e-08	0.443316	0.088	0.062	0.000264026	G1
Lmod1	1.27835e-08	1.67557	0.013	0.005	0.00026802	G1
Amz2	1.30388e-08	0.459496	0.152	0.12	0.000273372	G1
Gulp1	1.36897e-08	0.293863	0.28	0.241	0.000287019	G1
Gm57462	1.37882e-08	0.85364	0.034	0.019	0.000289083	G1
Stx18	1.38291e-08	0.413102	0.225	0.19	0.000289942	G1
Ttc19	1.3928e-08	0.304747	0.259	0.223	0.000292014	G1
Chst8	1.40193e-08	1.6477	0.01	0.003	0.00029393	G1
Hotairm1	1.53316e-08	0.271919	0.172	0.137	0.000321442	G1
Sfxn2	1.58235e-08	0.703913	0.071	0.048	0.000331755	G1
Rgs2	1.6142e-08	0.35236	0.156	0.121	0.000338433	G1
Mettl1	1.72866e-08	0.324942	0.328	0.295	0.000362431	G1
Trim46	1.7288e-08	0.874647	0.034	0.018	0.00036246	G1
Traf4	1.72989e-08	0.75798	0.095	0.069	0.000362688	G1
Hspa1a	1.85022e-08	0.392183	0.257	0.221	0.000387917	G1
Hoxb6	1.87891e-08	0.473459	0.084	0.059	0.000393933	G1
Gbx2	1.88345e-08	1.05397	0.029	0.015	0.000394883	G1
Slc17a5	1.8867e-08	0.412524	0.083	0.058	0.000395565	G1
C430042M11Rik	1.91347e-08	1.92688	0.01	0.003	0.000401177	G1
A930029G22Rik	2.04815e-08	0.839358	0.018	0.008	0.000429414	G1
Slc46a1	2.05896e-08	0.911066	0.04	0.023	0.000431682	G1
Rnaset2a	2.2388e-08	0.533541	0.179	0.146	0.000469388	G1
2700069I18Rik	2.47161e-08	0.938278	0.019	0.009	0.000518197	G1
Plekhj1	2.48725e-08	0.293887	0.37	0.342	0.000521477	G1
Zdhhc9	2.61516e-08	0.527436	0.139	0.108	0.000548294	G1
Ccdc73	2.68178e-08	0.681475	0.049	0.03	0.000562261	G1
Galnt7	2.82598e-08	0.434584	0.114	0.086	0.000592495	G1
Fgfbp3	2.91926e-08	1.0399	0.016	0.006	0.000612051	G1
Polr2m	2.92743e-08	0.267311	0.376	0.344	0.000613764	G1
Ppt1	2.99162e-08	0.28686	0.193	0.159	0.000627224	G1
Serpina3g	3.05993e-08	0.329275	0.3	0.263	0.000641546	G1
Ephb3	3.07865e-08	0.364771	0.064	0.043	0.000645469	G1
Gm29686	3.14266e-08	0.907102	0.049	0.03	0.000658891	G1
Smim3	3.17416e-08	0.308614	0.298	0.264	0.000665495	G1
Upp2	3.40632e-08	0.401747	0.087	0.062	0.000714168	G1
Gm43101	3.44804e-08	0.898635	0.015	0.006	0.000722916	G1
Gm15972	3.46985e-08	1.22036	0.01	0.003	0.000727489	G1
Igsf21	3.47875e-08	2.00759	0.01	0.003	0.000729355	G1
Rnf180	3.48705e-08	1.40843	0.01	0.003	0.000731095	G1
Zfp637	3.6798e-08	0.452043	0.195	0.161	0.000771508	G1
Aim2	3.71699e-08	1.32486	0.014	0.005	0.000779305	G1
Dnah8	3.87689e-08	0.911429	0.03	0.016	0.00081283	G1
Eif4e3	3.99365e-08	0.425878	0.17	0.137	0.000837309	G1
Pla2g2d	4.00144e-08	1.60093	0.011	0.004	0.000838942	G1
Dlgap1	4.059e-08	0.995846	0.038	0.022	0.00085101	G1
Pkd2	4.13811e-08	0.292443	0.263	0.224	0.000867597	G1
Drd4	4.22056e-08	1.62239	0.022	0.01	0.000884882	G1
Macrod2	4.49787e-08	0.514831	0.078	0.055	0.000943024	G1
Unc79	4.65589e-08	1.53595	0.01	0.003	0.000976155	G1
Gm39103	4.74635e-08	0.802933	0.023	0.011	0.000995121	G1
Acox3	4.8457e-08	0.379406	0.06	0.039	0.00101595	G1
Pcdhb17	5.14265e-08	1.1466	0.023	0.011	0.00107821	G1
Aldh18a1	5.48322e-08	0.44704	0.196	0.164	0.00114961	G1
Chid1	5.69977e-08	0.353409	0.229	0.196	0.00119501	G1
Arhgap32	5.7708e-08	0.282824	0.277	0.237	0.00120991	G1
Cops4	5.86174e-08	0.26873	0.381	0.351	0.00122897	G1
Mpeg1	6.02745e-08	1.25742	0.038	0.022	0.00126372	G1
Prdm5	6.06897e-08	0.307748	0.201	0.168	0.00127242	G1
Rom1	6.40423e-08	0.669026	0.07	0.048	0.00134271	G1
Klhl26	7.21317e-08	0.394739	0.083	0.059	0.00151231	G1
Tmem184b	7.48434e-08	0.343393	0.173	0.142	0.00156917	G1
Unc50	7.70453e-08	0.362222	0.309	0.278	0.00161533	G1
Ypel5	8.19692e-08	0.29999	0.206	0.172	0.00171857	G1
Klrb1a	8.20606e-08	1.68372	0.014	0.006	0.00172048	G1
Gm56908	8.38824e-08	2.01485	0.011	0.004	0.00175868	G1
Mpo	8.56659e-08	0.850599	0.065	0.044	0.00179607	G1
Osbpl6	8.8865e-08	0.673148	0.03	0.016	0.00186314	G1
Tbx3	9.00374e-08	0.737963	0.019	0.009	0.00188772	G1
Slc25a17	9.10033e-08	0.472358	0.23	0.201	0.00190798	G1
Eef1akmt4	9.41359e-08	0.57469	0.163	0.133	0.00197365	G1
Mpzl1	9.52379e-08	0.496905	0.086	0.062	0.00199676	G1
Ltbp3	9.78502e-08	0.302804	0.271	0.236	0.00205153	G1
Tmsb10b	9.80168e-08	0.509765	0.147	0.117	0.00205502	G1
Unc93b1	9.85856e-08	0.381975	0.246	0.213	0.00206695	G1
Gm43728	9.9401e-08	1.93876	0.01	0.003	0.00208404	G1
Ss18l2	9.941e-08	0.3682	0.308	0.278	0.00208423	G1
Tnnt3	1.02711e-07	1.02207	0.012	0.005	0.00215345	G1
Klhl33	1.15572e-07	0.33951	0.01	0.003	0.00242309	G1
Zfp783	1.17122e-07	0.929448	0.021	0.01	0.00245559	G1
Btbd3	1.19222e-07	0.413496	0.095	0.07	0.00249961	G1
Gm26682	1.24112e-07	1.30547	0.011	0.004	0.00260212	G1
Ccdc90b	1.24405e-07	0.360619	0.26	0.229	0.00260826	G1
Ptp4a3	1.28389e-07	0.506695	0.106	0.08	0.00269181	G1
Gm28707	1.38394e-07	1.13342	0.013	0.005	0.00290158	G1
Siah1a	1.48187e-07	0.341667	0.165	0.134	0.00310688	G1
Marchf5	1.53392e-07	0.282417	0.435	0.411	0.00321601	G1
Nlrp5-ps	1.55898e-07	1.13727	0.018	0.008	0.00326855	G1
Cnbd2	1.63408e-07	0.510682	0.038	0.023	0.00342602	G1
Scn2a	1.63529e-07	0.317451	0.02	0.01	0.00342854	G1
Skic3	1.66225e-07	0.333126	0.246	0.213	0.00348507	G1
2210408I21Rik	1.77632e-07	0.328277	0.167	0.136	0.00372424	G1
Hoxaas3	1.79031e-07	0.539731	0.066	0.046	0.00375357	G1
Cmas	1.80019e-07	0.372139	0.275	0.246	0.00377427	G1
Gm28055	1.84084e-07	2.11469	0.011	0.004	0.00385951	G1
Tgfb2	1.90926e-07	0.386247	0.226	0.192	0.00400296	G1
Ccs	1.919e-07	0.332394	0.252	0.22	0.00402337	G1
Slc16a2	1.98229e-07	0.341673	0.36	0.328	0.00415606	G1
Pja1	2.00485e-07	0.304778	0.211	0.179	0.00420337	G1
Stx2	2.01431e-07	0.258831	0.189	0.158	0.0042232	G1
Prrg2	2.09363e-07	0.582242	0.095	0.071	0.00438951	G1
Plekha6	2.10637e-07	0.527514	0.016	0.007	0.00441621	G1
Cxcl14	2.1508e-07	1.0872	0.137	0.186	0.00450937	G1
Ift27	2.24564e-07	0.256612	0.323	0.292	0.00470822	G1
Vmac	2.43214e-07	0.729137	0.036	0.022	0.00509923	G1
Abhd14b	2.44722e-07	0.442952	0.052	0.034	0.00513084	G1
Ddit4	2.50087e-07	0.337972	0.309	0.275	0.00524332	G1
Zfp810	2.51463e-07	0.882721	0.035	0.021	0.00527217	G1
Gm28535	2.56298e-07	1.41696	0.011	0.004	0.00537354	G1
Zfp267	2.58941e-07	0.620431	0.061	0.041	0.00542896	G1
Dync1li2	2.63121e-07	0.311959	0.195	0.164	0.0055166	G1
Gm57457	2.89625e-07	0.788074	0.053	0.035	0.00607227	G1
Cog5	2.91951e-07	0.312959	0.191	0.16	0.00612105	G1
1300002E11Rik	2.9508e-07	0.49483	0.144	0.116	0.00618665	G1
Slc25a45	2.98257e-07	0.79174	0.017	0.008	0.00625325	G1
2310009B15Rik	3.06613e-07	0.291971	0.293	0.262	0.00642845	G1
Cfap74	3.16615e-07	0.786593	0.032	0.019	0.00663816	G1
Phkg1	3.18983e-07	0.49737	0.029	0.016	0.0066878	G1
Id4	3.1921e-07	0.920041	0.024	0.012	0.00669256	G1
Map2k6	3.33928e-07	1.00406	0.021	0.011	0.00700114	G1
Micall2	3.56562e-07	0.650246	0.038	0.023	0.00747567	G1
Nrg1	3.60333e-07	0.716704	0.034	0.02	0.00755475	G1
Plppr2	3.62292e-07	0.544153	0.057	0.038	0.00759582	G1
Aspa	3.64476e-07	0.476207	0.02	0.01	0.00764161	G1
Kif1a	3.64674e-07	1.52125	0.011	0.004	0.00764576	G1
Zfp955b	3.67079e-07	0.535408	0.082	0.06	0.00769617	G1
Fndc4	3.68338e-07	0.515475	0.046	0.029	0.00772258	G1
Wdr75	3.75057e-07	0.283081	0.305	0.273	0.00786345	G1
Apol8	3.86936e-07	0.54794	0.047	0.03	0.00811251	G1
Rasa1	3.94185e-07	0.303283	0.255	0.224	0.00826449	G1
1810024B03Rik	3.99194e-07	0.577495	0.052	0.035	0.0083695	G1
Thsd1	4.02394e-07	1.10074	0.024	0.013	0.0084366	G1
Grk4	4.03537e-07	0.290961	0.025	0.013	0.00846057	G1
2310010J17Rik	4.17216e-07	0.497545	0.096	0.072	0.00874735	G1
Zfp442	4.22635e-07	0.877523	0.035	0.021	0.00886096	G1
Hivep1	4.22651e-07	0.270164	0.238	0.206	0.00886131	G1
Gm31522	4.23979e-07	0.844802	0.025	0.013	0.00888915	G1
Akap17b	4.26466e-07	0.683285	0.047	0.03	0.00894129	G1
Fam217b	4.55454e-07	0.923543	0.03	0.017	0.00954904	G1
Hormad2	4.61887e-07	1.21503	0.015	0.006	0.00968393	G1
Unc13c	4.85099e-07	1.91213	0.01	0.003	0.0101706	G1
Igip	4.9362e-07	0.522664	0.063	0.044	0.0103492	G1
Enho	4.99652e-07	0.81414	0.018	0.008	0.0104757	G1
Golga5	5.09352e-07	0.324021	0.188	0.158	0.0106791	G1
Slc25a32	5.09536e-07	0.429352	0.103	0.079	0.0106829	G1
2810001G20Rik	5.13694e-07	0.308457	0.07	0.049	0.0107701	G1
Pcdhb11	5.18932e-07	1.82237	0.011	0.004	0.0108799	G1
Nat8	5.19702e-07	1.77399	0.012	0.005	0.0108961	G1
Fyb2	5.23248e-07	0.666302	0.018	0.009	0.0109704	G1
Rhd	5.31157e-07	1.40704	0.011	0.004	0.0111362	G1
Islr2	5.31736e-07	0.299511	0.01	0.003	0.0111484	G1
Rtn2	5.54336e-07	0.425671	0.079	0.057	0.0116222	G1
Klhdc2	5.69801e-07	0.296571	0.337	0.31	0.0119464	G1
Tox	5.79141e-07	0.856559	0.02	0.01	0.0121423	G1
Cyp20a1	6.43862e-07	0.258679	0.294	0.263	0.0134992	G1
Vwc2	6.47903e-07	0.986826	0.013	0.005	0.0135839	G1
Pde1b	6.59569e-07	2.11548	0.01	0.003	0.0138285	G1
Zfp87	6.59665e-07	0.488426	0.054	0.036	0.0138305	G1
Cd36	6.72545e-07	0.727116	0.01	0.003	0.0141006	G1
Sec22a	7.1998e-07	0.376009	0.178	0.149	0.0150951	G1
Actn3	7.25074e-07	1.14083	0.012	0.005	0.0152019	G1
Cd59b	7.98168e-07	0.908423	0.033	0.019	0.0167344	G1
Hoga1	7.98854e-07	0.599257	0.02	0.01	0.0167488	G1
Gal	8.2191e-07	1.66074	0.019	0.01	0.0172322	G1
Cyp4v3	8.46147e-07	0.55476	0.07	0.05	0.0177403	G1
Arfip2	8.74117e-07	0.335933	0.155	0.126	0.0183267	G1
Gm56878	8.90683e-07	0.31509	0.163	0.134	0.0186741	G1
Gm29292	9.12019e-07	1.21018	0.023	0.012	0.0191214	G1
Pcnx	9.33879e-07	0.316703	0.14	0.112	0.0195797	G1
4833439L19Rik	9.59739e-07	0.377061	0.14	0.113	0.0201219	G1
Fndc10	9.67926e-07	0.90944	0.021	0.01	0.0202935	G1
Nptx2	1.0248e-06	0.904103	0.012	0.005	0.0214859	G1
Ermard	1.02612e-06	0.731901	0.045	0.029	0.0215137	G1
Ptger4	1.05171e-06	0.353905	0.135	0.108	0.0220502	G1
Hoxa3	1.05636e-06	0.46603	0.109	0.085	0.0221477	G1
Cmc4	1.08263e-06	0.573806	0.075	0.055	0.0226983	G1
Zdhhc14	1.19198e-06	0.567034	0.029	0.016	0.024991	G1
Ear2	1.19526e-06	1.51716	0.026	0.015	0.0250598	G1
Sowahc	1.21485e-06	0.666874	0.058	0.04	0.0254705	G1
Gm16036	1.23079e-06	1.82017	0.012	0.005	0.0258047	G1
Srprb	1.28696e-06	0.302587	0.332	0.304	0.0269824	G1
Fam120aos	1.31341e-06	0.549113	0.061	0.042	0.0275369	G1
Kcng2	1.37179e-06	1.07917	0.012	0.005	0.028761	G1
Id2	1.39377e-06	0.283803	0.356	0.324	0.0292219	G1
Notch1	1.42155e-06	0.508691	0.119	0.094	0.0298041	G1
Entpd6	1.4271e-06	0.658365	0.062	0.043	0.0299206	G1
Jagn1	1.5262e-06	0.333043	0.292	0.262	0.0319984	G1
Pcx	1.57206e-06	0.456234	0.038	0.023	0.0329598	G1
Jcad	1.57322e-06	0.284249	0.164	0.135	0.0329842	G1
Zfta	1.61791e-06	0.270542	0.079	0.057	0.0339211	G1
E130311K13Rik	1.63862e-06	0.471613	0.083	0.061	0.0343554	G1
Slc25a24	1.66622e-06	0.254536	0.192	0.163	0.0349339	G1
Trpc1	1.74906e-06	0.439508	0.071	0.051	0.0366708	G1
Sh2b3	1.7561e-06	0.440028	0.067	0.048	0.0368183	G1
2900093K20Rik	1.80383e-06	0.734458	0.021	0.011	0.0378191	G1
[truncated: 10 more rows]

## Sheet: G2
gene	p_val	avg_log2FC	pct.1	pct.2	p_val_adj	cluster
Pclaf	0	2.21203	0.94	0.305	0	G2
Ebf1	0	1.36517	0.876	0.263	0	G2
Birc5	0	1.95471	0.873	0.275	0	G2
Ube2c	0	1.95716	0.85	0.269	0	G2
Cdk1	0	2.07095	0.84	0.26	0	G2
Ctsh	0	1.73118	0.915	0.337	0	G2
Postn	0	2.08839	0.837	0.264	0	G2
Top2a	0	1.89489	0.827	0.263	0	G2
Col15a1	0	1.72701	0.843	0.3	0	G2
Cxcl9	0	2.01288	0.838	0.3	0	G2
Smc2	0	1.81471	0.813	0.282	0	G2
Stmn1	0	1.7556	0.923	0.394	0	G2
Prc1	0	1.84629	0.764	0.241	0	G2
Cdca8	0	1.66762	0.702	0.204	0	G2
Tk1	0	1.91351	0.708	0.219	0	G2
Cthrc1	0	2.32412	0.652	0.177	0	G2
Cenpw	0	1.86644	0.687	0.216	0	G2
Tpx2	0	1.82426	0.665	0.202	0	G2
Ptx3	0	2.01061	0.621	0.158	0	G2
Ccna2	0	1.87253	0.624	0.171	0	G2
Sparcl1	0	1.43964	0.583	0.14	0	G2
Pbk	0	2.72533	0.536	0.105	0	G2
Ckap2l	0	1.92856	0.58	0.151	0	G2
H2ac24	0	3.04716	0.501	0.097	0	G2
Dio3	0	2.4891	0.39	0.06	0	G2
H2az1	0	1.62838	0.992	0.769	0	G2
Rbp1	0	1.47555	0.981	0.758	0	G2
Tubb5	0	1.13556	0.991	0.822	0	G2
Mfap4	1.97657e-305	1.70789	0.495	0.109	4.14408e-301	G2
Mxd3	2.61735e-302	2.28749	0.457	0.099	5.48753e-298	G2
Spc25	5.7657e-298	1.97726	0.53	0.134	1.20884e-293	G2
Spc24	9.26825e-297	1.56581	0.769	0.281	1.94318e-292	G2
Cygb	3.1562e-295	1.08145	0.721	0.214	6.61728e-291	G2
Ctsk	1.58837e-294	1.36018	0.635	0.176	3.33018e-290	G2
Lpl	1.01787e-291	1.23269	0.766	0.252	2.13407e-287	G2
Tyms	1.71976e-291	1.54214	0.87	0.397	3.60565e-287	G2
Cdca3	8.1692e-291	1.7911	0.649	0.198	1.71275e-286	G2
Mki67	1.19791e-290	1.56327	0.68	0.215	2.51154e-286	G2
Smim41	1.9242e-290	1.7689	0.426	0.085	4.03428e-286	G2
Srpx2	1.95598e-289	1.68359	0.423	0.083	4.10091e-285	G2
Sfrp1	3.52696e-286	1.49203	0.557	0.14	7.39462e-282	G2
Mylk	1.12901e-284	1.82679	0.571	0.156	2.36709e-280	G2
Mfap2	1.57332e-282	1.42332	0.671	0.202	3.29862e-278	G2
Serpinf1	7.65595e-282	1.2708	0.951	0.516	1.60515e-277	G2
Knl1	1.82589e-281	2.02632	0.497	0.123	3.82815e-277	G2
Cks2	1.06306e-280	1.47215	0.863	0.382	2.22882e-276	G2
Gpx3	7.84702e-280	1.02034	0.853	0.318	1.64521e-275	G2
Ccl11	1.71221e-278	1.05534	0.75	0.236	3.58982e-274	G2
D17H6S56E-5	3.07595e-276	1.68862	0.638	0.201	6.44903e-272	G2
Cenpp	9.33233e-276	2.13335	0.468	0.113	1.95662e-271	G2
Nrep	1.74778e-275	2.11279	0.472	0.113	3.6644e-271	G2
Lockd	2.33967e-275	1.99245	0.509	0.132	4.90535e-271	G2
Mfap5	9.29694e-275	1.4832	0.92	0.517	1.9492e-270	G2
Cenpf	1.03273e-274	1.53133	0.669	0.209	2.16521e-270	G2
Aldh1a2	4.57538e-272	1.73055	0.839	0.43	9.59274e-268	G2
H1f1	9.17633e-268	2.82397	0.323	0.057	1.92391e-263	G2
Cenpa	1.06331e-265	1.88266	0.67	0.233	2.22934e-261	G2
Pdgfrl	1.65934e-265	1.62118	0.615	0.188	3.47897e-261	G2
Cenpe	7.46067e-265	1.79247	0.551	0.154	1.5642e-260	G2
Tuba1a	1.28244e-261	1.13819	0.974	0.772	2.68876e-257	G2
Hmmr	6.79989e-260	1.74856	0.605	0.185	1.42567e-255	G2
Nusap1	1.15519e-256	1.86637	0.521	0.142	2.42197e-252	G2
Dpt	4.75177e-252	1.07452	0.841	0.323	9.96256e-248	G2
Kif20b	8.45292e-251	1.88879	0.487	0.128	1.77224e-246	G2
Ccdc34	9.10176e-251	1.38493	0.835	0.387	1.90828e-246	G2
Hmgb2	8.10834e-249	1.17782	0.94	0.526	1.69999e-244	G2
Tspan6	1.98234e-248	1.82945	0.396	0.086	4.15618e-244	G2
Prdx4	4.91402e-248	1.23498	0.93	0.596	1.03027e-243	G2
Cenpm	6.72292e-248	1.78999	0.574	0.179	1.40953e-243	G2
Tnc	7.06638e-246	1.87517	0.669	0.256	1.48154e-241	G2
Pcdh19	4.62365e-244	1.56841	0.424	0.098	9.69395e-240	G2
Smc4	4.28762e-241	1.4271	0.824	0.405	8.98942e-237	G2
Ndc80	5.4001e-240	2.19625	0.376	0.082	1.13219e-235	G2
Igfbp7	6.29121e-240	0.873793	0.998	0.932	1.31901e-235	G2
Gng11	9.96421e-240	1.30788	0.624	0.203	2.0891e-235	G2
Timp1	1.23901e-239	1.21685	0.995	0.888	2.5977e-235	G2
Lum	1.77311e-238	1.10297	0.743	0.266	3.71751e-234	G2
Gpm6b	4.2272e-238	1.30019	0.72	0.277	8.86274e-234	G2
H2az2	1.11919e-235	1.44456	0.9	0.504	2.34649e-231	G2
Bgn	1.46915e-235	1.02245	0.992	0.836	3.08022e-231	G2
Col4a1	1.54852e-232	1.2727	0.939	0.62	3.24662e-228	G2
Sparc	5.16524e-232	0.833119	1	0.988	1.08294e-227	G2
Racgap1	6.18486e-231	1.79329	0.493	0.14	1.29672e-226	G2
H1f10	1.68929e-230	2.0117	0.392	0.092	3.54176e-226	G2
Hmgb1	9.51261e-229	0.857009	0.992	0.847	1.99441e-224	G2
Tubb6	1.32946e-228	1.2317	0.923	0.571	2.78735e-224	G2
Serpinh1	7.68696e-228	0.745149	0.997	0.947	1.61165e-223	G2
H2ax	1.32233e-226	1.4426	0.773	0.352	2.7724e-222	G2
Kif11	2.1499e-225	1.81704	0.446	0.117	4.50747e-221	G2
Depdc1a	2.85705e-225	2.15648	0.389	0.093	5.99009e-221	G2
Aurkb	4.7083e-224	1.98901	0.435	0.114	9.87142e-220	G2
Tacc3	7.64054e-223	1.68399	0.523	0.159	1.60192e-218	G2
Sgo2a	1.62668e-219	1.87099	0.443	0.119	3.4105e-215	G2
Plk1	5.19988e-219	1.76231	0.459	0.126	1.09021e-214	G2
Igf1	2.31505e-218	1.3719	0.932	0.613	4.85374e-214	G2
Gask1b	2.71019e-218	1.71621	0.335	0.069	5.68219e-214	G2
Olfml3	2.71296e-218	1.26955	0.86	0.456	5.68799e-214	G2
Col6a3	2.21739e-217	1.24819	0.917	0.612	4.64897e-213	G2
Fhl2	4.32108e-217	2.33917	0.277	0.049	9.05957e-213	G2
H2ac8	1.32106e-216	2.45699	0.46	0.138	2.76973e-212	G2
Serpine2	2.55034e-215	1.4845	0.363	0.08	5.34704e-211	G2
Nrp1	2.27214e-214	1.44746	0.566	0.187	4.76376e-210	G2
Cdkn2d	2.31737e-214	1.68182	0.584	0.206	4.8586e-210	G2
Aoc3	3.77777e-213	1.65856	0.344	0.073	7.92048e-209	G2
Bub1	4.96448e-212	1.93142	0.421	0.112	1.04085e-207	G2
Shcbp1	1.11783e-211	2.02933	0.382	0.094	2.34365e-207	G2
Lrrc17	4.13794e-211	1.56103	0.35	0.076	8.67561e-207	G2
Col4a2	1.27576e-205	1.25503	0.847	0.469	2.67477e-201	G2
Pimreg	1.33097e-204	2.23024	0.328	0.073	2.7905e-200	G2
Esco2	1.25455e-203	2.23198	0.344	0.08	2.6303e-199	G2
Tagln	1.8128e-203	2.165	0.616	0.247	3.80072e-199	G2
Lrrc32	1.97712e-203	1.67759	0.319	0.066	4.14524e-199	G2
Crlf1	4.28779e-203	2.48547	0.231	0.036	8.98979e-199	G2
Plk4	1.79757e-201	1.77699	0.468	0.141	3.76879e-197	G2
Lpar1	2.18611e-200	1.20254	0.445	0.12	4.58341e-196	G2
Pcolce	3.5767e-195	0.905869	0.984	0.77	7.49891e-191	G2
Cenpq	9.7582e-194	1.60794	0.473	0.145	2.0459e-189	G2
Ccn4	1.2178e-192	1.57201	0.543	0.188	2.55323e-188	G2
Cenph	1.6213e-191	2.01351	0.382	0.101	3.39922e-187	G2
Ccnb1	1.16262e-190	1.67219	0.455	0.136	2.43754e-186	G2
Cxcl12	2.74152e-190	1.18719	0.84	0.42	5.74787e-186	G2
Incenp	1.13601e-189	1.5799	0.426	0.122	2.38176e-185	G2
Svep1	2.12596e-189	0.777727	0.632	0.222	4.4573e-185	G2
Cks1b	2.39759e-189	1.11788	0.854	0.466	5.02678e-185	G2
Ptprm	4.55917e-189	1.72304	0.341	0.08	9.55875e-185	G2
Rcn3	5.76747e-189	0.98626	0.951	0.745	1.20921e-184	G2
Ska1	4.44121e-188	2.0246	0.346	0.085	9.31143e-184	G2
Ccnb2	6.51649e-188	1.43381	0.595	0.217	1.36625e-183	G2
Tmpo	4.88733e-187	1.29117	0.687	0.289	1.02468e-182	G2
Nuf2	9.61985e-184	1.96689	0.367	0.097	2.0169e-179	G2
Ran	5.62902e-183	0.869731	0.979	0.796	1.18018e-178	G2
Pla1a	2.57736e-182	0.501407	0.571	0.186	5.4037e-178	G2
Lsm2	2.21532e-180	1.09019	0.811	0.411	4.64464e-176	G2
Anln	2.49593e-180	1.25991	0.581	0.209	5.23297e-176	G2
Diaph3	7.56093e-179	1.09566	0.639	0.253	1.58522e-174	G2
Selenoh	3.07889e-178	1.02958	0.904	0.522	6.45521e-174	G2
Vkorc1	3.31236e-177	0.966378	0.96	0.731	6.9447e-173	G2
Rad51ap1	4.83761e-177	2.10664	0.31	0.074	1.01425e-172	G2
Clmp	8.10683e-177	1.29374	0.447	0.134	1.69968e-172	G2
Cdc20	8.51156e-175	1.36761	0.514	0.174	1.78453e-170	G2
Igsf10	4.96425e-174	1.2617	0.328	0.078	1.0408e-169	G2
Dnajc9	1.07324e-173	1.54877	0.521	0.188	2.25016e-169	G2
Olfml2b	1.26897e-173	1.31758	0.613	0.25	2.66053e-169	G2
Ckap4	3.19808e-172	0.997161	0.925	0.7	6.70509e-168	G2
Cdkn3	4.5918e-172	1.49199	0.522	0.182	9.62717e-168	G2
Aurka	5.20026e-172	1.88975	0.355	0.094	1.09029e-167	G2
Hp	6.48842e-172	1.3949	0.688	0.313	1.36036e-167	G2
Col8a1	1.02403e-170	2.19978	0.271	0.058	2.14699e-166	G2
Mis18bp1	5.6818e-170	2.08191	0.319	0.08	1.19125e-165	G2
Kif4	1.41993e-169	1.72036	0.349	0.093	2.97702e-165	G2
Nav3	1.26822e-168	1.64824	0.439	0.139	2.65896e-164	G2
H1f4	2.15916e-168	2.00305	0.42	0.136	4.52689e-164	G2
Fbn2	9.45732e-167	2.01112	0.215	0.038	1.98282e-162	G2
Bcat1	4.32298e-166	1.57249	0.475	0.164	9.06356e-162	G2
Mmp2	1.21695e-165	0.752317	0.617	0.227	2.55146e-161	G2
Fst	1.9712e-165	1.22558	0.65	0.279	4.13283e-161	G2
Rrm2	1.38112e-164	1.45254	0.477	0.161	2.89567e-160	G2
Apoc1	2.39685e-164	1.34276	0.469	0.153	5.02523e-160	G2
Rfc4	9.13703e-164	1.53771	0.499	0.18	1.91567e-159	G2
Arl6ip1	3.36969e-163	1.43212	0.837	0.516	7.06488e-159	G2
Septin4	1.62402e-158	1.55087	0.255	0.054	3.40492e-154	G2
Cenpk	2.03903e-158	1.84763	0.338	0.092	4.27502e-154	G2
Fgf7	2.71894e-158	1.22078	0.334	0.086	5.70052e-154	G2
Tnfsf8	5.50589e-158	2.53213	0.168	0.025	1.15436e-153	G2
Siva1	1.21318e-157	1.08518	0.846	0.51	2.54355e-153	G2
Thbs2	4.51676e-157	1.60739	0.318	0.081	9.46984e-153	G2
Col5a3	1.08132e-156	1.21518	0.743	0.396	2.2671e-152	G2
Ranbp1	7.16042e-156	0.818155	0.965	0.754	1.50125e-151	G2
Ccl19	1.09835e-155	1.24684	0.433	0.137	2.30281e-151	G2
Alyref	1.13907e-155	0.994964	0.889	0.553	2.38817e-151	G2
Aspn	1.18097e-155	1.30334	0.339	0.089	2.47602e-151	G2
Aldh1a3	1.2571e-155	1.86226	0.524	0.209	2.63564e-151	G2
Pdgfrb	4.18484e-155	1.33637	0.557	0.223	8.77394e-151	G2
Col3a1	4.50481e-155	0.726427	1	0.983	9.44479e-151	G2
Myl9	8.36429e-155	1.68503	0.328	0.087	1.75366e-150	G2
Arhgap24	2.205e-154	1.10141	0.491	0.171	4.62301e-150	G2
Ckap2	1.59784e-153	1.57456	0.394	0.122	3.35003e-149	G2
1500011B03Rik	1.83101e-153	1.26062	0.622	0.274	3.83889e-149	G2
Loxl3	2.06528e-153	1.58881	0.391	0.122	4.33007e-149	G2
Avpr1a	2.38553e-153	2.14766	0.161	0.023	5.0015e-149	G2
Ednra	1.03423e-152	1.70314	0.266	0.06	2.16837e-148	G2
Fibin	5.24482e-152	1.5392	0.241	0.05	1.09963e-147	G2
Bmper	1.1641e-151	1.06989	0.64	0.284	2.44066e-147	G2
Kif15	1.7019e-151	1.81951	0.316	0.084	3.56821e-147	G2
Clspn	5.12628e-151	1.80353	0.349	0.101	1.07478e-146	G2
Lsm6	1.86048e-150	0.961906	0.842	0.488	3.90068e-146	G2
Rbm46	7.3054e-150	1.78007	0.246	0.053	1.53165e-145	G2
Sgo1	3.89253e-149	1.85793	0.323	0.089	8.16108e-145	G2
Spp1	4.30367e-149	2.2634	0.386	0.128	9.02307e-145	G2
Tuba1b	7.30155e-149	0.801791	0.952	0.717	1.53084e-144	G2
Dbf4	2.45187e-148	1.49201	0.458	0.163	5.14059e-144	G2
Kif23	3.02565e-148	1.68779	0.36	0.107	6.34358e-144	G2
Ppic	3.07925e-148	0.885406	0.891	0.613	6.45596e-144	G2
Gadd45g	3.19439e-148	1.08837	0.801	0.446	6.69736e-144	G2
Fkbp7	9.73853e-148	0.954191	0.866	0.546	2.04178e-143	G2
Asf1b	9.78622e-148	1.6208	0.376	0.116	2.05178e-143	G2
Tmem167	3.44356e-146	0.796959	0.956	0.732	7.21977e-142	G2
Exosc8	1.75339e-145	1.12079	0.708	0.351	3.67616e-141	G2
Has2	5.7088e-145	1.54553	0.355	0.104	1.19691e-140	G2
Melk	8.72228e-145	1.89658	0.283	0.072	1.82871e-140	G2
Lmnb1	2.92935e-144	1.21831	0.571	0.238	6.14168e-140	G2
Crispld2	8.58527e-144	0.875544	0.366	0.106	1.79999e-139	G2
Col5a2	2.87086e-143	0.88387	0.957	0.795	6.01904e-139	G2
Kif2c	4.63343e-142	1.94899	0.279	0.071	9.71445e-138	G2
Slc15a3	1.11741e-141	1.58348	0.285	0.071	2.34276e-137	G2
Ebf3	4.31714e-141	1.70014	0.212	0.042	9.05131e-137	G2
Ppib	2.78785e-140	0.56189	0.994	0.929	5.84501e-136	G2
Mad2l1	4.01538e-140	1.49628	0.413	0.141	8.41865e-136	G2
Ncapg	4.79604e-139	1.78156	0.306	0.084	1.00554e-134	G2
Adprh	1.05358e-138	1.07916	0.598	0.264	2.20893e-134	G2
C1qtnf6	7.36096e-138	1.09291	0.586	0.255	1.5433e-133	G2
Ssr4	1.58015e-137	0.669219	0.984	0.864	3.31295e-133	G2
Lhfpl2	2.22563e-136	1.27787	0.441	0.156	4.66625e-132	G2
Dut	5.66007e-136	1.01677	0.755	0.41	1.18669e-131	G2
Zfp385b	6.31499e-136	1.88102	0.21	0.043	1.324e-131	G2
Serf2	3.13688e-135	0.533451	0.998	0.964	6.57678e-131	G2
Aspm	6.11309e-135	1.72049	0.317	0.091	1.28167e-130	G2
Fbxo5	1.13804e-134	1.822	0.292	0.079	2.38601e-130	G2
H3c3	1.27221e-134	2.27254	0.228	0.052	2.66731e-130	G2
H4c4	3.33387e-134	1.96951	0.291	0.08	6.98978e-130	G2
Lsm5	7.96007e-134	0.90069	0.806	0.449	1.66891e-129	G2
Ppih	1.63571e-133	1.17301	0.56	0.239	3.42944e-129	G2
Gmnn	2.05056e-133	1.32373	0.491	0.195	4.29921e-129	G2
Pparg	2.18819e-133	2.18345	0.168	0.029	4.58776e-129	G2
Serf1	2.58756e-133	1.03894	0.664	0.32	5.42507e-129	G2
Csgalnact1	2.32623e-132	1.35222	0.426	0.152	4.87718e-128	G2
Hgf	5.22216e-132	1.35194	0.217	0.046	1.09488e-127	G2
Adam12	3.84617e-131	0.973497	0.68	0.332	8.06388e-127	G2
Col5a1	7.95292e-131	0.833913	0.92	0.708	1.66741e-126	G2
Ank3	1.47653e-130	2.01163	0.194	0.038	3.0957e-126	G2
Glis3	2.53561e-130	1.35029	0.48	0.188	5.31616e-126	G2
Msx1	5.61414e-130	2.01557	0.23	0.053	1.17706e-125	G2
Cmc2	5.92556e-130	1.22734	0.583	0.263	1.24235e-125	G2
Kif22	3.52571e-129	1.60565	0.356	0.116	7.392e-125	G2
Rbp4	3.89584e-129	1.19695	0.478	0.183	8.16802e-125	G2
Col1a2	1.06737e-127	0.724946	0.997	0.964	2.23785e-123	G2
B3galt1	1.34742e-127	1.06698	0.423	0.148	2.825e-123	G2
Dek	1.36072e-126	0.932627	0.812	0.502	2.85289e-122	G2
Cip2a	1.85095e-126	1.5497	0.332	0.103	3.88069e-122	G2
Nudt4	2.1398e-126	1.03858	0.646	0.325	4.48631e-122	G2
Robo1	5.73051e-125	1.40515	0.236	0.056	1.20146e-120	G2
Lifr	6.47915e-125	1.1856	0.347	0.109	1.35842e-120	G2
Tmed3	1.19134e-124	0.778642	0.923	0.721	2.49775e-120	G2
Eya2	1.46903e-124	1.05535	0.282	0.075	3.07997e-120	G2
Snrpd1	1.78637e-124	0.710397	0.966	0.725	3.7453e-120	G2
Lox	3.09603e-124	0.883122	0.85	0.55	6.49113e-120	G2
Tril	4.65618e-124	1.78176	0.183	0.036	9.76214e-120	G2
Tceal9	4.67802e-124	0.702892	0.946	0.742	9.80795e-120	G2
Gng10	1.4805e-123	0.885405	0.744	0.413	3.10402e-119	G2
Knstrn	2.24497e-121	1.5139	0.378	0.131	4.70679e-117	G2
Fstl1	2.6632e-121	0.644122	0.983	0.851	5.58367e-117	G2
H2ac4	2.9036e-121	2.55067	0.141	0.023	6.0877e-117	G2
Atp8b1	3.34929e-121	1.25071	0.345	0.109	7.02213e-117	G2
Sumo2	6.8956e-121	0.668683	0.972	0.808	1.44573e-116	G2
Creb3l3	6.91685e-121	1.83691	0.199	0.042	1.45019e-116	G2
Lsm3	8.56605e-120	0.99572	0.679	0.349	1.79596e-115	G2
Fam111a	2.00201e-119	1.06183	0.586	0.275	4.19742e-115	G2
Rpa3	2.41736e-119	1.19851	0.553	0.253	5.06823e-115	G2
Loxl1	3.84696e-119	0.771017	0.883	0.636	8.06554e-115	G2
Stambpl1	4.42482e-119	1.30532	0.27	0.074	9.27707e-115	G2
H1f5	3.08151e-118	1.62604	0.412	0.158	6.46069e-114	G2
Nucks1	3.96785e-118	0.85463	0.861	0.599	8.31899e-114	G2
Tcf19	7.23622e-117	1.99946	0.238	0.062	1.51715e-112	G2
Lamb1	1.81625e-116	0.808847	0.654	0.323	3.80794e-112	G2
Fgf10	2.75126e-116	1.38337	0.179	0.036	5.76828e-112	G2
Ltbp1	3.59095e-116	0.549485	0.359	0.114	7.5288e-112	G2
Lmo2	4.14703e-116	0.882278	0.25	0.064	8.69466e-112	G2
Cep128	5.27156e-116	1.67095	0.259	0.072	1.10523e-111	G2
D030068K23Rik	1.26577e-115	3.88237	0.056	0.003	2.65381e-111	G2
Tfpi	2.03275e-115	0.980213	0.501	0.209	4.26185e-111	G2
Gm36107	1.05038e-114	1.51669	0.256	0.069	2.20223e-110	G2
Mis18a	1.28737e-114	1.6738	0.292	0.089	2.6991e-110	G2
Tcf21	1.61857e-114	0.702764	0.287	0.081	3.39349e-110	G2
Kdelr2	3.74155e-114	0.684439	0.94	0.741	7.84454e-110	G2
Sox11	7.14409e-114	2.33486	0.141	0.024	1.49783e-109	G2
Myo1b	5.06483e-113	1.59644	0.271	0.078	1.06189e-108	G2
Gm17501	5.07259e-113	2.20078	0.144	0.025	1.06352e-108	G2
Rfc5	5.09276e-113	1.333	0.407	0.153	1.06775e-108	G2
Mthfd2	3.39427e-112	1.43604	0.386	0.143	7.11642e-108	G2
Cped1	3.49611e-112	0.832126	0.282	0.08	7.32994e-108	G2
Ect2	5.60829e-112	1.22564	0.34	0.113	1.17583e-107	G2
Mrpl18	3.5754e-110	0.794577	0.854	0.553	7.49619e-106	G2
Prrx2	5.02825e-110	1.18266	0.412	0.157	1.05422e-105	G2
Notch3	5.38075e-110	2.30918	0.147	0.027	1.12813e-105	G2
Ugcg	1.11978e-109	1.20942	0.453	0.186	2.34774e-105	G2
Efemp2	2.17795e-109	0.75163	0.858	0.584	4.56629e-105	G2
Parpbp	2.69281e-108	2.05273	0.194	0.046	5.64574e-104	G2
Rspo3	5.20251e-108	0.885961	0.356	0.122	1.09076e-103	G2
Col1a1	5.46783e-108	0.6952	0.994	0.939	1.14638e-103	G2
Cep55	6.25843e-108	1.3175	0.335	0.114	1.31214e-103	G2
Nxt1	1.63467e-107	1.15691	0.474	0.203	3.42724e-103	G2
Tubb2a	1.63778e-107	0.737442	0.909	0.661	3.43377e-103	G2
Gpx7	7.73127e-107	0.827118	0.861	0.59	1.62094e-102	G2
Rbm3	8.7353e-107	0.595929	0.969	0.797	1.83144e-102	G2
Mxra7	1.35159e-106	0.770547	0.692	0.372	2.83374e-102	G2
4930579G24Rik	2.2386e-106	2.07567	0.181	0.041	4.69345e-102	G2
Cdca2	2.26257e-106	1.67449	0.247	0.07	4.7437e-102	G2
Glipr2	2.47359e-106	0.873809	0.714	0.393	5.18613e-102	G2
Anapc11	3.35779e-106	0.754315	0.899	0.621	7.03995e-102	G2
Nup37	1.05031e-105	1.29079	0.402	0.156	2.20209e-101	G2
Col28a1	1.33408e-104	1.86553	0.143	0.026	2.79703e-100	G2
Tfpi2	1.34974e-104	1.29578	0.346	0.122	2.82986e-100	G2
Rad21	2.38301e-104	0.994713	0.608	0.314	4.99623e-100	G2
Acta2	2.52649e-104	1.45608	0.842	0.639	5.29704e-100	G2
Rad18	3.58475e-104	1.53697	0.334	0.118	7.51579e-100	G2
Cenpn	3.04414e-103	1.9289	0.208	0.053	6.38234e-99	G2
Fkbp9	6.64899e-103	0.869289	0.764	0.483	1.39403e-98	G2
Dlgap5	7.84245e-103	1.50806	0.284	0.09	1.64425e-98	G2
H1f0	1.23972e-102	1.029	0.69	0.386	2.59919e-98	G2
Ncapd3	1.92328e-102	1.28515	0.334	0.118	4.03234e-98	G2
Nap1l1	4.91618e-102	0.658762	0.937	0.74	1.03073e-97	G2
Sema7a	8.57394e-102	2.56123	0.096	0.013	1.79761e-97	G2
Cdk14	1.38272e-101	1.03441	0.5	0.225	2.89901e-97	G2
Tuba1c	1.72788e-101	0.898753	0.754	0.456	3.62267e-97	G2
Slit2	5.33248e-101	1.2738	0.35	0.126	1.11801e-96	G2
Pknox2	7.33128e-101	1.45482	0.214	0.055	1.53708e-96	G2
2700099C18Rik	1.39437e-100	1.90208	0.211	0.056	2.92343e-96	G2
Six2	4.69471e-100	2.02518	0.135	0.025	9.84293e-96	G2
Adam19	5.11605e-100	1.04786	0.322	0.109	1.07263e-95	G2
Cdk5rap2	7.0098e-100	1.35876	0.337	0.122	1.46968e-95	G2
Hpf1	9.75605e-100	0.903988	0.646	0.346	2.04545e-95	G2
Sf3b5	1.76313e-99	0.677413	0.916	0.686	3.69658e-95	G2
Spry1	1.87053e-99	1.14465	0.179	0.041	3.92176e-95	G2
Rnaseh2c	2.08481e-99	0.795156	0.723	0.411	4.37101e-95	G2
Ccl19-ps2	3.27e-99	1.16617	0.333	0.116	6.85588e-95	G2
Cgref1	5.05475e-99	1.79077	0.185	0.044	1.05978e-94	G2
Ube2t	6.50604e-99	1.7231	0.247	0.074	1.36406e-94	G2
Adamts4	8.91463e-99	1.01201	0.429	0.176	1.86904e-94	G2
Nsg1	1.06607e-98	1.19826	0.437	0.187	2.23513e-94	G2
Tubb4b	1.93571e-98	0.752079	0.877	0.617	4.0584e-94	G2
Tnfaip6	3.98063e-98	0.758421	0.844	0.528	8.34579e-94	G2
Nsmce4a	6.1515e-98	0.952738	0.529	0.249	1.28972e-93	G2
Spon1	6.75473e-98	0.962348	0.453	0.191	1.4162e-93	G2
Pth1r	1.93359e-97	1.25627	0.16	0.034	4.05397e-93	G2
Tgfb1	1.99927e-97	1.45174	0.326	0.118	4.19166e-93	G2
F3	2.25426e-97	1.00443	0.472	0.208	4.72629e-93	G2
Tipin	2.26514e-97	1.05262	0.523	0.247	4.7491e-93	G2
Neil3	5.80072e-97	1.81406	0.215	0.059	1.21618e-92	G2
Dcbld2	6.90398e-97	1.0624	0.508	0.244	1.44749e-92	G2
Socs2	2.13568e-96	1.05644	0.391	0.154	4.47767e-92	G2
Thy1	2.48372e-96	1.08311	0.428	0.18	5.20737e-92	G2
Fxyd6	1.65539e-95	1.4491	0.21	0.056	3.4707e-91	G2
Prim1	1.70187e-95	1.48853	0.297	0.102	3.56814e-91	G2
Gins2	2.18024e-95	1.1436	0.443	0.191	4.57108e-91	G2
Lsm8	4.49383e-95	0.872909	0.646	0.352	9.42177e-91	G2
Brip1os	4.99505e-95	0.994374	0.469	0.211	1.04726e-90	G2
Kntc1	9.08636e-95	1.79275	0.181	0.044	1.90505e-90	G2
Arhgap11a	1.32331e-94	1.51446	0.246	0.074	2.77444e-90	G2
Frmd4a	3.88306e-94	1.15765	0.314	0.11	8.14122e-90	G2
Gtf2a2	8.35329e-94	0.839561	0.657	0.366	1.75135e-89	G2
Eng	1.06857e-93	1.06428	0.234	0.067	2.24037e-89	G2
Gsc	1.26004e-93	1.82211	0.093	0.013	2.6418e-89	G2
Anapc15	2.22405e-93	1.07018	0.484	0.22	4.66295e-89	G2
Cenpi	3.83329e-93	1.8446	0.195	0.051	8.03688e-89	G2
C1qtnf7	3.90577e-93	0.80781	0.319	0.11	8.18883e-89	G2
Bub3	5.2657e-93	0.951385	0.624	0.347	1.10401e-88	G2
Dtymk	6.05439e-93	0.686821	0.792	0.476	1.26936e-88	G2
Fabp4	8.32604e-93	1.04514	0.645	0.352	1.74564e-88	G2
Rfc2	1.11927e-92	1.04255	0.499	0.234	2.34665e-88	G2
Smchd1	2.7601e-92	0.830249	0.62	0.336	5.78682e-88	G2
Neurl1b	2.81874e-92	1.93997	0.147	0.031	5.90978e-88	G2
Usp1	4.07457e-92	0.90295	0.591	0.307	8.54274e-88	G2
Kdelr3	7.42256e-92	0.787767	0.786	0.509	1.55621e-87	G2
Kif20a	8.24641e-92	1.41714	0.316	0.115	1.72894e-87	G2
Sdc1	1.32088e-91	1.10541	0.505	0.247	2.76936e-87	G2
Topbp1	1.64777e-91	1.02796	0.479	0.221	3.45471e-87	G2
Dnajc25	3.82978e-91	0.855293	0.652	0.368	8.02952e-87	G2
Ckap5	4.71594e-91	1.08081	0.5	0.244	9.88745e-87	G2
Gm56862	5.63893e-91	1.43988	0.212	0.059	1.18226e-86	G2
Steap3	8.02384e-91	0.470975	0.332	0.117	1.68228e-86	G2
Ncaph	1.25815e-90	1.60754	0.23	0.068	2.63784e-86	G2
Ephb2	1.34882e-90	1.21365	0.262	0.083	2.82793e-86	G2
Ttk	1.52248e-90	1.50227	0.218	0.062	3.19204e-86	G2
Gpx8	2.36091e-90	0.664411	0.913	0.683	4.94988e-86	G2
Atp1a4	3.27624e-90	2.0562	0.105	0.017	6.86896e-86	G2
Mrc2	3.50772e-90	0.796916	0.582	0.295	7.35428e-86	G2
Gm13889	7.56512e-90	1.81951	0.135	0.027	1.5861e-85	G2
Zwilch	1.32839e-89	1.45412	0.256	0.082	2.78509e-85	G2
Ap1s2	2.12829e-89	1.31074	0.189	0.049	4.46217e-85	G2
Ostc	4.8619e-89	0.579521	0.961	0.785	1.01935e-84	G2
Pdia5	7.15414e-89	1.07917	0.46	0.214	1.49994e-84	G2
Cenpl	1.00962e-88	1.77019	0.189	0.05	2.11677e-84	G2
Rab13	1.18124e-88	0.889789	0.555	0.283	2.47659e-84	G2
Hjurp	3.2004e-88	0.990793	0.459	0.21	6.70996e-84	G2
Ifitm1	3.66011e-88	0.710825	0.552	0.276	7.67379e-84	G2
Prr11	5.0719e-88	1.49289	0.231	0.07	1.06337e-83	G2
Myadm	5.86528e-88	0.81627	0.685	0.408	1.22972e-83	G2
Tpbg	5.93036e-88	1.06485	0.354	0.138	1.24336e-83	G2
Cisd2	6.15793e-88	0.744227	0.777	0.488	1.29107e-83	G2
Slfn9	6.45992e-88	1.20147	0.403	0.174	1.35439e-83	G2
Hat1	6.76927e-88	0.926548	0.5	0.239	1.41925e-83	G2
Tmem258	8.35327e-88	0.683472	0.894	0.671	1.75135e-83	G2
Blm	2.26887e-87	1.62714	0.214	0.062	4.75692e-83	G2
Sod3	3.25143e-87	0.622015	0.806	0.506	6.81694e-83	G2
Erp29	5.21503e-87	0.608719	0.92	0.713	1.09338e-82	G2
Ncam1	1.33483e-86	0.792454	0.516	0.246	2.7986e-82	G2
Aaas	1.36689e-86	1.36966	0.274	0.095	2.86581e-82	G2
Lrr1	3.10427e-86	2.19593	0.141	0.03	6.50841e-82	G2
Kif14	4.11096e-86	1.66163	0.186	0.05	8.61904e-82	G2
Atad2	4.97649e-86	0.903758	0.493	0.237	1.04337e-81	G2
Haus8	5.65603e-86	1.56357	0.251	0.083	1.18584e-81	G2
Ska2	7.78012e-86	1.53475	0.248	0.081	1.63118e-81	G2
Cd320	1.44151e-85	0.93212	0.444	0.201	3.02227e-81	G2
Hint1	1.97973e-85	0.48331	0.982	0.868	4.1507e-81	G2
Cd63	2.20546e-85	0.452542	0.994	0.923	4.62397e-81	G2
Dctpp1	3.96817e-85	0.782874	0.64	0.346	8.31967e-81	G2
Ier3ip1	4.34349e-85	0.652776	0.857	0.602	9.10657e-81	G2
Mastl	4.77166e-85	1.49819	0.221	0.067	1.00043e-80	G2
Rad51	4.92674e-85	1.52451	0.242	0.078	1.03294e-80	G2
Ezh2	4.9458e-85	1.02261	0.454	0.211	1.03694e-80	G2
Tpm4	5.5656e-85	0.660544	0.874	0.666	1.16688e-80	G2
Hmgn2	8.29885e-85	0.918495	0.661	0.381	1.73994e-80	G2
Fign	1.33465e-84	1.42618	0.198	0.055	2.79824e-80	G2
Calm2	1.45126e-84	0.572037	0.966	0.798	3.0427e-80	G2
Scn7a	1.84222e-84	0.400183	0.291	0.098	3.86239e-80	G2
Ndufaf2	3.3053e-84	0.864805	0.563	0.295	6.92989e-80	G2
Pmf1	4.38047e-84	1.07024	0.389	0.164	9.18409e-80	G2
Snrpe	7.26289e-84	0.550881	0.944	0.738	1.52274e-79	G2
Gas2l3	1.06173e-83	1.72025	0.219	0.067	2.22602e-79	G2
Ilk	2.48187e-83	0.741017	0.653	0.38	5.20348e-79	G2
Cdc25c	5.71017e-83	1.84988	0.182	0.049	1.1972e-78	G2
Srpx	9.86375e-83	0.876153	0.699	0.436	2.06803e-78	G2
Eloc	1.1257e-82	0.625172	0.925	0.715	2.36015e-78	G2
Nme2	1.22544e-82	0.414838	0.997	0.95	2.56925e-78	G2
Oaf	3.8782e-82	0.765691	0.77	0.489	8.13102e-78	G2
Rnf144a	5.77725e-82	1.23244	0.226	0.07	1.21126e-77	G2
Barx1	1.36975e-81	0.728696	0.783	0.522	2.87183e-77	G2
Pkig	2.46281e-81	0.865312	0.598	0.329	5.16353e-77	G2
Loxl2	3.01156e-81	0.752341	0.832	0.624	6.31403e-77	G2
Cycs	4.62196e-81	0.67345	0.875	0.638	9.6904e-77	G2
Dhfr	1.00849e-80	1.07501	0.38	0.162	2.1144e-76	G2
Gpr153	1.07556e-80	0.838971	0.353	0.14	2.25501e-76	G2
S100a16	2.87883e-80	0.548621	0.947	0.767	6.03576e-76	G2
Bub1b	3.81618e-80	1.26858	0.243	0.081	8.001e-76	G2
Ncapg2	5.15215e-80	1.04021	0.344	0.138	1.0802e-75	G2
Sh3bgrl3	7.47794e-80	0.604812	0.957	0.789	1.56782e-75	G2
Tmsb10	1.01969e-79	0.437591	0.997	0.977	2.13789e-75	G2
Foxm1	1.74096e-79	1.35638	0.224	0.071	3.6501e-75	G2
Kpna2	2.48103e-79	1.80845	0.197	0.058	5.20173e-75	G2
Mcoln2	2.50354e-79	1.39185	0.127	0.027	5.24892e-75	G2
Lbp	2.75205e-79	0.481483	0.252	0.082	5.76994e-75	G2
Tmem100	3.00384e-79	0.648672	0.279	0.097	6.29785e-75	G2
Hoxb5	5.5294e-79	1.22782	0.205	0.061	1.15929e-74	G2
Lig1	1.11136e-78	0.955311	0.471	0.228	2.33007e-74	G2
Pcdh18	1.42915e-78	0.981342	0.168	0.043	2.99635e-74	G2
Cdc45	1.87584e-78	1.51991	0.215	0.067	3.93289e-74	G2
Rbmx2	3.14e-78	1.21748	0.301	0.115	6.58332e-74	G2
Cdkn2c	6.56351e-78	1.03198	0.479	0.235	1.3761e-73	G2
Naalad2	7.09684e-78	0.714161	0.196	0.056	1.48792e-73	G2
Copz2	1.1801e-77	0.637783	0.873	0.625	2.47419e-73	G2
Vmp1	2.16584e-77	0.649676	0.843	0.593	4.54089e-73	G2
Heyl	2.53763e-77	2.25079	0.089	0.014	5.32039e-73	G2
Il1r2	3.33786e-77	1.01724	0.433	0.202	6.99816e-73	G2
Arhgap31	4.78717e-77	1.0572	0.358	0.151	1.00368e-72	G2
Aarsd1	5.37838e-77	0.890431	0.438	0.208	1.12763e-72	G2
Ccne2	6.02397e-77	1.85224	0.181	0.051	1.26299e-72	G2
Mrap	1.23569e-76	1.49673	0.192	0.056	2.59075e-72	G2
Sec13	1.60467e-76	0.697583	0.773	0.512	3.36435e-72	G2
Cbx3	3.24545e-76	0.601404	0.857	0.6	6.80441e-72	G2
Pde6d	3.82607e-76	0.923935	0.433	0.2	8.02174e-72	G2
Ccn2	4.21834e-76	1.92433	0.312	0.126	8.84418e-72	G2
Tubb3	4.30775e-76	1.80462	0.158	0.041	9.03162e-72	G2
Spdl1	4.33721e-76	0.912022	0.322	0.125	9.09339e-72	G2
Brip1	5.55817e-76	1.36672	0.25	0.088	1.16533e-71	G2
Hoxb2	1.27952e-75	0.859955	0.521	0.275	2.68264e-71	G2
Cacna1c	1.34017e-75	1.72785	0.149	0.037	2.8098e-71	G2
Med30	1.41953e-75	0.858605	0.504	0.259	2.97619e-71	G2
Meox1	1.51598e-75	2.44033	0.069	0.009	3.1784e-71	G2
Stub1	1.81593e-75	0.641183	0.778	0.516	3.80727e-71	G2
Pde1a	2.41268e-75	0.754	0.425	0.192	5.05842e-71	G2
Ncald	3.06429e-75	1.40458	0.149	0.037	6.42459e-71	G2
Pcmt1	4.6151e-75	0.729792	0.62	0.354	9.67602e-71	G2
Nek2	8.03363e-75	1.80331	0.164	0.044	1.68433e-70	G2
Haus7	1.18669e-74	1.21023	0.295	0.115	2.48802e-70	G2
Iqgap3	5.895e-74	1.58662	0.176	0.05	1.23595e-69	G2
Krtcap2	6.46157e-74	0.461746	0.987	0.864	1.35473e-69	G2
Ndc1	6.63265e-74	1.15539	0.276	0.103	1.3906e-69	G2
Gpc6	9.54245e-74	0.63523	0.51	0.259	2.00067e-69	G2
Lman1	1.04098e-73	0.62308	0.882	0.71	2.18252e-69	G2
Ncapd2	1.1875e-73	1.30913	0.245	0.085	2.48971e-69	G2
Rangap1	1.50846e-73	0.863466	0.436	0.206	3.16263e-69	G2
Haus6	2.7637e-73	1.32994	0.239	0.083	5.79436e-69	G2
Adamts2	3.22996e-73	0.666525	0.711	0.455	6.77193e-69	G2
Setbp1	3.84791e-73	0.721522	0.329	0.131	8.06753e-69	G2
St6galnac5	5.9023e-73	1.8282	0.087	0.014	1.23748e-68	G2
Gen1	7.81568e-73	1.86368	0.162	0.044	1.63864e-68	G2
Ubald2	7.83872e-73	0.802366	0.547	0.295	1.64347e-68	G2
Nt5dc2	9.43033e-73	1.10809	0.395	0.183	1.97716e-68	G2
Galnt2	1.60134e-72	0.75248	0.583	0.327	3.35737e-68	G2
Pmepa1	2.23697e-72	0.629162	0.821	0.606	4.69003e-68	G2
E2f7	3.08374e-72	1.67004	0.123	0.027	6.46536e-68	G2
Reep5	3.8282e-72	0.55466	0.918	0.735	8.02619e-68	G2
Atoh8	7.98187e-72	1.8573	0.106	0.021	1.67348e-67	G2
Emc7	1.55122e-71	0.5896	0.808	0.55	3.25228e-67	G2
Hoxb8	1.60602e-71	1.41231	0.175	0.05	3.36717e-67	G2
Adamts12	1.82182e-71	0.522728	0.288	0.107	3.81964e-67	G2
Plcb1	2.80876e-71	1.30394	0.266	0.098	5.88885e-67	G2
Idh2	2.93139e-71	0.6235	0.749	0.46	6.14595e-67	G2
Arhgef40	4.20423e-71	1.01593	0.298	0.117	8.81459e-67	G2
2810408I11Rik	4.98605e-71	1.20383	0.308	0.127	1.04538e-66	G2
Rrm1	7.56457e-71	0.729309	0.554	0.295	1.58599e-66	G2
Cilp	8.45736e-71	1.41825	0.138	0.034	1.77317e-66	G2
Tmem97	1.35388e-70	0.802844	0.593	0.337	2.83855e-66	G2
Orc6	1.78364e-70	0.784039	0.551	0.298	3.73958e-66	G2
Tedc1	2.34995e-70	1.9214	0.128	0.03	4.92691e-66	G2
Rnf165	2.66522e-70	1.68424	0.126	0.029	5.58791e-66	G2
Serpina3f	6.98828e-70	1.35078	0.23	0.079	1.46516e-65	G2
Cit	7.49408e-70	1.13263	0.22	0.074	1.57121e-65	G2
Anp32b	7.99044e-70	0.488658	0.923	0.742	1.67528e-65	G2
Rpn2	1.10508e-69	0.525626	0.83	0.584	2.31691e-65	G2
Runx2	1.65807e-69	1.3977	0.226	0.078	3.47631e-65	G2
H3c6	1.67636e-69	1.8185	0.125	0.029	3.51466e-65	G2
Scara3	2.12863e-69	0.683341	0.259	0.094	4.46289e-65	G2
Gm33055	2.23401e-69	1.82474	0.129	0.031	4.68382e-65	G2
S1pr3	2.84963e-69	0.913635	0.412	0.194	5.97454e-65	G2
Kif18a	3.79324e-69	1.49438	0.168	0.048	7.95291e-65	G2
Egr2	3.87339e-69	0.898094	0.3	0.118	8.12095e-65	G2
Enpep	4.16914e-69	0.926294	0.256	0.092	8.74101e-65	G2
Mmp14	6.22744e-69	0.759157	0.742	0.517	1.30565e-64	G2
Dlc1	9.21788e-69	0.621305	0.71	0.468	1.93262e-64	G2
Lhx8	1.37909e-68	2.35394	0.067	0.009	2.8914e-64	G2
Rgcc	2.69396e-68	0.99418	0.233	0.08	5.64816e-64	G2
Dkk2	3.56145e-68	1.60095	0.122	0.028	7.46694e-64	G2
Lbh	3.88621e-68	0.95607	0.435	0.217	8.14783e-64	G2
Pdlim2	4.35026e-68	0.449872	0.398	0.179	9.12076e-64	G2
Terf1	4.70603e-68	0.965742	0.372	0.17	9.86666e-64	G2
Sh3glb1	7.06389e-68	0.488999	0.936	0.768	1.48102e-63	G2
Zfp521	8.68038e-68	0.766089	0.185	0.056	1.81993e-63	G2
Chsy3	1.63392e-67	0.970729	0.317	0.132	3.42568e-63	G2
Banf1	2.36372e-67	0.580218	0.832	0.586	4.95577e-63	G2
Kifc1	2.40611e-67	1.44973	0.177	0.053	5.04465e-63	G2
Psmc3ip	2.44147e-67	1.37951	0.224	0.078	5.11878e-63	G2
Tspan4	2.84612e-67	0.612695	0.806	0.558	5.96717e-63	G2
Dscc1	3.60248e-67	1.87401	0.152	0.042	7.55296e-63	G2
Zfp608	7.88795e-67	1.24572	0.233	0.083	1.65379e-62	G2
Znhit3	1.08392e-66	1.01973	0.348	0.155	2.27255e-62	G2
Asic3	1.39941e-66	1.9349	0.098	0.019	2.934e-62	G2
Trac	2.07191e-66	2.34826	0.09	0.016	4.34397e-62	G2
Tsn	2.86511e-66	0.56177	0.788	0.551	6.00699e-62	G2
Dpm3	4.16641e-66	0.511429	0.842	0.603	8.73531e-62	G2
Rfc3	5.58112e-66	1.04619	0.334	0.146	1.17014e-61	G2
Adamts6	5.87032e-66	1.31359	0.252	0.095	1.23077e-61	G2
Gatad1	8.56977e-66	0.684668	0.65	0.399	1.79674e-61	G2
Pxdn	8.80657e-66	0.795447	0.412	0.198	1.84639e-61	G2
Bhlhe41	1.08761e-65	1.34005	0.174	0.052	2.28027e-61	G2
Tacc1	1.15523e-65	0.55007	0.511	0.268	2.42206e-61	G2
Pcsk5	1.46254e-65	0.554885	0.252	0.091	3.06635e-61	G2
Cenpu	1.83578e-65	1.69913	0.142	0.038	3.84889e-61	G2
Cenps	1.84131e-65	1.58928	0.191	0.062	3.86048e-61	G2
Gnb4	2.78041e-65	0.84024	0.398	0.19	5.82941e-61	G2
Dnajc19	3.81528e-65	0.584074	0.715	0.451	7.99912e-61	G2
Ssc5d	4.46808e-65	0.983302	0.207	0.069	9.36778e-61	G2
Ergic2	5.31885e-65	0.674919	0.636	0.387	1.11515e-60	G2
Tent5a	7.24205e-65	0.872421	0.64	0.411	1.51837e-60	G2
Stard8	7.77932e-65	1.94619	0.108	0.024	1.63101e-60	G2
Pgp	1.19895e-64	0.566316	0.74	0.474	2.51372e-60	G2
G2e3	1.20414e-64	1.058	0.352	0.161	2.5246e-60	G2
9330154J02Rik	2.26938e-64	1.7542	0.121	0.029	4.75798e-60	G2
Rftn2	2.85598e-64	1.53292	0.117	0.027	5.98785e-60	G2
Adam23	2.94829e-64	1.08175	0.231	0.083	6.18139e-60	G2
Plod3	3.11865e-64	0.718823	0.588	0.355	6.53857e-60	G2
Spon2	3.72262e-64	0.713352	0.589	0.336	7.80485e-60	G2
Snai1	4.25923e-64	0.768848	0.459	0.233	8.92991e-60	G2
Twist2	5.60636e-64	0.925519	0.262	0.101	1.17543e-59	G2
Sec61g	7.08768e-64	0.462268	0.993	0.925	1.486e-59	G2
Nde1	9.64219e-64	0.984395	0.339	0.151	2.02158e-59	G2
P3h3	1.05882e-63	0.633385	0.475	0.245	2.21992e-59	G2
Slc29a1	1.7938e-63	0.458616	0.401	0.189	3.76088e-59	G2
Psma3	1.8708e-63	0.459976	0.94	0.768	3.92232e-59	G2
Septin11	2.15394e-63	0.616036	0.66	0.421	4.51596e-59	G2
Golim4	3.6384e-63	0.643775	0.478	0.252	7.62826e-59	G2
Rpa2	5.66241e-63	1.07044	0.272	0.11	1.18718e-58	G2
Cpxm1	6.38115e-63	0.531319	0.706	0.443	1.33787e-58	G2
Tmem45a	1.03171e-62	0.606104	0.564	0.311	2.16309e-58	G2
Ifi208	1.17441e-62	1.62574	0.101	0.021	2.46226e-58	G2
Tln2	1.2039e-62	0.982502	0.488	0.272	2.5241e-58	G2
Rgl1	1.21422e-62	0.616267	0.322	0.136	2.54574e-58	G2
Ost4	1.44711e-62	0.445066	0.977	0.86	3.034e-58	G2
Arl1	1.59408e-62	0.514483	0.872	0.665	3.34215e-58	G2
Sass6	2.46225e-62	1.49034	0.185	0.06	5.16236e-58	G2
H2bc18	3.12826e-62	1.81126	0.111	0.025	6.5587e-58	G2
Trip13	3.83199e-62	1.00004	0.31	0.133	8.03416e-58	G2
Rap1gap2	5.58891e-62	1.49302	0.12	0.029	1.17177e-57	G2
Tfdp1	7.1012e-62	0.805593	0.495	0.271	1.48884e-57	G2
Stard13	8.14872e-62	1.02477	0.377	0.182	1.70846e-57	G2
Cacna1d	8.18921e-62	1.54521	0.127	0.032	1.71695e-57	G2
Psd3	1.48841e-61	0.863422	0.36	0.169	3.1206e-57	G2
Brca2	1.5228e-61	1.51286	0.149	0.043	3.1927e-57	G2
Ryk	1.88185e-61	0.57907	0.753	0.533	3.94548e-57	G2
Phf5a	3.0631e-61	0.563282	0.694	0.432	6.42209e-57	G2
Cntln	3.08532e-61	0.702179	0.465	0.245	6.46869e-57	G2
Ccn5	7.94549e-61	2.35861	0.073	0.012	1.66585e-56	G2
Spag5	9.25704e-61	1.24048	0.159	0.048	1.94083e-56	G2
Actg1	1.39366e-60	0.496001	0.992	0.942	2.92195e-56	G2
Sae1	2.15687e-60	0.668269	0.577	0.338	4.5221e-56	G2
Pola1	2.96552e-60	0.868382	0.369	0.176	6.21751e-56	G2
Gins4	5.78112e-60	1.06515	0.317	0.142	1.21207e-55	G2
Sh3kbp1	8.11529e-60	0.712035	0.449	0.233	1.70145e-55	G2
Cenpx	9.4072e-60	0.566023	0.753	0.507	1.97231e-55	G2
Scn1b	1.26784e-59	0.625203	0.451	0.232	2.65816e-55	G2
Pi4k2b	1.81592e-59	0.866901	0.369	0.178	3.80727e-55	G2
Ctcf	1.86329e-59	0.709262	0.536	0.311	3.90657e-55	G2
Aff2	2.0805e-59	0.913386	0.155	0.045	4.36199e-55	G2
Smc6	2.10022e-59	0.586466	0.738	0.504	4.40332e-55	G2
Commd2	2.33484e-59	0.652235	0.582	0.339	4.89522e-55	G2
Vcan	2.47524e-59	0.547286	0.845	0.631	5.18959e-55	G2
Eif1ad	2.6926e-59	0.884562	0.36	0.172	5.6453e-55	G2
Mrpl42	2.70293e-59	0.535237	0.823	0.566	5.66696e-55	G2
Rcn1	2.83164e-59	0.517628	0.844	0.633	5.93682e-55	G2
Ikbip	3.93559e-59	0.583892	0.713	0.485	8.25135e-55	G2
Erh	1.01106e-58	0.598254	0.649	0.403	2.1198e-54	G2
Mdfic	1.54695e-58	0.75517	0.409	0.205	3.24334e-54	G2
Rheb	1.70583e-58	0.551137	0.806	0.576	3.57643e-54	G2
Hirip3	2.93967e-58	0.973973	0.312	0.14	6.16331e-54	G2
Emp1	3.55821e-58	0.489192	0.779	0.547	7.46015e-54	G2
Ilf2	3.88544e-58	0.676046	0.56	0.331	8.14622e-54	G2
Ppia	3.9711e-58	0.320582	1	0.964	8.32582e-54	G2
Nup85	5.71599e-58	1.011	0.275	0.115	1.19841e-53	G2
Bok	6.28088e-58	0.941393	0.392	0.198	1.31685e-53	G2
Magoh	7.8772e-58	0.556705	0.779	0.536	1.65153e-53	G2
Txndc12	8.65361e-58	0.728972	0.487	0.268	1.81432e-53	G2
Bdh2	1.04343e-57	0.85115	0.4	0.2	2.18766e-53	G2
Ptgr1	1.3578e-57	1.05436	0.275	0.116	2.84676e-53	G2
Cdc25b	1.5432e-57	1.46902	0.174	0.057	3.23548e-53	G2
Cntfr	1.74396e-57	1.81365	0.096	0.021	3.65638e-53	G2
Morrbid	1.75198e-57	0.657282	0.512	0.287	3.67321e-53	G2
Nmral1	1.9195e-57	1.36248	0.212	0.079	4.02442e-53	G2
Pradc1	2.4326e-57	1.12029	0.254	0.104	5.10018e-53	G2
Itgb3bp	2.99591e-57	0.864853	0.397	0.202	6.28123e-53	G2
Mrpl51	4.53106e-57	0.541372	0.795	0.558	9.49982e-53	G2
Sh3bgrl	4.88145e-57	0.645193	0.646	0.417	1.02344e-52	G2
Olfml1	5.01668e-57	0.955036	0.13	0.035	1.0518e-52	G2
Gemin6	5.13605e-57	1.05725	0.311	0.141	1.07683e-52	G2
Trim59	8.3833e-57	1.05086	0.295	0.131	1.75764e-52	G2
Bet1	1.05033e-56	0.633214	0.624	0.384	2.20212e-52	G2
Ercc6l	1.05717e-56	1.62143	0.144	0.043	2.21647e-52	G2
Hmgb3	1.23562e-56	1.06055	0.286	0.123	2.59061e-52	G2
Nrm	1.23858e-56	1.42415	0.182	0.062	2.5968e-52	G2
Pole4	1.43718e-56	0.624347	0.658	0.419	3.01319e-52	G2
BC028528	1.6921e-56	1.03082	0.31	0.14	3.54767e-52	G2
Rgs16	1.74664e-56	0.853044	0.37	0.18	3.66202e-52	G2
Chst2	2.65326e-56	1.75932	0.084	0.017	5.56283e-52	G2
Ssrp1	3.11972e-56	0.56877	0.639	0.406	6.54081e-52	G2
Ahsg	3.27041e-56	1.86297	0.076	0.014	6.85673e-52	G2
Lnpk	4.37302e-56	0.983198	0.283	0.122	9.16848e-52	G2
H2ac20	4.42861e-56	2.01953	0.086	0.018	9.28502e-52	G2
H2bc11	5.23495e-56	1.86925	0.1	0.023	1.09756e-51	G2
F2r	5.60941e-56	1.20078	0.248	0.101	1.17607e-51	G2
Mgp	5.71309e-56	0.757714	0.832	0.629	1.19781e-51	G2
Zfp469	6.91917e-56	1.38372	0.19	0.066	1.45067e-51	G2
Ddost	7.24812e-56	0.467904	0.89	0.686	1.51964e-51	G2
Gm36582	7.9783e-56	3.31661	0.035	0.003	1.67273e-51	G2
Plod2	1.01093e-55	0.480177	0.838	0.616	2.11952e-51	G2
Fbln7	1.0709e-55	1.84135	0.081	0.016	2.24524e-51	G2
Efcab11	1.20709e-55	1.59243	0.138	0.04	2.53078e-51	G2
Cnih1	1.39042e-55	0.564944	0.629	0.381	2.91515e-51	G2
Marf1	1.51512e-55	0.705217	0.317	0.144	3.1766e-51	G2
Dynlt1f	1.55938e-55	1.06225	0.292	0.129	3.26939e-51	G2
Cdca5	1.65987e-55	1.81738	0.137	0.04	3.48009e-51	G2
Epb41l3	2.03356e-55	1.02036	0.155	0.048	4.26356e-51	G2
Ndufb8	2.44587e-55	0.481437	0.905	0.705	5.12801e-51	G2
Bmp1	2.92572e-55	0.485264	0.711	0.464	6.13406e-51	G2
Sec11c	3.07112e-55	0.566147	0.635	0.391	6.43891e-51	G2
Septin7	3.51492e-55	0.436059	0.92	0.752	7.36938e-51	G2
Tgfb1i1	3.61653e-55	0.66195	0.505	0.286	7.58241e-51	G2
Smc1a	4.7947e-55	0.542324	0.713	0.489	1.00526e-50	G2
Ska3	5.58125e-55	1.49464	0.146	0.044	1.17016e-50	G2
Nans	6.37374e-55	0.599653	0.669	0.435	1.33632e-50	G2
Hikeshi	8.65075e-55	0.57245	0.639	0.399	1.81372e-50	G2
Slf1	9.00764e-55	0.863631	0.285	0.125	1.88854e-50	G2
Dnm3os	1.20017e-54	1.3714	0.112	0.028	2.51628e-50	G2
Arpp19	1.39749e-54	0.457685	0.873	0.635	2.92998e-50	G2
Lbr	1.46809e-54	0.882674	0.291	0.129	3.078e-50	G2
Cox6c	1.50832e-54	0.351882	0.98	0.876	3.16234e-50	G2
Ssr2	1.51172e-54	0.469988	0.927	0.748	3.16946e-50	G2
Dap	2.21408e-54	0.532383	0.819	0.59	4.64205e-50	G2
Vrk1	2.24159e-54	0.935692	0.272	0.117	4.69972e-50	G2
Runx1	2.25542e-54	0.60158	0.65	0.423	4.72871e-50	G2
Mms22l	2.49858e-54	1.12467	0.203	0.075	5.23853e-50	G2
Rnf26	2.90345e-54	0.971505	0.258	0.107	6.08737e-50	G2
Pofut2	3.22394e-54	0.591646	0.6	0.367	6.75931e-50	G2
Tex30	4.57161e-54	1.0513	0.263	0.112	9.58484e-50	G2
H3c7	4.68849e-54	2.02163	0.087	0.019	9.82988e-50	G2
Pcna	5.69368e-54	0.714972	0.59	0.372	1.19374e-49	G2
Nelfe	5.75254e-54	0.797487	0.405	0.21	1.20608e-49	G2
Slc9a9	6.58251e-54	0.978753	0.117	0.031	1.38009e-49	G2
Acat1	7.00317e-54	0.512446	0.641	0.402	1.46828e-49	G2
P4ha2	9.65447e-54	0.612919	0.64	0.406	2.02416e-49	G2
Coq7	9.72239e-54	0.76904	0.438	0.235	2.0384e-49	G2
Rab15	1.58383e-53	1.42672	0.125	0.034	3.32065e-49	G2
Gmds	2.1456e-53	0.662119	0.451	0.248	4.49846e-49	G2
Lin9	2.70316e-53	1.35963	0.168	0.056	5.66745e-49	G2
Timm17a	2.80727e-53	0.526323	0.763	0.518	5.88573e-49	G2
Rdx	3.21949e-53	0.493297	0.751	0.533	6.74999e-49	G2
Fkbp10	3.42364e-53	0.568297	0.702	0.475	7.178e-49	G2
Ube2w	3.91465e-53	0.654794	0.462	0.255	8.20745e-49	G2
Matn2	3.96803e-53	0.867252	0.344	0.168	8.31938e-49	G2
Fap	4.12977e-53	0.618556	0.276	0.118	8.65848e-49	G2
Mrpl20	4.14597e-53	0.478141	0.858	0.614	8.69243e-49	G2
Fzr1	4.41671e-53	0.894115	0.302	0.137	9.26008e-49	G2
Ndn	4.79694e-53	0.398496	0.395	0.197	1.00573e-48	G2
Cndp2	8.29996e-53	0.522499	0.437	0.229	1.74017e-48	G2
Colgalt1	8.36118e-53	0.571465	0.656	0.436	1.753e-48	G2
Tmem47	8.48836e-53	1.13262	0.184	0.065	1.77967e-48	G2
Tmed2	8.87862e-53	0.412882	0.904	0.724	1.86149e-48	G2
Ddx39b	9.05012e-53	0.486209	0.728	0.486	1.89745e-48	G2
Cryzl2	9.25935e-53	0.978702	0.199	0.073	1.94132e-48	G2
Serpina3n	9.65481e-53	0.466362	0.832	0.621	2.02423e-48	G2
Pole3	1.20809e-52	0.618758	0.552	0.325	2.53287e-48	G2
Aga	1.23934e-52	0.733008	0.447	0.244	2.59841e-48	G2
Hey1	1.34247e-52	2.67981	0.054	0.008	2.81461e-48	G2
P4ha3	1.93096e-52	1.91066	0.102	0.025	4.04846e-48	G2
Enpp1	1.93956e-52	1.71922	0.088	0.019	4.06649e-48	G2
Cnep1r1	2.17971e-52	0.679472	0.443	0.238	4.56998e-48	G2
Rpp30	2.47347e-52	0.88207	0.355	0.175	5.18588e-48	G2
Cep295	2.81443e-52	0.998512	0.233	0.094	5.90073e-48	G2
Ntrk1	3.45361e-52	0.978415	0.137	0.04	7.24084e-48	G2
Rasa3	4.11811e-52	0.905797	0.193	0.07	8.63403e-48	G2
Rcn2	4.89891e-52	0.5412	0.57	0.344	1.02711e-47	G2
Atp5o	5.41066e-52	0.449182	0.908	0.719	1.1344e-47	G2
P3h2	5.67103e-52	2.42877	0.056	0.008	1.18899e-47	G2
Marcks	6.04594e-52	0.444479	0.853	0.655	1.26759e-47	G2
Zcrb1	6.25508e-52	0.461941	0.775	0.541	1.31144e-47	G2
Acp1	8.3148e-52	0.545768	0.759	0.519	1.74328e-47	G2
Gm34907	9.48515e-52	1.91531	0.084	0.018	1.98866e-47	G2
Prrx1	1.0674e-51	0.460317	0.743	0.504	2.2379e-47	G2
Pakap	1.12386e-51	1.57583	0.116	0.031	2.35628e-47	G2
Hnrnpab	1.2581e-51	0.420299	0.898	0.701	2.63773e-47	G2
Ndufa5	1.30323e-51	0.40955	0.901	0.694	2.73235e-47	G2
Chchd1	1.67085e-51	0.483546	0.825	0.581	3.50311e-47	G2
Phlda1	2.54966e-51	0.514272	0.734	0.508	5.34561e-47	G2
Cebpa	2.58439e-51	1.32838	0.096	0.023	5.41843e-47	G2
Ssna1	4.36173e-51	0.551169	0.648	0.415	9.14481e-47	G2
8030451A03Rik	4.43552e-51	1.33624	0.162	0.054	9.29952e-47	G2
Dok1	4.46828e-51	1.01545	0.22	0.087	9.36819e-47	G2
Rassf1	4.54836e-51	0.492234	0.478	0.264	9.53609e-47	G2
U2af1	4.6158e-51	0.428113	0.882	0.668	9.67748e-47	G2
P3h1	5.23426e-51	0.638518	0.505	0.287	1.09742e-46	G2
Fbxl13	7.01767e-51	1.84516	0.076	0.015	1.47132e-46	G2
Sgcb	7.71167e-51	0.80057	0.291	0.131	1.61683e-46	G2
C4b	9.9445e-51	0.359081	0.6	0.353	2.08496e-46	G2
Pycr1	1.02749e-50	1.07048	0.24	0.099	2.15423e-46	G2
Parm1	1.04678e-50	0.946994	0.171	0.058	2.19469e-46	G2
Eid1	1.19339e-50	0.447324	0.67	0.436	2.50206e-46	G2
Ccdc88a	1.63196e-50	0.700894	0.51	0.311	3.42156e-46	G2
Ltbp2	1.70832e-50	1.28741	0.172	0.06	3.58166e-46	G2
Rnf150	2.24092e-50	0.797736	0.417	0.224	4.69831e-46	G2
Dnmt3l	2.24733e-50	1.48561	0.133	0.04	4.71176e-46	G2
Mnd1	2.57065e-50	1.02035	0.282	0.128	5.38963e-46	G2
Pmp22	2.59664e-50	0.479715	0.689	0.45	5.44411e-46	G2
Cox7a2	2.64123e-50	0.399397	0.973	0.831	5.5376e-46	G2
Nudt21	2.76607e-50	0.580467	0.65	0.42	5.79933e-46	G2
Rtraf	4.1396e-50	0.472253	0.876	0.673	8.67908e-46	G2
S100a13	5.8074e-50	0.33675	0.955	0.817	1.21758e-45	G2
Fancb	7.06372e-50	1.58358	0.11	0.029	1.48098e-45	G2
Snai2	8.14011e-50	1.30224	0.119	0.033	1.70666e-45	G2
Gtse1	9.6295e-50	1.53354	0.117	0.033	2.01892e-45	G2
Mcam	1.17609e-49	2.46421	0.061	0.01	2.46579e-45	G2
Cnpy2	1.27045e-49	0.425705	0.863	0.652	2.66363e-45	G2
Snrpa1	1.38573e-49	0.568775	0.655	0.419	2.90533e-45	G2
Gins3	1.47156e-49	2.15991	0.091	0.021	3.08528e-45	G2
Rer1	1.48295e-49	0.448469	0.868	0.674	3.10915e-45	G2
Troap	1.59751e-49	1.60654	0.124	0.036	3.34934e-45	G2
Eri1	1.71042e-49	0.759521	0.346	0.171	3.58606e-45	G2
Hif1a	1.88905e-49	0.600654	0.75	0.562	3.96059e-45	G2
D130058E05Rik	2.02966e-49	1.71086	0.096	0.023	4.25538e-45	G2
AA465934	2.47551e-49	0.772913	0.282	0.127	5.19015e-45	G2
Hhipl1	2.4869e-49	1.29755	0.117	0.033	5.21403e-45	G2
Mapre1	2.75709e-49	0.463365	0.772	0.547	5.78051e-45	G2
Haus1	2.79206e-49	0.925908	0.313	0.15	5.85384e-45	G2
Poc1a	2.81707e-49	1.294	0.157	0.053	5.90627e-45	G2
Haus4	2.94869e-49	1.07898	0.205	0.08	6.18223e-45	G2
Slc50a1	3.189e-49	0.518577	0.685	0.455	6.68605e-45	G2
Naa50	4.07883e-49	0.48264	0.707	0.483	8.55167e-45	G2
Hells	5.66882e-49	0.948158	0.296	0.138	1.18852e-44	G2
Kng2	6.28308e-49	1.3667	0.093	0.022	1.31731e-44	G2
Chsy1	6.57322e-49	0.972799	0.258	0.113	1.37814e-44	G2
Nr2f2	7.34718e-49	0.536843	0.604	0.382	1.54041e-44	G2
Tmem107	9.40267e-49	0.619452	0.443	0.241	1.97136e-44	G2
B3galnt1	1.19969e-48	0.903403	0.199	0.076	2.51527e-44	G2
Trp53i13	1.62941e-48	0.711787	0.313	0.148	3.41623e-44	G2
Myl12a	2.28942e-48	0.408747	0.966	0.815	4.79999e-44	G2
Cdc123	2.47702e-48	0.601031	0.561	0.345	5.19332e-44	G2
Cep192	2.72551e-48	0.877974	0.263	0.117	5.71431e-44	G2
Fbn1	2.83128e-48	0.420216	0.921	0.778	5.93605e-44	G2
Aida	2.86756e-48	0.584671	0.542	0.326	6.01212e-44	G2
Vdac3	3.23243e-48	0.455142	0.815	0.587	6.77711e-44	G2
Il6	3.3278e-48	0.649994	0.624	0.398	6.97706e-44	G2
Elob	3.50349e-48	0.358572	0.993	0.914	7.34542e-44	G2
Fkbp11	4.33312e-48	0.52913	0.888	0.758	9.08482e-44	G2
Prim2	4.62736e-48	0.764968	0.299	0.14	9.70173e-44	G2
Sec16b	9.64902e-48	1.17845	0.173	0.062	2.02301e-43	G2
Armcx4	9.88427e-48	1.39474	0.098	0.025	2.07234e-43	G2
Notch1	1.30113e-47	0.947745	0.221	0.091	2.72794e-43	G2
Cse1l	1.31677e-47	0.835995	0.292	0.138	2.76074e-43	G2
S1pr1	1.52584e-47	1.2906	0.138	0.044	3.19909e-43	G2
Dpysl3	1.53551e-47	0.500374	0.748	0.539	3.21936e-43	G2
Alg13	1.71833e-47	0.979788	0.236	0.101	3.60266e-43	G2
Dnajb1	1.87148e-47	0.395167	0.671	0.443	3.92374e-43	G2
Tmem14c	2.01317e-47	0.445148	0.831	0.608	4.22082e-43	G2
Ckb	2.54056e-47	0.747619	0.345	0.174	5.32654e-43	G2
Nsd2	3.42418e-47	0.662611	0.443	0.251	7.17914e-43	G2
Parp2	3.56128e-47	0.839371	0.361	0.188	7.46657e-43	G2
Pih1d1	3.73219e-47	0.583609	0.479	0.275	7.82491e-43	G2
Nsmce1	4.32864e-47	0.542793	0.63	0.4	9.07542e-43	G2
Fam83d	5.04568e-47	1.22179	0.201	0.08	1.05788e-42	G2
Pdia6	6.46633e-47	0.340906	0.966	0.844	1.35573e-42	G2
Nsl1	7.89708e-47	2.1658	0.069	0.014	1.6557e-42	G2
Cbx1	8.13641e-47	0.545344	0.604	0.387	1.70588e-42	G2
Reep4	8.58006e-47	0.913308	0.288	0.134	1.7989e-42	G2
Pbdc1	1.03849e-46	0.524039	0.62	0.395	2.17731e-42	G2
Eldr	1.05603e-46	1.61506	0.104	0.028	2.21407e-42	G2
Anp32e	1.15e-46	0.573825	0.536	0.326	2.41109e-42	G2
Nrip1	1.37728e-46	0.425759	0.412	0.221	2.88761e-42	G2
Tpgs2	1.63699e-46	0.997475	0.205	0.082	3.43212e-42	G2
Tssc4	1.68006e-46	0.585207	0.391	0.208	3.52241e-42	G2
Ifi27	1.69816e-46	0.461744	0.824	0.625	3.56035e-42	G2
Jtb	1.77829e-46	0.512275	0.6	0.383	3.72836e-42	G2
Agxt	2.11012e-46	2.16709	0.046	0.006	4.42409e-42	G2
Gm6249	2.50778e-46	2.86227	0.042	0.005	5.25781e-42	G2
Pros1	2.51207e-46	0.461494	0.499	0.292	5.26681e-42	G2
Uhrf2	3.65855e-46	0.639079	0.454	0.262	7.67052e-42	G2
Gm56768	6.07887e-46	0.580173	0.473	0.271	1.2745e-41	G2
Cpd	6.10254e-46	0.487038	0.438	0.243	1.27946e-41	G2
Rbl1	6.88051e-46	1.24625	0.183	0.071	1.44257e-41	G2
Glipr1	8.63956e-46	2.33099	0.065	0.013	1.81137e-41	G2
Cebpg	9.70773e-46	0.69828	0.351	0.182	2.03532e-41	G2
Bckdhb	9.94368e-46	0.788449	0.288	0.136	2.08479e-41	G2
Apba1	1.03995e-45	0.854948	0.134	0.042	2.18035e-41	G2
Srprb	1.22809e-45	0.602586	0.503	0.297	2.57482e-41	G2
Cyc1	1.25938e-45	0.430324	0.723	0.485	2.64042e-41	G2
Tmx1	1.27864e-45	0.609478	0.449	0.257	2.68079e-41	G2
Ssr1	1.61226e-45	0.454549	0.798	0.598	3.38026e-41	G2
Srsf3	1.65058e-45	0.416634	0.851	0.656	3.46061e-41	G2
Dnmt1	2.50988e-45	0.643363	0.37	0.194	5.26222e-41	G2
Oacyl	2.83637e-45	2.02504	0.052	0.008	5.94673e-41	G2
Basp1	2.84214e-45	0.348432	0.69	0.448	5.95883e-41	G2
Rcbtb2	3.2599e-45	0.809671	0.319	0.16	6.8347e-41	G2
Srp9	3.53714e-45	0.399395	0.909	0.71	7.41596e-41	G2
Spata24	3.54352e-45	1.08781	0.206	0.085	7.42935e-41	G2
Alg14	4.98146e-45	0.691105	0.417	0.232	1.04441e-40	G2
Bora	5.14881e-45	1.32845	0.168	0.062	1.0795e-40	G2
Cmklr1	5.71392e-45	0.715076	0.081	0.019	1.19798e-40	G2
Sar1a	5.99307e-45	0.392674	0.875	0.673	1.25651e-40	G2
Sulf1	6.45436e-45	0.451605	0.588	0.369	1.35322e-40	G2
Fmnl2	6.81991e-45	0.49847	0.395	0.21	1.42986e-40	G2
Polr2m	6.83299e-45	0.549552	0.544	0.337	1.43261e-40	G2
Trir	7.31517e-45	0.441385	0.754	0.539	1.5337e-40	G2
Timm17b	7.351e-45	0.526788	0.629	0.411	1.54121e-40	G2
Nop10	7.81999e-45	0.393557	0.899	0.7	1.63954e-40	G2
Cfl1	8.68477e-45	0.354826	0.977	0.875	1.82085e-40	G2
Anxa5	9.49617e-45	0.402899	0.958	0.826	1.99097e-40	G2
4930503L19Rik	9.77805e-45	1.17987	0.156	0.055	2.05006e-40	G2
Sapcd2	1.21195e-44	1.56911	0.12	0.037	2.54097e-40	G2
Atpif1	1.26577e-44	0.361031	0.953	0.808	2.6538e-40	G2
Timm50	1.47313e-44	0.53797	0.521	0.314	3.08856e-40	G2
Rwdd1	1.55084e-44	0.420198	0.831	0.616	3.25149e-40	G2
Mrpl57	1.86687e-44	0.421937	0.749	0.515	3.91409e-40	G2
Rasl11a	2.00729e-44	0.276133	0.567	0.343	4.20848e-40	G2
Cox7c	2.02955e-44	0.303022	0.986	0.885	4.25516e-40	G2
Thoc7	2.44366e-44	0.403716	0.796	0.57	5.12338e-40	G2
Nup35	2.75412e-44	0.776981	0.324	0.164	5.77429e-40	G2
Maml3	2.98874e-44	0.524975	0.206	0.082	6.26619e-40	G2
Haspin	3.59605e-44	1.71243	0.108	0.031	7.53948e-40	G2
Fkbp14	4.06952e-44	0.627367	0.41	0.226	8.53216e-40	G2
Oip5os1	4.24988e-44	0.502054	0.528	0.324	8.9103e-40	G2
H2bc14	4.53232e-44	2.10843	0.069	0.014	9.50246e-40	G2
Ifi207	5.97012e-44	0.39347	0.538	0.328	1.2517e-39	G2
Bola3	6.44734e-44	0.461299	0.7	0.483	1.35175e-39	G2
Gjc1	7.07772e-44	0.66233	0.319	0.161	1.48392e-39	G2
Asf1a	7.36381e-44	0.741652	0.343	0.178	1.5439e-39	G2
Vps36	8.89636e-44	0.500887	0.614	0.396	1.86521e-39	G2
Tcf4	1.02177e-43	0.365146	0.574	0.365	2.14224e-39	G2
Haus3	1.08848e-43	0.922373	0.256	0.118	2.2821e-39	G2
Oard1	1.25313e-43	0.846113	0.301	0.15	2.62732e-39	G2
Slc1a3	1.59882e-43	1.02202	0.203	0.083	3.35209e-39	G2
H2ac10	2.16111e-43	1.68531	0.085	0.021	4.53097e-39	G2
Lsp1	2.28222e-43	0.310251	0.51	0.304	4.7849e-39	G2
Ak6	2.60121e-43	0.571875	0.517	0.311	5.4537e-39	G2
Tmem109	2.79417e-43	0.474899	0.476	0.278	5.85826e-39	G2
Pif1	3.95341e-43	2.10218	0.066	0.014	8.28871e-39	G2
Cd164	4.08253e-43	0.506057	0.619	0.412	8.55944e-39	G2
Scand1	4.50393e-43	0.340184	0.788	0.575	9.44293e-39	G2
Jpt1	5.38388e-43	0.449138	0.881	0.689	1.12878e-38	G2
Calhm5	6.01585e-43	0.882106	0.152	0.053	1.26128e-38	G2
Golt1b	7.37736e-43	0.574059	0.524	0.322	1.54674e-38	G2
Cnpy4	7.86431e-43	0.673262	0.286	0.138	1.64883e-38	G2
Gldc	8.90838e-43	2.17774	0.053	0.009	1.86773e-38	G2
Flt1	9.56623e-43	0.935416	0.243	0.11	2.00565e-38	G2
Sdk1	9.71416e-43	0.603668	0.49	0.29	2.03667e-38	G2
Pde5a	1.01635e-42	1.25876	0.132	0.044	2.13088e-38	G2
Mrpl16	1.03776e-42	0.630971	0.364	0.193	2.17576e-38	G2
Prdx6	1.18612e-42	0.379197	0.771	0.564	2.48682e-38	G2
Cggbp1	1.36643e-42	0.457671	0.632	0.421	2.86485e-38	G2
Fzd4	1.4012e-42	0.668724	0.236	0.104	2.93775e-38	G2
Gnb2	1.52518e-42	0.36445	0.94	0.791	3.19769e-38	G2
Alad	1.6637e-42	0.646989	0.263	0.122	3.48812e-38	G2
Ciao2a	1.72941e-42	0.651983	0.437	0.251	3.62588e-38	G2
Lage3	1.8881e-42	0.551306	0.533	0.327	3.9586e-38	G2
Ccdc102a	1.90052e-42	0.818371	0.192	0.076	3.98464e-38	G2
Armc2	2.05638e-42	2.17532	0.05	0.008	4.31141e-38	G2
Brd8	2.32235e-42	0.688642	0.369	0.202	4.86904e-38	G2
Lgi2	2.42228e-42	0.392886	0.546	0.335	5.07855e-38	G2
Emilin1	2.68879e-42	0.427869	0.635	0.411	5.63731e-38	G2
Uqcrq	3.01191e-42	0.347814	0.964	0.814	6.31477e-38	G2
Gm10076	3.07218e-42	0.36715	0.945	0.822	6.44113e-38	G2
Ormdl3	3.18632e-42	0.606229	0.303	0.148	6.68044e-38	G2
Septin8	3.21693e-42	0.499106	0.367	0.193	6.74462e-38	G2
Snrpc	3.43512e-42	0.434806	0.759	0.527	7.20208e-38	G2
Pi15	4.64294e-42	1.13156	0.075	0.017	9.7344e-38	G2
Nasp	5.12817e-42	0.444829	0.588	0.372	1.07517e-37	G2
Sspn	5.16979e-42	0.542052	0.226	0.097	1.0839e-37	G2
Ms4a4d	5.67367e-42	0.270981	0.655	0.426	1.18954e-37	G2
Tceal8	5.91611e-42	0.471703	0.754	0.551	1.24037e-37	G2
Rhno1	6.2386e-42	0.828329	0.258	0.12	1.30798e-37	G2
Tsen15	6.88968e-42	0.828229	0.278	0.135	1.44449e-37	G2
Hspa14	7.49504e-42	0.640074	0.407	0.228	1.57141e-37	G2
Lclat1	8.15811e-42	0.879124	0.229	0.101	1.71043e-37	G2
Arpc5l	8.90809e-42	0.490101	0.564	0.357	1.86767e-37	G2
Akr1b8	1.00916e-41	0.677673	0.496	0.303	2.11581e-37	G2
Cdca4	1.05092e-41	0.909624	0.269	0.129	2.20335e-37	G2
Pcbd2	1.19836e-41	0.508338	0.444	0.256	2.51248e-37	G2
Mpo	1.47961e-41	1.69153	0.128	0.043	3.10215e-37	G2
Itga5	1.56082e-41	0.553348	0.615	0.416	3.27242e-37	G2
Meaf6	1.68718e-41	0.638752	0.4	0.223	3.53733e-37	G2
Has2os	1.89365e-41	0.872216	0.152	0.054	3.97022e-37	G2
Cmpk1	1.89569e-41	0.441308	0.661	0.449	3.97451e-37	G2
Etaa1	1.95914e-41	0.904985	0.203	0.085	4.10754e-37	G2
4933404O12Rik	2.1408e-41	1.48988	0.119	0.038	4.4884e-37	G2
Chaf1a	2.25657e-41	1.02173	0.201	0.084	4.73113e-37	G2
Mns1	2.30304e-41	1.12483	0.182	0.073	4.82856e-37	G2
Bnip2	2.6104e-41	0.509852	0.645	0.443	5.47297e-37	G2
Acvr2a	2.77424e-41	0.66212	0.239	0.107	5.81647e-37	G2
Txnl1	2.92679e-41	0.370493	0.847	0.623	6.13631e-37	G2
Kdelr1	3.04434e-41	0.394141	0.891	0.7	6.38275e-37	G2
H3f3a	3.13589e-41	0.323775	0.984	0.875	6.5747e-37	G2
Pak1	3.33808e-41	1.06694	0.209	0.09	6.99862e-37	G2
Tdp1	3.34147e-41	0.964447	0.172	0.066	7.00572e-37	G2
Pttg1	3.44363e-41	0.764751	0.431	0.25	7.21992e-37	G2
Smco4	3.45138e-41	0.655908	0.439	0.258	7.23617e-37	G2
Cmah	3.98585e-41	0.666083	0.153	0.055	8.35673e-37	G2
Tmod2	4.60255e-41	0.515159	0.085	0.021	9.64971e-37	G2
Calu	4.75146e-41	0.384948	0.868	0.683	9.96191e-37	G2
Svbp	4.79171e-41	0.423303	0.701	0.484	1.00463e-36	G2
Ank	5.11551e-41	0.999854	0.117	0.036	1.07252e-36	G2
Tusc3	5.49795e-41	0.442856	0.63	0.42	1.1527e-36	G2
Myh9	5.6021e-41	0.523191	0.673	0.491	1.17454e-36	G2
Mrpl13	6.14161e-41	0.464944	0.711	0.493	1.28765e-36	G2
Sash1	7.30239e-41	0.336574	0.334	0.171	1.53102e-36	G2
Uhrf1	7.60039e-41	0.726308	0.267	0.127	1.5935e-36	G2
Ing1	7.68528e-41	0.591338	0.391	0.219	1.6113e-36	G2
Gm1673	9.23059e-41	0.747028	0.31	0.158	1.93529e-36	G2
Larp7	1.14081e-40	0.489301	0.438	0.249	2.39181e-36	G2
Prune2	1.23382e-40	2.65663	0.043	0.006	2.58682e-36	G2
Msc	1.33919e-40	1.33622	0.069	0.015	2.80775e-36	G2
Ppil1	1.37213e-40	0.676179	0.415	0.24	2.87681e-36	G2
Prkar2b	1.37471e-40	1.60741	0.11	0.034	2.88221e-36	G2
Erlec1	1.40251e-40	0.483557	0.547	0.346	2.94051e-36	G2
Trabd2b	1.49252e-40	0.624761	0.328	0.169	3.12921e-36	G2
Foxd2os	1.54242e-40	2.07813	0.054	0.01	3.23384e-36	G2
Car13	1.92626e-40	0.610243	0.42	0.243	4.03859e-36	G2
Cfap20	1.98747e-40	0.570102	0.481	0.292	4.16694e-36	G2
Calm1	2.51002e-40	0.306907	0.986	0.907	5.26251e-36	G2
Limd2	2.58031e-40	0.847673	0.288	0.143	5.40988e-36	G2
Calcrl	2.99741e-40	0.77754	0.194	0.08	6.28437e-36	G2
Ndufs5	3.28306e-40	0.341609	0.898	0.692	6.88327e-36	G2
Enah	3.58595e-40	0.46303	0.381	0.208	7.5183e-36	G2
Gramd3	3.63453e-40	0.667901	0.241	0.11	7.62015e-36	G2
Tmem9b	4.04774e-40	0.516232	0.459	0.271	8.48649e-36	G2
Col23a1	4.05481e-40	1.58567	0.075	0.018	8.5013e-36	G2
Tubg1	4.23567e-40	0.880733	0.274	0.134	8.8805e-36	G2
Xpnpep2	4.72233e-40	0.907466	0.195	0.081	9.90083e-36	G2
Dio3os	4.87145e-40	1.06202	0.081	0.02	1.02135e-35	G2
E2f8	4.91324e-40	1.54553	0.112	0.035	1.03011e-35	G2
Lyar	6.76797e-40	0.409342	0.583	0.363	1.41897e-35	G2
Cklf	8.91171e-40	0.937116	0.208	0.09	1.86843e-35	G2
Arpin	9.14985e-40	0.762259	0.25	0.117	1.91836e-35	G2
Polq	1.00932e-39	1.80415	0.083	0.022	2.11614e-35	G2
Mtpn	1.02333e-39	0.480759	0.702	0.5	2.14551e-35	G2
Gm16263	1.02692e-39	2.00988	0.044	0.007	2.15305e-35	G2
Prelid3b	1.04752e-39	0.555323	0.47	0.282	2.19624e-35	G2
Rnf125	1.22441e-39	1.5107	0.078	0.019	2.5671e-35	G2
Hrob	1.34212e-39	1.40447	0.109	0.034	2.81389e-35	G2
Tmco1	1.71514e-39	0.388469	0.756	0.535	3.59596e-35	G2
Mettl9	1.80521e-39	0.41776	0.719	0.507	3.7848e-35	G2
Panx1	1.90057e-39	0.727588	0.237	0.108	3.98473e-35	G2
Actb	1.94154e-39	0.287557	0.999	0.986	4.07064e-35	G2
Fmnl3	2.31097e-39	0.723913	0.172	0.067	4.84518e-35	G2
Il33	2.5348e-39	0.413034	0.731	0.529	5.31446e-35	G2
Nfatc2ip	2.63925e-39	1.19474	0.113	0.036	5.53345e-35	G2
Fxyd5	2.82873e-39	0.335176	0.901	0.695	5.93072e-35	G2
Fbln2	2.84058e-39	0.323385	0.919	0.773	5.95555e-35	G2
Scoc	4.2955e-39	0.647615	0.381	0.215	9.00595e-35	G2
Nudcd2	6.12515e-39	0.489053	0.65	0.44	1.2842e-34	G2
Wipf1	6.1823e-39	0.513633	0.322	0.167	1.29618e-34	G2
Hdac2	9.0689e-39	0.542143	0.41	0.236	1.90139e-34	G2
Mlf1	1.47098e-38	0.982499	0.174	0.07	3.08405e-34	G2
Lmo4	1.53641e-38	0.420372	0.648	0.436	3.22125e-34	G2
Dnajb11	1.76078e-38	0.371982	0.648	0.432	3.69166e-34	G2
Ptbp3	1.78352e-38	0.513292	0.578	0.393	3.73933e-34	G2
AW554918	1.85035e-38	0.75971	0.262	0.127	3.87945e-34	G2
Tbcb	1.85227e-38	0.372458	0.771	0.559	3.88347e-34	G2
Mcm4	1.86428e-38	0.838536	0.314	0.167	3.90865e-34	G2
Oip5	2.37202e-38	1.4326	0.122	0.041	4.97317e-34	G2
Abcd2	2.45656e-38	1.37833	0.056	0.011	5.15042e-34	G2
Mtch1	3.03854e-38	0.309009	0.837	0.629	6.3706e-34	G2
Stard3nl	3.63908e-38	0.536806	0.479	0.295	7.62969e-34	G2
Ly6k	3.65628e-38	1.3331	0.137	0.05	7.66576e-34	G2
Astn2	4.50534e-38	0.93315	0.086	0.023	9.4459e-34	G2
Golga7	5.05157e-38	0.662269	0.406	0.235	1.05911e-33	G2
Commd1	5.22563e-38	0.42726	0.666	0.462	1.09561e-33	G2
Suv39h1	5.7356e-38	1.10356	0.147	0.055	1.20253e-33	G2
Cep112	6.78198e-38	0.65262	0.228	0.104	1.42191e-33	G2
Prdx1	6.86469e-38	0.371885	0.989	0.925	1.43925e-33	G2
Nin	7.04955e-38	0.683571	0.247	0.117	1.47801e-33	G2
Ccdc18	7.34678e-38	1.33096	0.121	0.041	1.54033e-33	G2
Hnrnpl	1.03389e-37	0.361263	0.732	0.509	2.16765e-33	G2
Gpaa1	1.3557e-37	0.667304	0.266	0.13	2.84236e-33	G2
Tsen34	1.53707e-37	0.36629	0.681	0.465	3.22263e-33	G2
Col6a2	1.577e-37	0.320214	0.894	0.729	3.30635e-33	G2
Ppp2r2d	1.65082e-37	0.434989	0.464	0.28	3.4611e-33	G2
Fam110b	1.75161e-37	1.04355	0.149	0.056	3.67242e-33	G2
Srsf7	2.10495e-37	0.367848	0.778	0.575	4.41325e-33	G2
Ldb2	2.25806e-37	0.911254	0.085	0.023	4.73425e-33	G2
Atad5	2.43497e-37	1.19069	0.157	0.062	5.10515e-33	G2
Sec22b	2.5268e-37	0.41697	0.649	0.444	5.29769e-33	G2
Traip	3.26738e-37	1.12652	0.118	0.04	6.8504e-33	G2
Ank2	3.31121e-37	0.330294	0.312	0.161	6.94229e-33	G2
Serpina1b	3.36922e-37	1.90495	0.049	0.009	7.06391e-33	G2
Itgb5	3.72974e-37	0.325134	0.33	0.172	7.81976e-33	G2
Arsi	3.77202e-37	0.8708	0.234	0.111	7.90841e-33	G2
Fam3c	4.07243e-37	0.556273	0.406	0.234	8.53825e-33	G2
Akirin2	4.18749e-37	0.614789	0.479	0.298	8.7795e-33	G2
Emsy	5.03817e-37	0.581022	0.328	0.176	1.0563e-32	G2
Smim30	5.46599e-37	0.53913	0.411	0.239	1.146e-32	G2
Arhgef39	6.5058e-37	1.93976	0.075	0.019	1.36401e-32	G2
Cep57l1	6.55019e-37	0.957312	0.184	0.077	1.37331e-32	G2
Tslp	6.70447e-37	1.69645	0.068	0.016	1.40566e-32	G2
Sncg	6.7143e-37	1.35636	0.07	0.017	1.40772e-32	G2
Emd	6.95129e-37	0.441754	0.513	0.317	1.45741e-32	G2
Srpr	9.55172e-37	0.369566	0.785	0.593	2.00261e-32	G2
Swi5	1.01015e-36	0.325166	0.972	0.848	2.11788e-32	G2
Maz	1.02959e-36	0.542772	0.353	0.194	2.15864e-32	G2
Sec61b	1.05511e-36	0.318104	0.986	0.91	2.21214e-32	G2
Hmgn1	1.23566e-36	0.316388	0.944	0.774	2.59069e-32	G2
Snhg18	1.27552e-36	0.39773	0.729	0.534	2.67425e-32	G2
A530046M15Rik	1.28177e-36	2.06363	0.065	0.015	2.68735e-32	G2
Rhoq	1.46876e-36	0.356891	0.521	0.325	3.07941e-32	G2
Uqcrb	1.60021e-36	0.334605	0.977	0.847	3.35501e-32	G2
H3c2	1.66212e-36	2.41393	0.048	0.009	3.48479e-32	G2
AI506816	1.68399e-36	0.414754	0.485	0.297	3.53065e-32	G2
Sult1e1	1.89452e-36	1.14194	0.06	0.013	3.97206e-32	G2
Rhoc	2.44666e-36	0.349145	0.934	0.766	5.12967e-32	G2
Ncoa7	2.82676e-36	0.519034	0.362	0.203	5.92659e-32	G2
Spcs1	2.87736e-36	0.419481	0.951	0.791	6.03267e-32	G2
Sac3d1	3.0015e-36	0.864576	0.278	0.142	6.29295e-32	G2
Ipo9	3.41782e-36	0.581151	0.292	0.15	7.16581e-32	G2
Cops9	3.58415e-36	0.34586	0.801	0.589	7.51452e-32	G2
Cbx5	3.88543e-36	0.451195	0.616	0.423	8.14619e-32	G2
Psmd14	3.88705e-36	0.42161	0.648	0.448	8.1496e-32	G2
Mrpl14	3.93044e-36	0.412129	0.794	0.591	8.24057e-32	G2
Zfp423	4.02794e-36	1.31322	0.065	0.015	8.44498e-32	G2
Gm2788	4.33164e-36	2.44542	0.049	0.009	9.08171e-32	G2
Psmb3	4.43565e-36	0.327515	0.951	0.775	9.29978e-32	G2
Cibar1	4.78414e-36	0.432609	0.562	0.364	1.00304e-31	G2
Kpnb1	6.02235e-36	0.381625	0.586	0.379	1.26265e-31	G2
Trappc6b	6.10403e-36	0.400232	0.605	0.411	1.27977e-31	G2
Abracl	8.13191e-36	0.383079	0.868	0.679	1.70494e-31	G2
Tspan12	8.92269e-36	1.46072	0.065	0.015	1.87073e-31	G2
Ndufa11	9.2484e-36	0.305311	0.936	0.75	1.93902e-31	G2
Dchs2	9.76464e-36	1.14992	0.067	0.016	2.04726e-31	G2
Wdr75	9.83284e-36	0.538534	0.438	0.268	2.06155e-31	G2
Bcas2	1.18328e-35	0.313923	0.627	0.415	2.48086e-31	G2
H4c3	1.18938e-35	1.62567	0.071	0.018	2.49365e-31	G2
Cisd1	1.21356e-35	0.458414	0.574	0.374	2.54436e-31	G2
Mcm5	1.31691e-35	0.674754	0.266	0.132	2.76103e-31	G2
Ube2s	1.36225e-35	0.779397	0.197	0.087	2.85609e-31	G2
Khdrbs3	1.42175e-35	0.534575	0.384	0.221	2.98084e-31	G2
Ddias	1.52222e-35	1.33365	0.108	0.036	3.19149e-31	G2
Mybl2	1.83961e-35	1.22209	0.116	0.04	3.85693e-31	G2
Brca1	2.16016e-35	0.984654	0.179	0.076	4.52899e-31	G2
Mzt1	2.17518e-35	0.6681	0.275	0.14	4.56049e-31	G2
Macroh2a2	2.28351e-35	0.904457	0.169	0.07	4.78761e-31	G2
Xbp1	2.31752e-35	0.284231	0.745	0.55	4.85891e-31	G2
Uchl5	2.43885e-35	0.615206	0.331	0.18	5.11328e-31	G2
Draxin	2.49251e-35	1.11463	0.088	0.025	5.2258e-31	G2
Nup43	2.65083e-35	0.916824	0.226	0.108	5.55772e-31	G2
Hs2st1	2.9436e-35	0.466653	0.42	0.249	6.17155e-31	G2
Pck2	3.07066e-35	0.577819	0.306	0.163	6.43794e-31	G2
Apip	3.19258e-35	0.53131	0.464	0.283	6.69357e-31	G2
Haus5	3.20443e-35	1.42177	0.101	0.032	6.7184e-31	G2
Sec62	3.26367e-35	0.305967	0.899	0.739	6.8426e-31	G2
Mrps17	3.46494e-35	0.453371	0.616	0.417	7.2646e-31	G2
Dgkh	4.94355e-35	0.70265	0.221	0.103	1.03646e-30	G2
Zmym1	4.98296e-35	0.805954	0.169	0.07	1.04473e-30	G2
Lrrn2	5.05152e-35	0.753518	0.22	0.102	1.0591e-30	G2
Stk38	6.16939e-35	0.449282	0.347	0.191	1.29347e-30	G2
Skp2	6.53632e-35	1.23039	0.124	0.045	1.3704e-30	G2
Mthfd2l	6.95028e-35	0.565271	0.27	0.135	1.4572e-30	G2
Fancd2	7.8e-35	1.42707	0.096	0.03	1.63535e-30	G2
Spred1	7.98353e-35	0.433112	0.598	0.409	1.67383e-30	G2
Fkbp3	8.1716e-35	0.38233	0.772	0.563	1.71326e-30	G2
Gstk1	8.28489e-35	0.897501	0.13	0.047	1.73701e-30	G2
Dyrk2	8.55222e-35	0.617602	0.205	0.092	1.79306e-30	G2
Ntrk2	9.31124e-35	0.602389	0.104	0.033	1.95219e-30	G2
Pank2	9.35699e-35	0.568657	0.338	0.186	1.96179e-30	G2
Mcm7	1.00953e-34	0.72046	0.288	0.151	2.11658e-30	G2
Mpc2	1.08501e-34	0.265475	0.786	0.567	2.27483e-30	G2
Snrnp40	1.12863e-34	0.462898	0.438	0.259	2.3663e-30	G2
Eif4a3	1.2123e-34	0.411982	0.561	0.367	2.54171e-30	G2
Ppp1cc	1.2664e-34	0.364277	0.682	0.48	2.65514e-30	G2
Pnrc2	1.40104e-34	0.55866	0.334	0.185	2.93742e-30	G2
Tmed9	1.57443e-34	0.333849	0.894	0.739	3.30096e-30	G2
Mcm3	1.70018e-34	0.715981	0.28	0.145	3.56461e-30	G2
Pole	1.72252e-34	1.11016	0.134	0.05	3.61143e-30	G2
Ywhab	1.99389e-34	0.312218	0.883	0.698	4.18039e-30	G2
Ankle1	2.26139e-34	1.83048	0.073	0.019	4.74123e-30	G2
Vma21	2.3756e-34	0.417484	0.62	0.422	4.98069e-30	G2
Gucy1a2	2.4813e-34	0.746331	0.093	0.028	5.2023e-30	G2
Mdga1	2.53304e-34	0.971171	0.158	0.064	5.31077e-30	G2
Pdlim4	2.61646e-34	0.354308	0.622	0.421	5.48567e-30	G2
Creb3l1	2.64355e-34	0.362835	0.723	0.544	5.54246e-30	G2
Cbfb	2.77025e-34	0.465665	0.37	0.212	5.8081e-30	G2
Trappc1	2.8455e-34	0.453318	0.62	0.423	5.96587e-30	G2
Ndufab1	2.88783e-34	0.357788	0.878	0.682	6.05463e-30	G2
Plpp1	3.04469e-34	0.423684	0.518	0.328	6.3835e-30	G2
Sap18	3.08743e-34	0.377551	0.764	0.564	6.4731e-30	G2
Tmem30a	3.14886e-34	0.341927	0.681	0.475	6.6019e-30	G2
Dnai3	3.48907e-34	2.1309	0.037	0.006	7.31517e-30	G2
Fmr1	3.84526e-34	0.465691	0.603	0.409	8.06198e-30	G2
Sclt1	4.00705e-34	0.598273	0.207	0.095	8.40118e-30	G2
Vps29	4.35388e-34	0.375155	0.824	0.621	9.12834e-30	G2
Ywhaq	5.03869e-34	0.341624	0.801	0.612	1.05641e-29	G2
Iqgap1	5.16667e-34	0.381854	0.66	0.477	1.08324e-29	G2
Arf5	5.63871e-34	0.313788	0.954	0.799	1.18221e-29	G2
Slc25a10	5.79761e-34	0.76894	0.198	0.089	1.21553e-29	G2
Znrf1	5.91931e-34	0.397767	0.412	0.242	1.24104e-29	G2
Dnaaf2	6.41347e-34	0.799178	0.178	0.077	1.34465e-29	G2
Qprt	6.84114e-34	1.29621	0.048	0.009	1.43431e-29	G2
Apold1	7.32222e-34	1.9233	0.039	0.006	1.53518e-29	G2
Fignl1	7.6192e-34	1.18229	0.145	0.057	1.59744e-29	G2
Fyn	8.55112e-34	0.252878	0.368	0.207	1.79283e-29	G2
Pkmyt1	8.83766e-34	0.960851	0.192	0.087	1.8529e-29	G2
Cacybp	8.99704e-34	0.346195	0.739	0.539	1.88632e-29	G2
Ptgfrn	9.86558e-34	0.378505	0.456	0.278	2.06842e-29	G2
Itga1	1.05874e-33	1.26373	0.202	0.094	2.21974e-29	G2
Dram1	1.0842e-33	0.355152	0.759	0.54	2.27313e-29	G2
Coa3	1.14648e-33	0.377122	0.721	0.523	2.40372e-29	G2
Fen1	1.1995e-33	0.897908	0.21	0.099	2.51487e-29	G2
Psip1	1.71682e-33	0.306928	0.803	0.583	3.5995e-29	G2
Gng5	1.83197e-33	0.280378	0.992	0.904	3.8409e-29	G2
Rttn	1.88359e-33	1.2945	0.115	0.04	3.94913e-29	G2
Lmf2	2.24113e-33	0.456955	0.325	0.179	4.69876e-29	G2
Septin10	2.34554e-33	0.660565	0.324	0.181	4.91767e-29	G2
Actr10	2.51361e-33	0.341027	0.642	0.439	5.27004e-29	G2
Nes	2.51836e-33	0.95201	0.127	0.047	5.27999e-29	G2
Nudt5	2.59127e-33	0.574173	0.437	0.27	5.43287e-29	G2
Pold3	2.63966e-33	0.758862	0.258	0.131	5.5343e-29	G2
Atp5mpl	2.92099e-33	0.311314	0.896	0.718	6.12414e-29	G2
Alg8	2.94123e-33	0.769471	0.263	0.135	6.16658e-29	G2
Mrpl28	3.0727e-33	0.396815	0.609	0.411	6.44222e-29	G2
Snhg3	3.56407e-33	0.41515	0.427	0.257	7.47244e-29	G2
Rap2a	3.66381e-33	0.353788	0.44	0.268	7.68155e-29	G2
Msl3	3.84256e-33	0.550323	0.343	0.194	8.0563e-29	G2
Mmp23	3.89314e-33	0.34149	0.825	0.641	8.16236e-29	G2
Ccdc28b	5.07727e-33	0.716868	0.249	0.127	1.0645e-28	G2
Olfm1	5.97117e-33	0.801843	0.166	0.07	1.25192e-28	G2
Tmem256	5.99339e-33	0.29218	0.857	0.663	1.25657e-28	G2
Klhl13	6.657e-33	0.323696	0.186	0.081	1.39571e-28	G2
Eif5	7.05565e-33	0.351744	0.83	0.661	1.47929e-28	G2
Man2a1	7.84226e-33	0.373762	0.794	0.636	1.64421e-28	G2
Nup107	7.88635e-33	0.542218	0.23	0.111	1.65345e-28	G2
Prr16	8.6313e-33	0.440361	0.206	0.094	1.80964e-28	G2
Pla2g2d	8.8636e-33	2.31209	0.028	0.004	1.85834e-28	G2
Gadd45b	9.22448e-33	0.324669	0.664	0.471	1.934e-28	G2
Espl1	9.59175e-33	1.65416	0.088	0.027	2.01101e-28	G2
Ptges3	1.09271e-32	0.316919	0.877	0.687	2.29097e-28	G2
Rnaseh2b	1.16803e-32	0.745701	0.341	0.198	2.44889e-28	G2
Hypk	1.23906e-32	0.370104	0.64	0.441	2.59781e-28	G2
Rpa1	1.32333e-32	0.601245	0.267	0.139	2.77449e-28	G2
Bbip1	1.40292e-32	0.486983	0.469	0.295	2.94136e-28	G2
2410004B18Rik	1.42567e-32	0.493659	0.379	0.221	2.98907e-28	G2
Gm41609	1.48528e-32	2.67518	0.029	0.004	3.11404e-28	G2
Tmem234	1.58605e-32	0.328693	0.753	0.553	3.32532e-28	G2
Ccdc59	1.64531e-32	0.33316	0.685	0.485	3.44956e-28	G2
Sumo1	1.65323e-32	0.300837	0.779	0.573	3.46617e-28	G2
Csnk2b	1.66627e-32	0.384259	0.719	0.522	3.49351e-28	G2
Ccnf	1.7482e-32	1.23363	0.119	0.044	3.66527e-28	G2
Pbrm1	1.84108e-32	0.405116	0.637	0.459	3.86001e-28	G2
Shc4	1.9097e-32	1.84259	0.054	0.012	4.00388e-28	G2
Mrps24	1.91976e-32	0.316846	0.798	0.595	4.02498e-28	G2
Csf1	2.01294e-32	0.316118	0.715	0.518	4.22034e-28	G2
Dnajc8	2.14176e-32	0.341711	0.678	0.481	4.49041e-28	G2
Emc2	2.23053e-32	0.37693	0.677	0.477	4.67652e-28	G2
Cdc16	2.73153e-32	0.600663	0.422	0.259	5.72693e-28	G2
Acly	2.86145e-32	0.323968	0.567	0.38	5.99931e-28	G2
Itpripl2	2.89585e-32	0.50334	0.44	0.277	6.07144e-28	G2
Cep152	3.90917e-32	1.49905	0.091	0.028	8.19596e-28	G2
Mcph1	4.2421e-32	0.636561	0.247	0.125	8.89399e-28	G2
Gins1	4.26078e-32	1.27224	0.142	0.057	8.93315e-28	G2
Nagk	4.5376e-32	0.433631	0.486	0.308	9.51352e-28	G2
Frem1	4.9179e-32	2.19841	0.036	0.006	1.03109e-27	G2
Uchl3	5.12798e-32	0.357692	0.513	0.324	1.07513e-27	G2
Tent2	5.3303e-32	0.55964	0.37	0.22	1.11755e-27	G2
Dynll2	5.35869e-32	0.335309	0.629	0.429	1.1235e-27	G2
Glp2r	5.57272e-32	0.34058	0.477	0.302	1.16838e-27	G2
Fance	5.70988e-32	0.749685	0.192	0.088	1.19713e-27	G2
Mis12	5.7834e-32	0.703697	0.22	0.107	1.21255e-27	G2
Slc35b1	5.95252e-32	0.408432	0.519	0.335	1.248e-27	G2
Smc5	6.04742e-32	0.484959	0.316	0.175	1.2679e-27	G2
Bloc1s1	6.49041e-32	0.337688	0.26	0.131	1.36078e-27	G2
Armc1	7.85239e-32	0.539999	0.366	0.215	1.64633e-27	G2
Nup93	7.93352e-32	0.624134	0.266	0.139	1.66334e-27	G2
Psph	7.9416e-32	0.640435	0.303	0.166	1.66504e-27	G2
Pdcd5	8.86686e-32	0.298179	0.884	0.695	1.85903e-27	G2
Bhlhe22	9.23487e-32	2.14031	0.032	0.005	1.93618e-27	G2
Pds5b	9.8342e-32	0.476315	0.364	0.212	2.06184e-27	G2
Gfer	1.15583e-31	0.482056	0.428	0.262	2.42332e-27	G2
Dcps	1.15843e-31	0.516381	0.37	0.218	2.42877e-27	G2
Mpzl1	1.18286e-31	0.840753	0.148	0.061	2.47997e-27	G2
Sdf4	1.28982e-31	0.270005	0.669	0.465	2.70424e-27	G2
Gfra2	1.48462e-31	1.09396	0.127	0.048	3.11265e-27	G2
Ube2v2	1.49433e-31	0.338743	0.516	0.331	3.13301e-27	G2
Pcbp4	1.50582e-31	0.625582	0.199	0.093	3.1571e-27	G2
Tmed10	1.64006e-31	0.291847	0.925	0.771	3.43856e-27	G2
C1galt1	1.70104e-31	0.464539	0.36	0.21	3.56639e-27	G2
Thap2	1.8315e-31	0.560563	0.198	0.092	3.83992e-27	G2
Yipf5	1.97194e-31	0.323596	0.697	0.506	4.13436e-27	G2
Ccdc15	2.04743e-31	1.27195	0.091	0.029	4.29265e-27	G2
Cdc23	2.16904e-31	0.718299	0.227	0.112	4.5476e-27	G2
Ubtd1	2.56978e-31	0.599598	0.256	0.132	5.38781e-27	G2
Tbca	2.81034e-31	0.309896	0.915	0.75	5.89216e-27	G2
Dok5	2.96305e-31	1.02098	0.125	0.047	6.21234e-27	G2
Abhd8	3.33058e-31	0.639074	0.18	0.08	6.98289e-27	G2
St6galnac2	3.44604e-31	2.33816	0.035	0.006	7.22498e-27	G2
Fkbp1a	4.28659e-31	0.32228	0.946	0.802	8.98727e-27	G2
Megf11	4.41634e-31	1.93249	0.071	0.02	9.2593e-27	G2
Gstcd	4.46047e-31	0.871894	0.155	0.065	9.35182e-27	G2
Ccne1	5.48354e-31	1.00501	0.206	0.1	1.14968e-26	G2
Ppig	5.53598e-31	0.333119	0.718	0.534	1.16067e-26	G2
Veph1	5.9778e-31	1.7363	0.045	0.009	1.2533e-26	G2
Obi1	6.04114e-31	0.865203	0.16	0.069	1.26659e-26	G2
Acyp2	6.2453e-31	0.347315	0.437	0.269	1.30939e-26	G2
Ppp1r14a	7.46687e-31	1.0579	0.073	0.02	1.5655e-26	G2
Tmem131	7.5156e-31	0.4395	0.299	0.164	1.57572e-26	G2
Dnlz	7.85743e-31	0.368578	0.516	0.334	1.64739e-26	G2
Vkorc1l1	7.97994e-31	0.524662	0.407	0.249	1.67308e-26	G2
Zfp91	8.60788e-31	0.320896	0.701	0.518	1.80473e-26	G2
Reep3	9.36698e-31	0.306039	0.52	0.337	1.96388e-26	G2
Smim7	1.05053e-30	0.288816	0.518	0.335	2.20255e-26	G2
Ndufb10	1.08998e-30	0.312615	0.848	0.66	2.28524e-26	G2
Slirp	1.14988e-30	0.303178	0.76	0.561	2.41084e-26	G2
Lin54	1.15676e-30	0.721342	0.215	0.105	2.42527e-26	G2
1810037I17Rik	1.21338e-30	0.271463	0.935	0.784	2.54396e-26	G2
Erp44	1.2641e-30	0.307674	0.694	0.495	2.65032e-26	G2
Akap6	1.26915e-30	1.46824	0.061	0.015	2.6609e-26	G2
Lyzl4	1.41429e-30	2.78522	0.027	0.003	2.96521e-26	G2
Crocc2	1.44876e-30	1.73696	0.049	0.011	3.03748e-26	G2
Dynlt1a	1.45289e-30	1.34299	0.129	0.051	3.04612e-26	G2
Czib	1.46262e-30	0.358305	0.514	0.333	3.06652e-26	G2
Mob4	1.61143e-30	0.31955	0.536	0.35	3.37853e-26	G2
Lmod1	1.70009e-30	2.49131	0.032	0.005	3.56441e-26	G2
Slc25a17	1.72639e-30	0.554849	0.339	0.197	3.61955e-26	G2
Appl1	1.86699e-30	0.343868	0.509	0.334	3.91432e-26	G2
Timm10b	1.96388e-30	0.300136	0.888	0.719	4.11747e-26	G2
Adgre5	1.99453e-30	0.672431	0.246	0.126	4.18173e-26	G2
Lims1	2.07699e-30	0.359153	0.677	0.491	4.35462e-26	G2
Col27a1	2.2083e-30	0.452192	0.277	0.148	4.62993e-26	G2
Vstm4	2.6321e-30	1.23355	0.081	0.025	5.51846e-26	G2
Gpc1	2.95286e-30	0.951692	0.129	0.05	6.19098e-26	G2
Med28	3.13959e-30	0.295965	0.655	0.452	6.58247e-26	G2
Myl6	3.3206e-30	0.292762	0.996	0.954	6.96197e-26	G2
Mdp1	3.61884e-30	0.486392	0.367	0.219	7.58725e-26	G2
Rnf7	3.7402e-30	0.305567	0.752	0.553	7.8417e-26	G2
Gtf2h5	3.9967e-30	0.294445	0.866	0.681	8.37949e-26	G2
Mrps11	4.15903e-30	0.50778	0.398	0.242	8.71982e-26	G2
Scpep1	4.33047e-30	0.283875	0.58	0.39	9.07926e-26	G2
Gbx2	4.9102e-30	1.73546	0.059	0.015	1.02947e-25	G2
2010110K18Rik	4.96913e-30	1.93951	0.044	0.009	1.04183e-25	G2
Nectin3	5.06853e-30	0.496	0.309	0.174	1.06267e-25	G2
Pin1	5.06875e-30	0.334913	0.704	0.505	1.06271e-25	G2
Ppp3cb	5.12979e-30	0.500401	0.357	0.213	1.07551e-25	G2
Emc8	5.18771e-30	0.436351	0.479	0.31	1.08765e-25	G2
Tmem59	5.28689e-30	0.264263	0.829	0.635	1.10845e-25	G2
Art3	5.33226e-30	0.657317	0.124	0.047	1.11796e-25	G2
Tsg101	5.39404e-30	0.359843	0.464	0.293	1.13091e-25	G2
Plcb4	5.42644e-30	0.406309	0.213	0.102	1.13771e-25	G2
Dsn1	6.4341e-30	1.22675	0.103	0.036	1.34897e-25	G2
Psmd9	7.65509e-30	0.416228	0.424	0.264	1.60497e-25	G2
Armh4	8.63167e-30	0.633358	0.194	0.09	1.80972e-25	G2
Rcc1	8.75157e-30	0.579976	0.256	0.134	1.83485e-25	G2
Phlda3	9.77739e-30	0.287267	0.619	0.422	2.04993e-25	G2
Bard1	9.9745e-30	1.36935	0.09	0.029	2.09125e-25	G2
Amz2	1.08495e-29	0.377061	0.236	0.119	2.27471e-25	G2
Cyp39a1	1.08987e-29	0.927915	0.104	0.037	2.28502e-25	G2
Zfp618	1.14935e-29	0.927859	0.148	0.062	2.40972e-25	G2
Ttf2	1.1821e-29	1.10425	0.142	0.059	2.47839e-25	G2
Hyls1	1.22349e-29	1.24012	0.099	0.034	2.56517e-25	G2
Ufm1	1.32904e-29	0.300241	0.723	0.522	2.78647e-25	G2
Sdhb	1.33085e-29	0.320241	0.753	0.56	2.79026e-25	G2
H1f3	1.41143e-29	1.23959	0.099	0.034	2.95921e-25	G2
Fblim1	1.41913e-29	0.59775	0.287	0.156	2.97534e-25	G2
Arhgap19	1.42317e-29	1.13558	0.104	0.037	2.98382e-25	G2
Gid8	1.44714e-29	0.465715	0.345	0.2	3.03408e-25	G2
Gm38037	1.49534e-29	2.42965	0.048	0.01	3.13513e-25	G2
Fbxl7	1.51096e-29	0.346865	0.222	0.109	3.16787e-25	G2
Mycbp2	1.58547e-29	0.355442	0.645	0.466	3.32409e-25	G2
Tpst1	1.59161e-29	0.409525	0.386	0.232	3.33697e-25	G2
Tbc1d31	1.9179e-29	1.0158	0.12	0.046	4.02108e-25	G2
Rad51b	2.03557e-29	0.413176	0.345	0.2	4.26777e-25	G2
Nsmce2	2.26155e-29	0.293496	0.588	0.398	4.74156e-25	G2
Morc4	2.26564e-29	0.670524	0.195	0.093	4.75014e-25	G2
Gm32219	2.36928e-29	1.02404	0.079	0.024	4.96744e-25	G2
Smad1	2.37383e-29	0.401675	0.334	0.193	4.97696e-25	G2
Mcm8	2.57704e-29	1.15008	0.096	0.033	5.40303e-25	G2
Wee1	2.59103e-29	0.691069	0.214	0.106	5.43234e-25	G2
Pam16	2.78283e-29	0.300862	0.552	0.369	5.83448e-25	G2
Galnt16	2.8205e-29	0.259012	0.095	0.032	5.91346e-25	G2
Fam114a1	3.19386e-29	0.314512	0.648	0.46	6.69625e-25	G2
Commd3	3.3374e-29	0.322884	0.622	0.428	6.99718e-25	G2
Rps6kb1	3.6034e-29	0.356923	0.471	0.302	7.55489e-25	G2
Dennd2a	3.62078e-29	0.295984	0.278	0.15	7.59133e-25	G2
Psmc4	3.68745e-29	0.309375	0.62	0.435	7.73111e-25	G2
Kif18b	3.73448e-29	1.4348	0.08	0.025	7.82971e-25	G2
Jazf1	3.79339e-29	1.14785	0.111	0.041	7.95323e-25	G2
H2ac22	3.97465e-29	2.3424	0.036	0.006	8.33325e-25	G2
Apbb1ip	4.07071e-29	0.289573	0.732	0.53	8.53466e-25	G2
Etfa	4.38824e-29	0.323733	0.711	0.52	9.20038e-25	G2
Sphkap	4.4951e-29	2.10193	0.039	0.007	9.42443e-25	G2
Ufsp2	4.57538e-29	0.440929	0.445	0.28	9.59275e-25	G2
Rnf227	4.74753e-29	1.30382	0.076	0.023	9.95367e-25	G2
Gm34667	4.84187e-29	3.39754	0.019	0.002	1.01515e-24	G2
Gm29686	4.86287e-29	1.26919	0.09	0.03	1.01955e-24	G2
Calhm6	5.60563e-29	0.52464	0.33	0.19	1.17528e-24	G2
Cdk4	6.28157e-29	0.331916	0.799	0.59	1.31699e-24	G2
Socs1	6.46944e-29	0.25481	0.464	0.288	1.35638e-24	G2
Mybl1	6.66547e-29	1.26082	0.11	0.041	1.39748e-24	G2
Smc3	6.79213e-29	0.354872	0.568	0.386	1.42404e-24	G2
Ube2e3	7.15345e-29	0.331714	0.507	0.331	1.49979e-24	G2
Oxct1	7.37199e-29	0.38263	0.54	0.36	1.54561e-24	G2
4930558J18Rik	7.67942e-29	1.94639	0.046	0.01	1.61007e-24	G2
Rasl12	8.16717e-29	1.23746	0.073	0.021	1.71233e-24	G2
Wipi1	8.39293e-29	0.47847	0.472	0.302	1.75966e-24	G2
Ccdc124	8.78653e-29	0.28328	0.58	0.394	1.84218e-24	G2
Rbbp4	1.07668e-28	0.306341	0.669	0.47	2.25737e-24	G2
Poglut2	1.11256e-28	0.736547	0.272	0.15	2.33259e-24	G2
Dph3	1.16234e-28	0.302842	0.689	0.495	2.43695e-24	G2
Mrps16	1.24298e-28	0.298566	0.844	0.648	2.60604e-24	G2
Thbs4	1.2958e-28	2.34124	0.044	0.009	2.71678e-24	G2
Ppm1g	1.33788e-28	0.557628	0.381	0.233	2.80499e-24	G2
Tm9sf1	1.46764e-28	0.449922	0.374	0.225	3.07705e-24	G2
Smarca1	1.502e-28	0.999472	0.085	0.028	3.14909e-24	G2
Gnpnat1	1.68346e-28	0.337287	0.454	0.29	3.52954e-24	G2
Tubd1	1.88164e-28	1.50935	0.074	0.022	3.94505e-24	G2
Hras	2.17968e-28	0.312714	0.641	0.446	4.56993e-24	G2
Thap12	2.19363e-28	0.430032	0.343	0.2	4.59916e-24	G2
Cby1	2.27373e-28	0.669255	0.229	0.118	4.7671e-24	G2
Eny2	2.46763e-28	0.299253	0.881	0.703	5.17362e-24	G2
Sema6a	2.60375e-28	0.488221	0.186	0.087	5.45903e-24	G2
Fam98b	2.65075e-28	0.432687	0.357	0.214	5.55756e-24	G2
Cox5a	2.83994e-28	0.300705	0.941	0.78	5.95421e-24	G2
Cdc42se1	2.99174e-28	0.392177	0.468	0.303	6.27247e-24	G2
Siah1b	3.04992e-28	1.40113	0.095	0.033	6.39447e-24	G2
Nudc	3.10406e-28	0.275497	0.722	0.512	6.50797e-24	G2
Xpo1	3.34301e-28	0.34026	0.464	0.298	7.00895e-24	G2
Emb	4.18934e-28	1.14343	0.138	0.058	8.78338e-24	G2
Lrrc59	4.28521e-28	0.347881	0.727	0.543	8.98438e-24	G2
Sobp	4.4407e-28	0.673321	0.089	0.029	9.31037e-24	G2
Hmox2	4.8742e-28	0.452919	0.408	0.257	1.02193e-23	G2
Tubb2b	5.53027e-28	0.456589	0.352	0.209	1.15948e-23	G2
Psmg2	5.75835e-28	0.441431	0.391	0.24	1.2073e-23	G2
Plpp5	5.87032e-28	0.382723	0.445	0.285	1.23077e-23	G2
Taf12	6.25402e-28	0.38171	0.427	0.271	1.31122e-23	G2
Ppa1	6.26315e-28	0.353658	0.709	0.525	1.31313e-23	G2
Uqcrfs1	6.86226e-28	0.300842	0.691	0.5	1.43874e-23	G2
Adgra2	7.14561e-28	0.486101	0.389	0.237	1.49815e-23	G2
Nono	8.30864e-28	0.344787	0.596	0.412	1.74199e-23	G2
Supt16	9.38123e-28	0.335086	0.536	0.36	1.96687e-23	G2
Uqcc5	9.6817e-28	0.386842	0.337	0.197	2.02986e-23	G2
Coa6	9.81737e-28	0.507445	0.345	0.207	2.05831e-23	G2
Ada	9.90566e-28	1.02788	0.131	0.054	2.07682e-23	G2
Cox6a1	9.91048e-28	0.319033	0.896	0.737	2.07783e-23	G2
Hnrnph3	9.96148e-28	0.366005	0.327	0.189	2.08852e-23	G2
Lars	1.02524e-27	0.406105	0.536	0.359	2.14951e-23	G2
Prpsap1	1.03574e-27	0.466119	0.319	0.186	2.17152e-23	G2
Ccp110	1.06886e-27	1.12711	0.11	0.042	2.24097e-23	G2
Cdc26	1.12169e-27	0.331098	0.662	0.473	2.35174e-23	G2
Timm23	1.13868e-27	0.299832	0.781	0.588	2.38736e-23	G2
Tmem70	1.24461e-27	0.464876	0.399	0.249	2.60945e-23	G2
Smyd3	1.30103e-27	0.327935	0.312	0.178	2.72775e-23	G2
Armcx3	1.30249e-27	0.459703	0.466	0.305	2.73079e-23	G2
Stk17b	1.30528e-27	0.572221	0.219	0.111	2.73665e-23	G2
Pkd2	1.33275e-27	0.348932	0.37	0.222	2.79424e-23	G2
C1qtnf12	1.33282e-27	0.699588	0.162	0.073	2.7944e-23	G2
Gm15640	1.60158e-27	1.8344	0.061	0.017	3.35788e-23	G2
Csf2rb	1.61454e-27	1.28254	0.041	0.008	3.38505e-23	G2
Smoc1	1.61615e-27	1.92188	0.034	0.006	3.38841e-23	G2
Mcm6	1.6252e-27	0.595675	0.329	0.196	3.4074e-23	G2
Anapc5	1.64239e-27	0.271437	0.58	0.399	3.44343e-23	G2
Ccdc77	1.70719e-27	0.810604	0.144	0.062	3.5793e-23	G2
Hnrnpa2b1	1.92009e-27	0.263047	0.956	0.816	4.02565e-23	G2
Smarcb1	1.9269e-27	0.290369	0.536	0.359	4.03994e-23	G2
Rab3il1	2.0679e-27	0.442237	0.101	0.036	4.33557e-23	G2
Naa38	2.10607e-27	0.31566	0.697	0.504	4.41559e-23	G2
Mad1l1	2.11044e-27	0.576463	0.206	0.103	4.42475e-23	G2
Gm49490	2.1768e-27	2.47139	0.031	0.005	4.56389e-23	G2
C1d	2.17949e-27	0.292984	0.635	0.441	4.56952e-23	G2
0610010K14Rik	2.18166e-27	0.388054	0.453	0.293	4.57407e-23	G2
Ndufb5	2.2278e-27	0.287052	0.86	0.681	4.6708e-23	G2
Dcun1d5	2.37043e-27	0.334795	0.695	0.508	4.96984e-23	G2
Taf5	2.4442e-27	0.708736	0.165	0.076	5.12451e-23	G2
Dnajb3	2.54049e-27	1.78228	0.041	0.008	5.3264e-23	G2
Swap70	2.7201e-27	0.336414	0.177	0.082	5.70296e-23	G2
4833422C13Rik	2.99479e-27	1.58409	0.069	0.02	6.27887e-23	G2
En1	3.0001e-27	2.00242	0.036	0.007	6.29e-23	G2
Ndufb1	3.10692e-27	0.271507	0.854	0.675	6.51396e-23	G2
Ift20	3.28943e-27	0.306536	0.817	0.648	6.89662e-23	G2
Msantd3	3.9057e-27	0.837305	0.132	0.055	8.18869e-23	G2
Pxylp1	4.35856e-27	1.01955	0.115	0.045	9.13815e-23	G2
Ap1s1	4.77421e-27	0.339439	0.653	0.464	1.00096e-22	G2
Hnrnpd	4.95748e-27	0.292813	0.738	0.547	1.03938e-22	G2
Rock1	5.35221e-27	0.307287	0.666	0.507	1.12214e-22	G2
Gm12610	5.5787e-27	0.736743	0.139	0.06	1.16963e-22	G2
Tmx4	5.80862e-27	0.592575	0.313	0.184	1.21784e-22	G2
Cox4i2	5.83301e-27	0.80859	0.117	0.046	1.22295e-22	G2
Ndufb6	7.03616e-27	0.28278	0.823	0.634	1.4752e-22	G2
Col6a1	7.22986e-27	0.340881	0.915	0.786	1.51581e-22	G2
Tars	7.2375e-27	0.366721	0.446	0.288	1.51741e-22	G2
Zgrf1	7.2847e-27	1.07567	0.091	0.032	1.52731e-22	G2
Puf60	7.47237e-27	0.287878	0.421	0.262	1.56666e-22	G2
Tnfsf13b	7.52832e-27	0.590076	0.146	0.063	1.57839e-22	G2
Srsf2	8.18636e-27	0.281812	0.698	0.519	1.71635e-22	G2
Cx3cl1	8.24218e-27	0.904789	0.118	0.047	1.72805e-22	G2
Cstf3	8.70418e-27	0.418708	0.295	0.166	1.82492e-22	G2
Enpp3	9.21646e-27	0.580015	0.156	0.07	1.93232e-22	G2
Gna11	9.40576e-27	0.268072	0.547	0.371	1.97201e-22	G2
BC055324	1.0064e-26	1.20299	0.08	0.026	2.11001e-22	G2
Tmem176a	1.0853e-26	0.306668	0.894	0.745	2.27543e-22	G2
Zcchc17	1.09884e-26	0.352911	0.592	0.412	2.30383e-22	G2
Cwc15	1.11387e-26	0.326578	0.593	0.419	2.33534e-22	G2
Stil	1.16418e-26	0.698524	0.199	0.1	2.44083e-22	G2
Pold2	1.17038e-26	0.709608	0.231	0.122	2.45383e-22	G2
Mphosph6	1.19456e-26	0.472939	0.365	0.223	2.50452e-22	G2
Alpl	1.20765e-26	1.04866	0.091	0.032	2.53197e-22	G2
Immt	1.26343e-26	0.352515	0.554	0.378	2.64891e-22	G2
Fbxo48	1.54642e-26	2.48607	0.026	0.004	3.24222e-22	G2
Lrrcc1	1.56619e-26	0.633419	0.194	0.096	3.28367e-22	G2
Ube2a	1.56948e-26	0.368803	0.539	0.372	3.29056e-22	G2
Casp8ap2	1.57057e-26	0.434373	0.319	0.186	3.29286e-22	G2
Cep57	1.85474e-26	0.509492	0.293	0.168	3.88865e-22	G2
Ndufa3	1.88102e-26	0.266554	0.834	0.65	3.94375e-22	G2
Exo1	1.98476e-26	1.4435	0.085	0.029	4.16125e-22	G2
Cgas	2.0184e-26	0.871855	0.126	0.052	4.23178e-22	G2
Tram2	2.05947e-26	0.421135	0.296	0.169	4.31788e-22	G2
Ggh	2.12269e-26	0.293192	0.366	0.221	4.45043e-22	G2
Ube2n	2.27178e-26	0.275117	0.769	0.58	4.76302e-22	G2
Cops4	2.45055e-26	0.358756	0.51	0.346	5.13783e-22	G2
Stox2	2.54949e-26	0.456719	0.113	0.044	5.34527e-22	G2
Thbs3	2.68941e-26	0.364092	0.29	0.164	5.63862e-22	G2
Pigbos1	2.76252e-26	0.294249	0.531	0.357	5.79191e-22	G2
Mia3	3.29885e-26	0.310603	0.557	0.389	6.91636e-22	G2
BC004004	3.35952e-26	0.352542	0.435	0.281	7.04358e-22	G2
Pcnt	3.47661e-26	0.470168	0.221	0.115	7.28906e-22	G2
Slbp	3.83455e-26	0.389748	0.492	0.33	8.03952e-22	G2
Gm15867	3.88402e-26	1.01382	0.096	0.035	8.14325e-22	G2
Rad50	4.01498e-26	0.419405	0.417	0.267	8.4178e-22	G2
Dnajc21	4.03465e-26	0.317971	0.496	0.33	8.45905e-22	G2
Tmem219	4.20453e-26	0.384092	0.397	0.248	8.81523e-22	G2
Mrpl15	4.45713e-26	0.300515	0.598	0.415	9.34482e-22	G2
Limd1	4.5098e-26	0.362342	0.313	0.182	9.45524e-22	G2
Sfr1	4.5515e-26	0.27689	0.917	0.767	9.54267e-22	G2
Gtf2b	4.6493e-26	0.351988	0.427	0.275	9.74772e-22	G2
Klhdc2	4.98576e-26	0.332882	0.464	0.306	1.04531e-21	G2
Hmgxb4	5.13297e-26	0.572453	0.251	0.137	1.07618e-21	G2
Prkar2a	5.14298e-26	0.383963	0.365	0.224	1.07828e-21	G2
Erg28	5.2717e-26	0.314304	0.5	0.334	1.10527e-21	G2
Slc39a14	5.49536e-26	0.273124	0.469	0.305	1.15216e-21	G2
Mlf2	5.49744e-26	0.274787	0.729	0.536	1.15259e-21	G2
Tmed1	5.92401e-26	0.334545	0.424	0.273	1.24203e-21	G2
Hp1bp3	6.21114e-26	0.37765	0.639	0.467	1.30223e-21	G2
Foxp1	6.31574e-26	0.365999	0.739	0.59	1.32416e-21	G2
Lcorl	6.32362e-26	0.57578	0.237	0.128	1.32581e-21	G2
Lsm12	6.50605e-26	0.31761	0.742	0.559	1.36406e-21	G2
Zfp703	6.52271e-26	0.292675	0.169	0.079	1.36755e-21	G2
Mcrip1	7.40505e-26	0.284913	0.713	0.538	1.55254e-21	G2
Epb41l1	8.27922e-26	0.568453	0.177	0.084	1.73582e-21	G2
Snrnp25	8.33798e-26	0.592931	0.242	0.131	1.74814e-21	G2
Gm26885	8.48153e-26	0.852771	0.112	0.045	1.77824e-21	G2
Rexo5	8.57273e-26	1.26574	0.073	0.023	1.79736e-21	G2
Srgn	9.22965e-26	0.908259	0.215	0.113	1.93509e-21	G2
Kcne4	9.97401e-26	0.998575	0.071	0.022	2.09115e-21	G2
Gria3	1.00115e-25	0.297835	0.336	0.198	2.099e-21	G2
C77080	1.01427e-25	0.72959	0.247	0.138	2.12653e-21	G2
Slc2a13	1.06421e-25	0.558229	0.149	0.067	2.23122e-21	G2
Nup155	1.11394e-25	0.788242	0.179	0.088	2.33549e-21	G2
Sorcs2	1.12923e-25	1.05901	0.08	0.026	2.36755e-21	G2
Bud31	1.20108e-25	0.308255	0.567	0.392	2.51818e-21	G2
Scml2	1.28479e-25	1.42634	0.045	0.011	2.6937e-21	G2
Slc25a5	1.33564e-25	0.275977	0.859	0.672	2.8003e-21	G2
Rab23	1.43084e-25	0.678909	0.137	0.06	2.99991e-21	G2
Ublcp1	1.48803e-25	0.380798	0.32	0.187	3.11981e-21	G2
Cnih4	1.49365e-25	0.266694	0.833	0.632	3.13158e-21	G2
Tnik	1.61113e-25	1.15135	0.068	0.021	3.37791e-21	G2
Cuta	1.75372e-25	0.258375	0.707	0.524	3.67684e-21	G2
Phf10	1.75493e-25	0.379462	0.376	0.234	3.67939e-21	G2
Cdyl	1.83571e-25	0.588899	0.22	0.115	3.84875e-21	G2
Nup160	1.86475e-25	0.670417	0.193	0.097	3.90963e-21	G2
Cdk2ap1	1.96429e-25	0.411862	0.44	0.289	4.11833e-21	G2
Sytl2	1.96931e-25	0.398006	0.08	0.027	4.12885e-21	G2
Tax1bp3	2.0542e-25	0.274837	0.499	0.331	4.30684e-21	G2
Plcl2	2.09094e-25	1.15466	0.077	0.025	4.38386e-21	G2
Fam104a	2.39559e-25	0.330855	0.769	0.592	5.0226e-21	G2
Mmgt1	2.3974e-25	0.75819	0.158	0.074	5.02639e-21	G2
Tardbp	2.43889e-25	0.294928	0.527	0.356	5.11338e-21	G2
Ube2m	2.54036e-25	0.279588	0.821	0.634	5.32611e-21	G2
Mrpl41	2.79495e-25	0.389287	0.413	0.265	5.85988e-21	G2
Pa2g4	2.85983e-25	0.276833	0.64	0.451	5.99591e-21	G2
Tppp3	2.90376e-25	0.556843	0.297	0.173	6.08802e-21	G2
Nfyb	3.38712e-25	0.491717	0.364	0.224	7.10143e-21	G2
Suds3	3.46939e-25	0.412273	0.358	0.219	7.27392e-21	G2
Mrpl32	3.47032e-25	0.313412	0.609	0.433	7.27587e-21	G2
Entpd1	4.01207e-25	1.49516	0.044	0.01	8.4117e-21	G2
Aldh1l2	4.04799e-25	0.497311	0.182	0.088	8.48701e-21	G2
Ubl4a	4.17253e-25	0.282328	0.674	0.49	8.74813e-21	G2
Magohb	4.19123e-25	0.361265	0.466	0.309	8.78733e-21	G2
Ptpn1	4.19385e-25	0.322376	0.473	0.314	8.79283e-21	G2
Mrpl55	4.5622e-25	0.388804	0.412	0.262	9.56512e-21	G2
Elavl1	4.74809e-25	0.275501	0.587	0.404	9.95485e-21	G2
Slc11a1	4.79134e-25	1.80587	0.043	0.01	1.00455e-20	G2
Samd15	5.40999e-25	1.15986	0.061	0.018	1.13426e-20	G2
2600014E21Rik	5.64149e-25	1.90015	0.028	0.004	1.18279e-20	G2
Bambi	5.74187e-25	0.342075	0.188	0.093	1.20384e-20	G2
Sephs1	5.94612e-25	0.796698	0.198	0.102	1.24666e-20	G2
Hdac1	6.06211e-25	0.349777	0.489	0.331	1.27098e-20	G2
Fetub	6.14788e-25	1.42158	0.039	0.008	1.28896e-20	G2
Lsm11	6.17464e-25	0.819863	0.186	0.093	1.29457e-20	G2
Furin	6.42541e-25	0.335994	0.28	0.157	1.34715e-20	G2
Zbed3	6.56546e-25	0.6213	0.24	0.131	1.37651e-20	G2
Mpdu1	6.98353e-25	0.483488	0.326	0.196	1.46417e-20	G2
Fam81a	7.25327e-25	3.29852	0.015	0.001	1.52072e-20	G2
Atp5g2	9.52825e-25	0.255036	0.977	0.864	1.99769e-20	G2
Hecw2	9.56531e-25	0.578531	0.079	0.026	2.00546e-20	G2
Maged1	9.82431e-25	0.276095	0.801	0.629	2.05977e-20	G2
Ifngr2	9.90338e-25	0.388142	0.469	0.318	2.07634e-20	G2
Saal1	1.12352e-24	0.657246	0.238	0.13	2.35558e-20	G2
Cep83	1.13451e-24	0.42587	0.35	0.216	2.37862e-20	G2
Slc35b2	1.25862e-24	0.392325	0.435	0.284	2.63882e-20	G2
Atp5c1	1.32743e-24	0.267875	0.894	0.719	2.7831e-20	G2
Zfp367	1.42891e-24	0.593054	0.191	0.096	2.99586e-20	G2
Mrpl47	1.44789e-24	0.634349	0.242	0.134	3.03564e-20	G2
B4galt2	1.50598e-24	0.513279	0.148	0.067	3.15743e-20	G2
Prorsd1	1.53836e-24	0.369357	0.433	0.278	3.22532e-20	G2
Gars	1.62213e-24	0.303437	0.542	0.379	3.40095e-20	G2
Osbpl6	1.73757e-24	1.02822	0.058	0.016	3.643e-20	G2
Marchf5	1.88315e-24	0.350117	0.571	0.405	3.94822e-20	G2
Cntrl	1.899e-24	0.707367	0.184	0.092	3.98144e-20	G2
Jpt2	2.09703e-24	0.480246	0.353	0.22	4.39664e-20	G2
Ddx39a	2.14963e-24	0.285855	0.567	0.386	4.50692e-20	G2
Opn4	2.23405e-24	2.64208	0.023	0.003	4.6839e-20	G2
Plagl1	2.34567e-24	0.509929	0.16	0.075	4.91793e-20	G2
A730020M07Rik	2.37112e-24	1.45764	0.031	0.006	4.97129e-20	G2
Prkd3	2.52285e-24	0.372003	0.267	0.151	5.2894e-20	G2
Vrk2	2.53612e-24	0.587599	0.189	0.095	5.31723e-20	G2
Nme1	2.54444e-24	0.273586	0.931	0.761	5.33468e-20	G2
Igfbp4	2.56562e-24	0.319882	0.92	0.84	5.37907e-20	G2
Polr2d	2.59045e-24	0.389631	0.453	0.299	5.43113e-20	G2
Gm17092	2.59643e-24	0.900115	0.117	0.049	5.44367e-20	G2
Rem1	2.63979e-24	0.635758	0.26	0.148	5.53458e-20	G2
Inhba	2.67016e-24	0.687477	0.27	0.16	5.59826e-20	G2
Surf4	2.74123e-24	0.266382	0.832	0.664	5.74726e-20	G2
Lmnb2	2.88681e-24	1.05268	0.127	0.055	6.05249e-20	G2
Dbn1	2.94634e-24	0.328881	0.506	0.348	6.1773e-20	G2
Medag	3.15202e-24	0.262612	0.567	0.407	6.60853e-20	G2
Stmn4	3.37441e-24	0.922892	0.085	0.03	7.07479e-20	G2
H2ac11	3.41565e-24	1.7788	0.044	0.011	7.16126e-20	G2
Lrp3	3.5091e-24	0.813602	0.087	0.031	7.35718e-20	G2
Tial1	3.60767e-24	0.332794	0.487	0.328	7.56383e-20	G2
Cyth3	3.61946e-24	0.403746	0.42	0.28	7.58856e-20	G2
Zranb3	3.62065e-24	0.982375	0.104	0.041	7.59106e-20	G2
B230219D22Rik	3.67116e-24	0.273988	0.543	0.38	7.69695e-20	G2
Eif2s2	3.76543e-24	0.265123	0.923	0.778	7.89461e-20	G2
Hspa13	4.04949e-24	0.368918	0.391	0.252	8.49015e-20	G2
Gps1	4.09806e-24	0.307159	0.478	0.322	8.592e-20	G2
Copb2	4.12344e-24	0.305814	0.738	0.572	8.64521e-20	G2
Tshz3	4.25625e-24	0.371991	0.254	0.141	8.92365e-20	G2
Suz12	4.35401e-24	0.371153	0.41	0.263	9.12863e-20	G2
Prkacb	4.49813e-24	0.418965	0.328	0.2	9.43077e-20	G2
Hoxb3	4.69388e-24	0.560103	0.158	0.074	9.84118e-20	G2
Tspan18	5.20265e-24	1.36803	0.065	0.02	1.09079e-19	G2
Asnsd1	5.49269e-24	0.438277	0.329	0.2	1.1516e-19	G2
Slc25a4	5.73125e-24	0.25748	0.974	0.863	1.20161e-19	G2
Yeats4	5.76425e-24	0.31374	0.348	0.213	1.20853e-19	G2
Smtn	5.93369e-24	0.325604	0.33	0.201	1.24406e-19	G2
Med8	6.64794e-24	0.31148	0.495	0.333	1.39381e-19	G2
Sned1	6.66479e-24	0.326679	0.271	0.155	1.39734e-19	G2
Hnrnpa0	7.08731e-24	0.258485	0.782	0.618	1.48593e-19	G2
Dusp12	7.53498e-24	0.473237	0.293	0.171	1.57978e-19	G2
Stt3a	8.51338e-24	0.297769	0.685	0.51	1.78492e-19	G2
Alg5	8.78974e-24	0.365616	0.543	0.378	1.84286e-19	G2
Dda1	8.81969e-24	0.393823	0.501	0.347	1.84914e-19	G2
Arfgap3	8.85758e-24	0.337366	0.373	0.236	1.85708e-19	G2
Lpar4	8.86565e-24	0.907549	0.075	0.025	1.85877e-19	G2
Eif1ax	8.97761e-24	0.25388	0.799	0.602	1.88225e-19	G2
Ift74	9.0136e-24	0.406931	0.343	0.209	1.88979e-19	G2
Kif5b	9.14152e-24	0.259933	0.72	0.552	1.91661e-19	G2
Bcl6	9.31197e-24	0.414871	0.225	0.121	1.95235e-19	G2
Zfp326	9.76802e-24	0.304123	0.42	0.275	2.04796e-19	G2
Pcdh1	1.10361e-23	0.98712	0.101	0.04	2.31383e-19	G2
Polr2k	1.14696e-23	0.273285	0.583	0.414	2.40471e-19	G2
Sphk1	1.18301e-23	0.449986	0.19	0.095	2.4803e-19	G2
Pigx	1.18538e-23	0.34605	0.402	0.258	2.48527e-19	G2
Esd	1.28321e-23	0.26196	0.868	0.687	2.69039e-19	G2
Rxylt1	1.32064e-23	0.274159	0.472	0.318	2.76885e-19	G2
Foxs1	1.38415e-23	0.66222	0.28	0.166	2.90201e-19	G2
Mcts1	1.44409e-23	0.256355	0.654	0.468	3.02767e-19	G2
Actl6a	1.51931e-23	0.450102	0.317	0.192	3.18538e-19	G2
Sdc3	1.52248e-23	0.489436	0.189	0.096	3.19203e-19	G2
Glrx5	1.5487e-23	0.250188	0.605	0.427	3.24701e-19	G2
Dcakd	1.56023e-23	0.335106	0.327	0.199	3.27117e-19	G2
Ube2f	1.615e-23	0.299408	0.497	0.335	3.386e-19	G2
Fancm	1.65728e-23	0.706665	0.116	0.048	3.47465e-19	G2
Rnf121	1.77115e-23	0.440562	0.31	0.186	3.71339e-19	G2
Map3k7cl	1.7781e-23	1.60149	0.058	0.017	3.72796e-19	G2
Txndc5	2.0486e-23	0.257969	0.799	0.638	4.29509e-19	G2
Atp10a	2.22719e-23	0.314761	0.344	0.213	4.66954e-19	G2
Asns	2.28828e-23	0.421267	0.21	0.11	4.79761e-19	G2
Gm2814	2.54031e-23	2.14115	0.028	0.005	5.32601e-19	G2
Chpf	2.65089e-23	0.307249	0.333	0.203	5.55786e-19	G2
Smim26	2.71729e-23	0.406312	0.291	0.17	5.69707e-19	G2
Oser1	2.85274e-23	0.379087	0.279	0.163	5.98106e-19	G2
9430015G10Rik	3.16939e-23	1.30177	0.061	0.019	6.64495e-19	G2
Zfhx3	3.20633e-23	0.267614	0.438	0.291	6.7224e-19	G2
Ahsa1	3.24031e-23	0.323692	0.41	0.266	6.79363e-19	G2
Gpsm2	3.24498e-23	0.811684	0.157	0.076	6.80342e-19	G2
Xrcc1	3.28799e-23	0.591407	0.173	0.086	6.89359e-19	G2
Ado	3.35906e-23	0.445047	0.301	0.18	7.0426e-19	G2
Sav1	3.5484e-23	0.350843	0.337	0.208	7.43957e-19	G2
Gclm	3.55225e-23	0.429417	0.347	0.217	7.44765e-19	G2
Runx2os1	3.5641e-23	1.53476	0.06	0.018	7.47248e-19	G2
Mrps28	3.63747e-23	0.250097	0.689	0.504	7.62632e-19	G2
Peli2	3.68238e-23	0.456446	0.085	0.03	7.72047e-19	G2
Bace1	3.73514e-23	0.498216	0.174	0.087	7.8311e-19	G2
Atp5pb	3.75703e-23	0.283513	0.909	0.736	7.87698e-19	G2
Atg5	3.81386e-23	0.308429	0.324	0.196	7.99615e-19	G2
Gle1	4.31362e-23	0.520597	0.229	0.127	9.04393e-19	G2
Mrpl49	4.47751e-23	0.480324	0.297	0.177	9.38754e-19	G2
Wbp11	4.54236e-23	0.327012	0.421	0.275	9.52351e-19	G2
Plod1	4.6138e-23	0.348576	0.422	0.276	9.6733e-19	G2
Gm34189	5.14609e-23	1.8304	0.041	0.01	1.07893e-18	G2
Deptor	5.20427e-23	0.89764	0.078	0.027	1.09113e-18	G2
Mtfr2	5.30975e-23	1.01005	0.106	0.044	1.11324e-18	G2
Jade1	5.63611e-23	0.317153	0.393	0.254	1.18167e-18	G2
Gm16006	5.86408e-23	2.20203	0.026	0.004	1.22946e-18	G2
Utp3	5.88175e-23	0.29689	0.53	0.366	1.23317e-18	G2
1110065P20Rik	5.94602e-23	0.331359	0.444	0.294	1.24664e-18	G2
1810055G02Rik	6.07973e-23	0.379514	0.338	0.209	1.27468e-18	G2
Ssb	7.27558e-23	0.269954	0.859	0.716	1.5254e-18	G2
Pea15a	8.06809e-23	0.251411	0.453	0.305	1.69156e-18	G2
Pnn	8.63189e-23	0.283649	0.526	0.368	1.80976e-18	G2
Mydgf	8.65004e-23	0.269036	0.798	0.636	1.81357e-18	G2
Dck	8.72841e-23	1.00691	0.127	0.057	1.83e-18	G2
Six1	1.0236e-22	3.15618	0.018	0.002	2.14609e-18	G2
S100a5	1.02416e-22	2.45353	0.018	0.002	2.14725e-18	G2
Snrnp35	1.10497e-22	0.620497	0.153	0.073	2.31669e-18	G2
H4c18	1.10972e-22	1.82808	0.033	0.007	2.32663e-18	G2
Lrch2	1.20243e-22	1.05473	0.051	0.014	2.52102e-18	G2
Yipf4	1.24357e-22	0.277241	0.444	0.297	2.60726e-18	G2
Abhd10	1.35466e-22	0.587309	0.19	0.099	2.84018e-18	G2
Phex	1.36175e-22	0.634313	0.056	0.016	2.85505e-18	G2
Nrbf2	1.43679e-22	0.336991	0.329	0.202	3.01238e-18	G2
Grifin	1.59148e-22	3.88177	0.013	0.001	3.33669e-18	G2
Apobec1	1.66801e-22	0.823119	0.067	0.022	3.49716e-18	G2
Camkmt	1.73356e-22	0.289143	0.181	0.091	3.63458e-18	G2
Ncaph2	1.76221e-22	0.309428	0.361	0.227	3.69464e-18	G2
Srgap1	1.79853e-22	0.30834	0.337	0.209	3.77081e-18	G2
Recql	1.81607e-22	0.775093	0.127	0.057	3.80757e-18	G2
Brd9	1.81984e-22	0.360929	0.318	0.196	3.81548e-18	G2
Sf3a3	1.88708e-22	0.288893	0.443	0.296	3.95644e-18	G2
Arl6ip4	1.94206e-22	0.298092	0.446	0.3	4.07172e-18	G2
Cenpt	2.00651e-22	0.866945	0.13	0.059	4.20685e-18	G2
B3gat3	2.22555e-22	0.268526	0.274	0.159	4.6661e-18	G2
Cdc7	2.63765e-22	0.946446	0.114	0.049	5.53009e-18	G2
Fgd5	2.64026e-22	0.546302	0.154	0.074	5.53558e-18	G2
Snrpb2	2.89049e-22	0.285631	0.523	0.359	6.06021e-18	G2
Tnks	3.05837e-22	0.348237	0.339	0.21	6.41218e-18	G2
Rnf168	3.24049e-22	0.536535	0.237	0.134	6.794e-18	G2
Tmem132e	3.44774e-22	2.28653	0.023	0.003	7.22853e-18	G2
Pabpn1	3.69927e-22	0.273856	0.718	0.547	7.75588e-18	G2
Klrb1a	3.75227e-22	2.06412	0.03	0.006	7.86701e-18	G2
Pdcl3	3.7826e-22	0.293667	0.483	0.326	7.9306e-18	G2
H4c9	3.86305e-22	0.47707	0.263	0.154	8.09928e-18	G2
Prkg2	3.97018e-22	1.47158	0.135	0.064	8.32388e-18	G2
Pld3	4.05127e-22	0.298326	0.344	0.213	8.49389e-18	G2
Uxs1	4.09302e-22	0.431637	0.254	0.146	8.58143e-18	G2
Reps2	4.23929e-22	0.782653	0.054	0.015	8.8881e-18	G2
Tor2a	4.32432e-22	0.422632	0.257	0.149	9.06638e-18	G2
Tmem248	4.37061e-22	0.265519	0.438	0.289	9.16343e-18	G2
Cd276	4.41559e-22	0.728464	0.149	0.071	9.25774e-18	G2
Gm49692	4.87899e-22	1.47504	0.031	0.006	1.02293e-17	G2
Med14	4.99514e-22	0.562853	0.228	0.127	1.04728e-17	G2
Defb48	5.1307e-22	2.62916	0.027	0.005	1.0757e-17	G2
Ivd	5.18754e-22	0.484724	0.139	0.065	1.08762e-17	G2
Nptxr	5.22567e-22	1.12879	0.068	0.023	1.09561e-17	G2
Psmd6	5.54502e-22	0.267263	0.629	0.451	1.16257e-17	G2
Glrx3	5.67026e-22	0.271109	0.747	0.571	1.18883e-17	G2
Depdc1b	5.70073e-22	1.55759	0.049	0.013	1.19522e-17	G2
Immp1l	5.71845e-22	0.325732	0.428	0.286	1.19893e-17	G2
Pop4	5.93801e-22	0.726219	0.179	0.092	1.24496e-17	G2
Slc10a6	6.24929e-22	0.430817	0.149	0.072	1.31023e-17	G2
Chac2	6.51246e-22	1.05197	0.133	0.062	1.3654e-17	G2
Med4	6.72262e-22	0.355328	0.301	0.182	1.40946e-17	G2
H2bc6	6.78659e-22	0.980686	0.078	0.028	1.42288e-17	G2
Stag2	6.80067e-22	0.275677	0.373	0.237	1.42583e-17	G2
Dclre1a	6.92332e-22	0.791213	0.14	0.066	1.45154e-17	G2
Sectm1a	6.97489e-22	1.46412	0.047	0.013	1.46235e-17	G2
Ccdc82	7.30075e-22	0.430391	0.256	0.148	1.53067e-17	G2
Gm48877	7.59897e-22	2.30185	0.019	0.002	1.5932e-17	G2
Nipsnap3b	7.9024e-22	0.40951	0.337	0.212	1.65682e-17	G2
Prpf38a	8.3346e-22	0.424486	0.332	0.208	1.74743e-17	G2
Papss1	8.59451e-22	0.332054	0.286	0.169	1.80192e-17	G2
Cd2	8.78719e-22	2.09157	0.024	0.004	1.84232e-17	G2
Tor1a	9.03e-22	0.359907	0.361	0.228	1.89323e-17	G2
Dhrs4	9.13984e-22	0.328596	0.415	0.275	1.91626e-17	G2
Ccl9	9.91833e-22	1.39609	0.063	0.02	2.07948e-17	G2
Ngdn	1.04509e-21	0.326564	0.395	0.257	2.19114e-17	G2
Gpatch11	1.04584e-21	0.449632	0.303	0.186	2.1927e-17	G2
Snx3	1.05896e-21	0.252614	0.847	0.676	2.22021e-17	G2
Cep20	1.06591e-21	0.538038	0.272	0.163	2.2348e-17	G2
Zwint	1.09591e-21	0.252684	0.481	0.328	2.29769e-17	G2
Epas1	1.09693e-21	0.369333	0.271	0.159	2.29982e-17	G2
Hoxb5os	1.15714e-21	1.21422	0.043	0.011	2.42607e-17	G2
Apoo	1.1931e-21	0.701712	0.231	0.132	2.50145e-17	G2
Pls3	1.24161e-21	0.263801	0.339	0.213	2.60316e-17	G2
Actg2	1.25975e-21	3.05904	0.02	0.003	2.64119e-17	G2
Snx7	1.27494e-21	0.365567	0.424	0.285	2.67305e-17	G2
Psmd12	1.33724e-21	0.254215	0.727	0.545	2.80367e-17	G2
Itgb1	1.34473e-21	0.277675	0.867	0.736	2.81936e-17	G2
Ube2j2	1.52939e-21	0.285242	0.456	0.307	3.20652e-17	G2
Angpt1	1.57402e-21	0.567172	0.135	0.063	3.30008e-17	G2
Ptgir	1.62319e-21	0.745056	0.105	0.044	3.40318e-17	G2
Amn	1.64575e-21	1.84196	0.035	0.008	3.45047e-17	G2
Rfx3	1.66365e-21	0.385094	0.247	0.141	3.48801e-17	G2
Loxl4	1.6938e-21	1.43937	0.057	0.017	3.55123e-17	G2
Ppwd1	1.7421e-21	0.538758	0.156	0.076	3.65249e-17	G2
Fh1	1.82463e-21	0.359343	0.415	0.277	3.82552e-17	G2
Acbd3	1.89564e-21	0.257443	0.662	0.499	3.97439e-17	G2
Nexn	1.93438e-21	0.747988	0.13	0.06	4.05562e-17	G2
Zfp639	1.9542e-21	0.397098	0.296	0.178	4.09717e-17	G2
Hoxb9	2.13113e-21	2.68301	0.016	0.002	4.46814e-17	G2
Serinc2	2.28997e-21	1.67864	0.044	0.011	4.80116e-17	G2
Suv39h2	2.37419e-21	0.989454	0.092	0.037	4.97773e-17	G2
Hacd2	2.45009e-21	0.268767	0.522	0.363	5.13686e-17	G2
Exoc3l4	2.46219e-21	0.356045	0.475	0.329	5.16223e-17	G2
B3gnt2	2.497e-21	0.41606	0.287	0.174	5.2352e-17	G2
Actr3	2.54358e-21	0.297112	0.714	0.549	5.33286e-17	G2
Kctd12b	2.63217e-21	0.7456	0.065	0.022	5.5186e-17	G2
Btbd1	2.63546e-21	0.30481	0.434	0.293	5.5255e-17	G2
4933431K23Rik	2.74222e-21	2.10767	0.029	0.006	5.74934e-17	G2
Foxc1	2.7973e-21	1.93688	0.028	0.005	5.86481e-17	G2
Eif3l	2.87244e-21	0.270153	0.539	0.376	6.02235e-17	G2
Mdm1	2.8754e-21	1.28013	0.063	0.021	6.02856e-17	G2
Tmem263	2.94101e-21	0.25323	0.595	0.428	6.16613e-17	G2
Fli1	3.11042e-21	0.790992	0.081	0.03	6.52131e-17	G2
Plaur	3.16487e-21	0.377891	0.621	0.475	6.63547e-17	G2
Evl	3.32743e-21	0.414107	0.2	0.108	6.97629e-17	G2
Lrrc40	3.45662e-21	0.804709	0.123	0.056	7.24715e-17	G2
Orc2	3.63896e-21	0.518536	0.24	0.138	7.62944e-17	G2
Rnf24	3.69922e-21	0.3448	0.242	0.138	7.75579e-17	G2
Vash2	3.91951e-21	1.33999	0.044	0.011	8.21764e-17	G2
Degs1	3.9216e-21	0.262795	0.466	0.317	8.22203e-17	G2
Elof1	3.96585e-21	0.264437	0.563	0.403	8.3148e-17	G2
Zdhhc16	4.24302e-21	0.677313	0.179	0.093	8.89592e-17	G2
Clstn2	4.86711e-21	1.23953	0.067	0.023	1.02044e-16	G2
Uba2	4.99107e-21	0.279006	0.438	0.295	1.04643e-16	G2
Unc50	5.09818e-21	0.353013	0.413	0.275	1.06888e-16	G2
Smndc1	5.26236e-21	0.257661	0.501	0.348	1.10331e-16	G2
Prrc1	5.27992e-21	0.259341	0.518	0.36	1.10699e-16	G2
Odf2l	5.53668e-21	0.467032	0.243	0.14	1.16082e-16	G2
Dad1	5.65369e-21	0.253995	0.952	0.83	1.18535e-16	G2
Med10	5.79683e-21	0.283122	0.498	0.345	1.21536e-16	G2
Stk16	6.13941e-21	0.297015	0.336	0.209	1.28719e-16	G2
Nubp1	6.19071e-21	0.29568	0.421	0.28	1.29794e-16	G2
Fam89b	6.42772e-21	0.256598	0.324	0.202	1.34764e-16	G2
Foxc2	6.55455e-21	2.20502	0.023	0.004	1.37423e-16	G2
Gemin2	6.78294e-21	0.712415	0.155	0.077	1.42211e-16	G2
Praf2	6.81155e-21	0.270304	0.531	0.38	1.42811e-16	G2
Gm12158	8.0706e-21	1.83304	0.031	0.006	1.69208e-16	G2
Txlna	8.61608e-21	0.350132	0.317	0.197	1.80645e-16	G2
Nfatc4	9.22866e-21	0.556551	0.1	0.041	1.93488e-16	G2
Rsrc1	9.23191e-21	0.267035	0.473	0.329	1.93556e-16	G2
Chpt1	9.35791e-21	0.276849	0.314	0.194	1.96198e-16	G2
Nqo2	9.3751e-21	0.316616	0.252	0.147	1.96558e-16	G2
H2ac18	1.0199e-20	1.1681	0.055	0.017	2.13831e-16	G2
Dnajc10	1.03921e-20	0.275201	0.619	0.453	2.17882e-16	G2
Srm	1.03924e-20	0.280033	0.756	0.591	2.17888e-16	G2
Dpp9	1.08857e-20	0.41049	0.251	0.147	2.28229e-16	G2
Atpsckmt	1.20722e-20	0.388388	0.21	0.116	2.53105e-16	G2
Hoxb7	1.33094e-20	0.391012	0.273	0.164	2.79045e-16	G2
Gng2	1.37108e-20	1.43005	0.037	0.009	2.8746e-16	G2
Cox18	1.45324e-20	0.517922	0.269	0.162	3.04686e-16	G2
Mir99ahg	1.55017e-20	0.287345	0.49	0.343	3.2501e-16	G2
Gm11551	1.78107e-20	3.51867	0.013	0.001	3.7342e-16	G2
Cdr2	1.85041e-20	0.595955	0.241	0.141	3.87958e-16	G2
Creb3l2	1.86572e-20	0.255567	0.48	0.333	3.91167e-16	G2
Mtres1	1.92698e-20	0.354054	0.396	0.265	4.04012e-16	G2
Snhg6	2.24038e-20	0.276349	0.557	0.393	4.69719e-16	G2
Zfpl1	2.5663e-20	0.339102	0.332	0.209	5.3805e-16	G2
Btd	2.59749e-20	0.55381	0.184	0.098	5.4459e-16	G2
Cdc5l	2.61361e-20	0.25073	0.46	0.315	5.4797e-16	G2
Polh	2.77019e-20	0.871323	0.12	0.055	5.80797e-16	G2
Cdc42ep5	2.83897e-20	0.268202	0.461	0.316	5.95219e-16	G2
Umps	3.41593e-20	0.3724	0.27	0.161	7.16183e-16	G2
Syce2	3.45108e-20	0.389754	0.314	0.197	7.23554e-16	G2
Vbp1	3.50834e-20	0.356716	0.323	0.202	7.35559e-16	G2
Bicd2	3.585e-20	0.331447	0.234	0.134	7.51631e-16	G2
Rab28	3.7484e-20	0.254687	0.349	0.224	7.8589e-16	G2
Wbp4	3.86467e-20	0.252549	0.554	0.394	8.10267e-16	G2
Mrnip	4.01188e-20	0.666261	0.123	0.057	8.41131e-16	G2
Clcc1	4.11429e-20	0.472549	0.254	0.151	8.62603e-16	G2
Smim15	4.38853e-20	0.368155	0.391	0.259	9.201e-16	G2
Brms1l	4.41687e-20	0.48217	0.161	0.082	9.26041e-16	G2
Xiap	4.78167e-20	0.338187	0.332	0.212	1.00253e-15	G2
Pappa	4.80073e-20	0.324694	0.324	0.205	1.00652e-15	G2
Pon2	4.98369e-20	0.344316	0.332	0.211	1.04488e-15	G2
Odf2	5.03521e-20	0.490824	0.208	0.116	1.05568e-15	G2
Ciapin1	5.61865e-20	0.258455	0.441	0.301	1.17801e-15	G2
Osgep	5.87816e-20	0.340344	0.304	0.19	1.23241e-15	G2
Cdk2	5.99804e-20	0.535767	0.173	0.091	1.25755e-15	G2
Fam149b	6.12601e-20	0.564084	0.153	0.077	1.28438e-15	G2
Nkap	6.2381e-20	0.35036	0.347	0.224	1.30788e-15	G2
Macrod2	6.28488e-20	0.500172	0.12	0.055	1.31769e-15	G2
Arhgap42	6.58923e-20	0.260617	0.374	0.243	1.3815e-15	G2
Bud23	6.71705e-20	0.289775	0.345	0.221	1.4083e-15	G2
Slf2	6.98858e-20	0.26152	0.228	0.129	1.46523e-15	G2
Ccdc167	7.04568e-20	0.35247	0.282	0.173	1.4772e-15	G2
Lama1	7.1938e-20	2.00212	0.034	0.008	1.50825e-15	G2
Trappc13	8.39162e-20	0.443828	0.251	0.148	1.75939e-15	G2
Ttc9c	8.74762e-20	0.52291	0.203	0.113	1.83403e-15	G2
Ppp6c	8.80055e-20	0.309294	0.375	0.246	1.84512e-15	G2
Anapc10	9.87383e-20	0.360351	0.377	0.25	2.07015e-15	G2
Aunip	1.02854e-19	1.16981	0.091	0.037	2.15645e-15	G2
D030056L22Rik	1.10756e-19	0.479371	0.255	0.152	2.32211e-15	G2
Rab20	1.16875e-19	0.506901	0.174	0.091	2.45039e-15	G2
Nudcd1	1.18529e-19	0.442875	0.294	0.185	2.48508e-15	G2
Acss3	1.23606e-19	0.501525	0.063	0.021	2.59153e-15	G2
E2f5	1.34676e-19	0.63062	0.159	0.082	2.82361e-15	G2
Dync1li2	1.40548e-19	0.355382	0.269	0.163	2.94672e-15	G2
Atg101	1.41439e-19	0.288642	0.278	0.17	2.96542e-15	G2
Tinf2	1.61251e-19	0.628457	0.123	0.057	3.38079e-15	G2
Abhd5	1.63908e-19	0.372851	0.305	0.191	3.4365e-15	G2
Sdk2	1.80331e-19	1.76969	0.031	0.007	3.78082e-15	G2
Mtrfr	1.86221e-19	0.453402	0.22	0.125	3.90431e-15	G2
Pmpcb	1.88934e-19	0.256476	0.415	0.278	3.96119e-15	G2
Frg1	1.9314e-19	0.264478	0.485	0.344	4.04938e-15	G2
Coq2	1.98127e-19	0.339347	0.28	0.173	4.15394e-15	G2
Gm2379	2.4236e-19	1.79563	0.031	0.007	5.08132e-15	G2
Rfwd3	2.66644e-19	0.560232	0.187	0.102	5.59045e-15	G2
Sft2d1	2.69797e-19	0.472538	0.248	0.149	5.65657e-15	G2
Ptrhd1	2.80236e-19	0.314276	0.381	0.252	5.87543e-15	G2
Zcwpw1	2.80914e-19	1.84262	0.038	0.01	5.88964e-15	G2
Timm8a1	2.85715e-19	0.341325	0.402	0.273	5.99029e-15	G2
Ccm2	2.91245e-19	0.277994	0.314	0.2	6.10624e-15	G2
Msrb3	2.96347e-19	0.371526	0.355	0.233	6.21321e-15	G2
Ift81	2.98044e-19	0.467181	0.15	0.076	6.24879e-15	G2
Uba5	3.06139e-19	0.252404	0.422	0.287	6.41851e-15	G2
Rpp25l	3.07992e-19	0.267312	0.391	0.259	6.45735e-15	G2
Senp1	3.18081e-19	0.38697	0.206	0.116	6.66889e-15	G2
Etv6	3.44765e-19	0.259213	0.433	0.302	7.22834e-15	G2
Rhobtb3	3.75927e-19	0.408004	0.272	0.168	7.88168e-15	G2
Tpmt	3.79038e-19	0.747743	0.148	0.076	7.94692e-15	G2
Shf	3.83352e-19	0.764641	0.073	0.027	8.03736e-15	G2
Cinp	4.08846e-19	0.330004	0.373	0.247	8.57186e-15	G2
Tnf	4.33722e-19	1.26772	0.046	0.013	9.09342e-15	G2
Cntrob	4.42298e-19	1.16939	0.065	0.023	9.27321e-15	G2
Fastk	4.47542e-19	0.43056	0.289	0.181	9.38317e-15	G2
St3gal4	4.59569e-19	0.384551	0.243	0.144	9.63532e-15	G2
Ly6h	4.69564e-19	1.70433	0.028	0.006	9.84488e-15	G2
1700037H04Rik	4.76733e-19	0.517953	0.193	0.106	9.99518e-15	G2
Nr1h3	4.82442e-19	0.454777	0.115	0.052	1.01149e-14	G2
Tbc1d8	5.05114e-19	1.29803	0.036	0.009	1.05902e-14	G2
Ptar1	5.16521e-19	0.347133	0.178	0.095	1.08294e-14	G2
Nsmce3	5.19754e-19	0.331211	0.331	0.214	1.08972e-14	G2
Fxn	5.94737e-19	0.344241	0.275	0.168	1.24693e-14	G2
Zbtb10	6.18876e-19	0.517511	0.085	0.034	1.29753e-14	G2
Plp2	6.23562e-19	0.298668	0.589	0.438	1.30736e-14	G2
Cep164	6.25267e-19	0.356004	0.25	0.149	1.31094e-14	G2
Umad1	6.4323e-19	0.43305	0.229	0.133	1.3486e-14	G2
Mdm4	6.4401e-19	0.334908	0.283	0.176	1.35023e-14	G2
Rdh14	6.67246e-19	0.415971	0.243	0.143	1.39895e-14	G2
Gm34719	6.92678e-19	2.00046	0.028	0.006	1.45227e-14	G2
Psat1	7.37483e-19	0.335522	0.334	0.217	1.54621e-14	G2
Jcad	7.40426e-19	0.261808	0.231	0.134	1.55238e-14	G2
Ttc32	7.4813e-19	0.69506	0.111	0.05	1.56853e-14	G2
Cmc4	7.63428e-19	0.459446	0.117	0.054	1.6006e-14	G2
Mdc1	8.34836e-19	0.411683	0.159	0.082	1.75032e-14	G2
Cyp20a1	8.39369e-19	0.274888	0.391	0.26	1.75982e-14	G2
Pitrm1	8.69061e-19	0.409615	0.298	0.186	1.82207e-14	G2
Sh3pxd2a	9.1116e-19	0.315349	0.347	0.229	1.91034e-14	G2
Eme1	9.36495e-19	1.29005	0.07	0.026	1.96345e-14	G2
Arxes1	9.40653e-19	2.2884	0.029	0.006	1.97217e-14	G2
Ddx20	9.44522e-19	0.728218	0.11	0.05	1.98028e-14	G2
Ggt7	9.80855e-19	1.02072	0.038	0.01	2.05646e-14	G2
Lpcat1	9.89788e-19	0.378925	0.164	0.087	2.07519e-14	G2
Armcx2	1.06354e-18	0.364879	0.239	0.141	2.22983e-14	G2
Kif24	1.14815e-18	1.02376	0.088	0.037	2.40721e-14	G2
Mospd1	1.30694e-18	0.429106	0.145	0.073	2.74013e-14	G2
Asap2	1.32892e-18	0.344321	0.22	0.127	2.78621e-14	G2
Jagn1	1.4764e-18	0.267234	0.39	0.259	3.09542e-14	G2
Tsen2	1.54275e-18	0.588054	0.147	0.075	3.23454e-14	G2
Fam110a	1.59457e-18	0.700806	0.153	0.08	3.34318e-14	G2
Itga9	1.60758e-18	0.301021	0.316	0.202	3.37046e-14	G2
Anapc2	1.62238e-18	0.281328	0.283	0.175	3.40147e-14	G2
Ttc5	1.62983e-18	0.415437	0.183	0.1	3.41711e-14	G2
Mettl1	1.78785e-18	0.282712	0.422	0.293	3.7484e-14	G2
H4c8	1.8688e-18	1.2112	0.048	0.014	3.91812e-14	G2
Pfdn4	1.91895e-18	0.267475	0.493	0.348	4.02327e-14	G2
Ticrr	2.02523e-18	1.35597	0.049	0.015	4.24609e-14	G2
Fgl2	2.06499e-18	0.308353	0.163	0.085	4.32945e-14	G2
Eefsec	2.09784e-18	0.568024	0.146	0.074	4.39834e-14	G2
Kifc5b	2.49125e-18	1.13243	0.056	0.019	5.22316e-14	G2
Smad4	2.5306e-18	0.265073	0.432	0.303	5.30565e-14	G2
Asxl3	2.68376e-18	0.654017	0.037	0.009	5.62677e-14	G2
Camkk2	2.88566e-18	0.553421	0.137	0.069	6.05007e-14	G2
Mogs	2.99288e-18	0.266991	0.265	0.161	6.27487e-14	G2
Gm11816	3.25578e-18	0.870438	0.036	0.009	6.82608e-14	G2
Armt1	3.33027e-18	0.819506	0.12	0.058	6.98224e-14	G2
Baz1b	3.35494e-18	0.25673	0.49	0.35	7.03396e-14	G2
Nrcam	3.36201e-18	1.12627	0.049	0.015	7.04878e-14	G2
Eri2	3.42694e-18	0.885434	0.09	0.038	7.18493e-14	G2
Pask	3.65153e-18	1.31262	0.051	0.016	7.6558e-14	G2
Gm54771	3.68158e-18	2.15477	0.013	0.001	7.7188e-14	G2
Ubd	3.68453e-18	0.87409	0.08	0.032	7.72499e-14	G2
Kctd18	3.69508e-18	0.567957	0.098	0.043	7.74711e-14	G2
Zdhhc6	3.85223e-18	0.404197	0.231	0.138	8.07658e-14	G2
Galnt10	3.95821e-18	0.566893	0.093	0.04	8.29877e-14	G2
Gmcl1	4.68093e-18	0.367126	0.153	0.079	9.81403e-14	G2
Mtmr2	4.74393e-18	0.495045	0.235	0.14	9.94612e-14	G2
Dennd5b	5.05066e-18	0.288579	0.162	0.085	1.05892e-13	G2
Tcf3	5.18285e-18	0.301612	0.276	0.171	1.08664e-13	G2
Tmem183a	5.21652e-18	0.285193	0.32	0.206	1.0937e-13	G2
Rab29	5.31064e-18	0.586754	0.103	0.046	1.11343e-13	G2
Prr5	5.35653e-18	0.593795	0.173	0.093	1.12305e-13	G2
Smim3	5.79808e-18	0.321875	0.386	0.262	1.21562e-13	G2
Pde2a	5.8275e-18	1.41622	0.041	0.012	1.22179e-13	G2
Med19	5.84828e-18	0.295531	0.391	0.264	1.22615e-13	G2
Mad2l2	6.00141e-18	0.411884	0.266	0.167	1.25826e-13	G2
Gm266	6.11535e-18	1.07437	0.06	0.021	1.28214e-13	G2
M1ap	6.26332e-18	1.31208	0.029	0.007	1.31317e-13	G2
Arhgef26	6.33044e-18	1.82478	0.025	0.005	1.32724e-13	G2
Isl1	6.52024e-18	0.530076	0.18	0.1	1.36703e-13	G2
Stard9	6.93277e-18	0.45639	0.091	0.039	1.45352e-13	G2
Cdc27	7.94738e-18	0.295807	0.313	0.201	1.66625e-13	G2
E2f1	1.0495e-17	0.522145	0.165	0.089	2.20038e-13	G2
Dennd10	1.11064e-17	0.369576	0.26	0.161	2.32858e-13	G2
Pdss1	1.17428e-17	0.597357	0.161	0.086	2.462e-13	G2
S1pr2	1.18737e-17	0.347792	0.248	0.151	2.48943e-13	G2
Gm12796	1.24177e-17	1.04171	0.06	0.021	2.6035e-13	G2
Mettl4	1.3093e-17	0.761921	0.109	0.051	2.74509e-13	G2
Bex3	1.34169e-17	0.274761	0.49	0.348	2.81298e-13	G2
Lias	1.37854e-17	0.334315	0.237	0.143	2.89024e-13	G2
Rad1	1.42475e-17	0.767776	0.144	0.075	2.98712e-13	G2
Myo5a	1.46403e-17	0.252673	0.311	0.199	3.06948e-13	G2
Glis1	1.50723e-17	0.824196	0.085	0.036	3.16005e-13	G2
Slc30a6	1.5779e-17	0.464527	0.186	0.105	3.30823e-13	G2
Nudt2	1.5839e-17	0.270067	0.37	0.25	3.32081e-13	G2
Tbpl1	1.58964e-17	0.532316	0.212	0.124	3.33284e-13	G2
H2bc3	1.60339e-17	1.84079	0.031	0.007	3.36166e-13	G2
Ddit4l	1.82035e-17	1.35368	0.08	0.033	3.81655e-13	G2
Gm28707	1.86467e-17	1.32037	0.025	0.005	3.90947e-13	G2
Zdhhc15	2.03832e-17	1.10131	0.059	0.021	4.27354e-13	G2
Glce	2.1231e-17	0.357805	0.132	0.066	4.4513e-13	G2
Rmi2	2.15302e-17	1.04411	0.078	0.032	4.51403e-13	G2
Gm30524	2.16327e-17	2.08562	0.018	0.003	4.53551e-13	G2
4930500G05Rik	2.27268e-17	0.89527	0.085	0.036	4.7649e-13	G2
Carnmt1	2.30221e-17	0.266993	0.358	0.24	4.82682e-13	G2
Dxo	2.36236e-17	0.411931	0.202	0.116	4.95293e-13	G2
Gli2	2.4008e-17	0.413855	0.096	0.042	5.03352e-13	G2
H3c13	2.46391e-17	1.70696	0.023	0.005	5.16583e-13	G2
Fra10ac1	2.49779e-17	0.377984	0.204	0.117	5.23687e-13	G2
Heph	2.53821e-17	1.02356	0.049	0.015	5.32161e-13	G2
Septin5	2.57252e-17	0.830123	0.077	0.031	5.39355e-13	G2
H2bc8	2.61348e-17	1.39488	0.039	0.011	5.47943e-13	G2
Ttyh3	2.68962e-17	0.544752	0.128	0.063	5.63906e-13	G2
Tmem218	2.74554e-17	0.389915	0.165	0.09	5.75631e-13	G2
Zfyve28	3.07599e-17	1.30914	0.039	0.011	6.44911e-13	G2
Chchd6	3.07949e-17	0.261451	0.309	0.2	6.45646e-13	G2
Cdin1	3.09938e-17	0.576985	0.153	0.082	6.49816e-13	G2
Gpr35	3.1734e-17	1.16924	0.072	0.028	6.65334e-13	G2
Ocrl	3.26534e-17	0.498416	0.163	0.088	6.84611e-13	G2
Plppr3	3.31057e-17	0.739045	0.039	0.011	6.94094e-13	G2
Ube2d-ps	3.40679e-17	0.29243	0.255	0.156	7.14268e-13	G2
Coro2b	3.41639e-17	0.696787	0.071	0.028	7.16281e-13	G2
Slc25a24	3.44885e-17	0.293161	0.262	0.162	7.23085e-13	G2
Cdhr17	3.52797e-17	2.9448	0.013	0.002	7.39675e-13	G2
Shisa4	3.581e-17	0.560815	0.164	0.089	7.50792e-13	G2
Syndig1	3.77944e-17	2.46647	0.018	0.003	7.92398e-13	G2
Klhdc10	3.84086e-17	0.266533	0.234	0.141	8.05275e-13	G2
Eef1akmt1	3.8736e-17	0.257878	0.498	0.357	8.12139e-13	G2
Zcchc9	4.24631e-17	0.29368	0.311	0.201	8.90281e-13	G2
[truncated: 882 more rows]

## Sheet: G3
gene	p_val	avg_log2FC	pct.1	pct.2	p_val_adj	cluster
Serpinb2	0	2.37123	0.919	0.459	0	G3
Ereg	0	2.64496	0.646	0.195	0	G3
Lcn2	0	1.70376	0.73	0.359	0	G3
Col12a1	0	1.66375	0.647	0.315	0	G3
Ptgs2	0	1.99653	0.591	0.261	0	G3
Sema3a	0	1.72528	0.528	0.207	0	G3
Nos2	0	3.7167	0.365	0.048	0	G3
Cxcl13	0	1.82899	0.532	0.219	0	G3
Slc2a1	0	1.80711	0.574	0.262	0	G3
Serpine1	0	1.43678	0.91	0.602	0	G3
Bnip3	0	1.57025	0.618	0.31	0	G3
Vegfa	0	1.53633	0.688	0.381	0	G3
Cyp7b1	0	1.58045	0.611	0.307	0	G3
Chl1	0	1.06893	0.833	0.532	0	G3
Ctsc	0	1.32907	0.601	0.301	0	G3
Pdzrn3	0	1.21184	0.734	0.438	0	G3
Dram1	0	0.857873	0.785	0.49	0	G3
Ero1a	0	2.24898	0.651	0.356	0	G3
AA467197	0	2.69497	0.418	0.123	0	G3
Il4ra	0	1.26573	0.614	0.319	0	G3
Dclk1	0	0.976504	0.838	0.543	0	G3
Rnf217	0	1.63462	0.57	0.275	0	G3
Rai14	0	1.56387	0.533	0.24	0	G3
Il1r1	0	1.31245	0.864	0.572	0	G3
Depdc5	0	1.52054	0.608	0.322	0	G3
Thbs1	0	1.39839	0.846	0.56	0	G3
Gbe1	0	1.44597	0.499	0.219	0	G3
Ndufa4l2	0	1.29653	0.678	0.399	0	G3
Apln	0	2.10971	0.401	0.123	0	G3
B4galt5	0	0.962898	0.788	0.516	0	G3
Cd44	0	0.873953	0.88	0.612	0	G3
Ch25h	0	1.61236	0.447	0.179	0	G3
Cnn3	0	1.14944	0.86	0.593	0	G3
Slc7a2	0	2.62834	0.324	0.076	0	G3
Chst11	0	2.03698	0.409	0.161	0	G3
Fam162a	0	1.59152	0.942	0.732	0	G3
Sod2	0	0.731439	0.953	0.781	0	G3
Sdc4	0	0.785156	0.98	0.817	0	G3
Saa3	0	1.5744	0.986	0.846	0	G3
Timp1	0	0.975243	0.988	0.868	0	G3
Cald1	0	0.564169	0.983	0.864	0	G3
Fn1	0	1.0442	0.988	0.89	0	G3
Col1a1	0	0.972952	0.995	0.928	0	G3
Col3a1	0	0.579371	0.998	0.98	0	G3
B2m	0	0.570849	0.994	0.981	0	G3
Cxcl5	1.22587e-303	1.35895	0.676	0.401	2.57017e-299	G3
Abi1	1.86137e-303	0.694836	0.937	0.735	3.90254e-299	G3
Hilpda	1.69432e-302	1.99819	0.461	0.205	3.55231e-298	G3
Fam78b	1.9573e-302	1.54567	0.413	0.161	4.10368e-298	G3
Acsl4	1.14359e-300	0.9945	0.769	0.49	2.39766e-296	G3
Ecscr	2.47938e-300	0.988931	0.703	0.417	5.19826e-296	G3
Col24a1	4.80885e-300	1.19404	0.612	0.319	1.00822e-295	G3
Itga9	8.31562e-300	1.56737	0.406	0.155	1.74345e-295	G3
Lrmda	2.16464e-299	1.13762	0.783	0.508	4.53838e-295	G3
Adamts9	4.6026e-299	1.04457	0.71	0.418	9.64981e-295	G3
Errfi1	1.55174e-298	1.05295	0.709	0.427	3.25338e-294	G3
Csf3	2.856e-297	1.65704	0.364	0.127	5.98789e-293	G3
Mif	2.49956e-291	0.656763	0.97	0.844	5.24058e-287	G3
Aldoa	8.87233e-288	0.618576	0.969	0.846	1.86017e-283	G3
Lpp	1.37353e-281	0.911079	0.88	0.649	2.87974e-277	G3
Trps1	2.08423e-281	1.17103	0.656	0.373	4.36981e-277	G3
Slc16a3	6.51443e-280	1.15083	0.602	0.328	1.36581e-275	G3
Pakap.1	7.15317e-280	0.798674	0.842	0.588	1.49973e-275	G3
Sipa1l1	1.65348e-279	1.24008	0.543	0.276	3.46668e-275	G3
Flrt2	1.38372e-277	0.794141	0.877	0.63	2.90111e-273	G3
Trf	5.42048e-275	1.45597	0.638	0.36	1.13646e-270	G3
Eno1	5.24004e-273	0.874682	0.808	0.565	1.09863e-268	G3
Ugdh	1.55097e-270	0.989324	0.795	0.549	3.25176e-266	G3
Cdkn1a	2.00887e-270	1.19906	0.603	0.329	4.2118e-266	G3
Bach1	4.00241e-266	0.964312	0.671	0.4	8.39146e-262	G3
Pkm	1.22167e-265	0.592075	0.971	0.816	2.56136e-261	G3
Kctd11	7.8158e-265	1.4734	0.503	0.25	1.63866e-260	G3
Plod2	2.92404e-264	0.835422	0.825	0.575	6.13054e-260	G3
Sox9	1.66569e-263	1.47882	0.404	0.168	3.4923e-259	G3
Igfbp3	6.69878e-261	1.52782	0.412	0.173	1.40447e-256	G3
Xist	1.59244e-255	0.953801	0.542	0.26	3.33871e-251	G3
Prrx1	4.15454e-255	0.833319	0.744	0.456	8.7104e-251	G3
Enc1	7.53631e-255	1.29019	0.508	0.255	1.58006e-250	G3
Gm56730	1.0357e-253	0.644312	0.93	0.723	2.17145e-249	G3
Crabp2	1.5694e-251	2.04224	0.307	0.108	3.29041e-247	G3
Angptl4	7.41599e-251	0.869165	0.741	0.485	1.55484e-246	G3
Rdh10	2.22373e-250	1.07988	0.647	0.401	4.66228e-246	G3
Colec12	1.22525e-249	0.780273	0.851	0.615	2.56886e-245	G3
Ndrg1	1.79628e-249	1.78511	0.539	0.294	3.76609e-245	G3
Hdc	2.51915e-249	1.03145	0.552	0.286	5.28166e-245	G3
Btg1	3.46794e-249	0.937769	0.693	0.426	7.27088e-245	G3
Slc39a14	5.40133e-248	1.21231	0.514	0.26	1.13244e-243	G3
Med24	8.60004e-248	1.38033	0.388	0.162	1.80309e-243	G3
Egln3	7.20657e-247	1.0652	0.555	0.288	1.51093e-242	G3
Stc2	1.69134e-246	2.08908	0.214	0.054	3.54607e-242	G3
Gm20186	3.55598e-245	0.634577	0.893	0.664	7.45546e-241	G3
Il33	3.18128e-244	1.22195	0.736	0.487	6.66988e-240	G3
Ldha	3.30205e-244	0.6099	0.958	0.841	6.92309e-240	G3
Pgk1	3.46591e-244	0.853403	0.876	0.694	7.26662e-240	G3
Smad7	1.25594e-240	1.00756	0.563	0.308	2.63321e-236	G3
Cd14	1.21169e-239	1.08908	0.576	0.312	2.54043e-235	G3
Jarid2	1.60638e-235	1.53254	0.45	0.219	3.36793e-231	G3
Sox5	2.29291e-235	1.13909	0.663	0.413	4.80732e-231	G3
Gm2a	7.30492e-235	1.00031	0.572	0.322	1.53155e-230	G3
Gm56555	2.48875e-231	0.695182	0.764	0.506	5.21791e-227	G3
Pla2g4a	2.04733e-230	1.23803	0.498	0.263	4.29244e-226	G3
Rgs16	3.54634e-229	1.50346	0.358	0.145	7.43525e-225	G3
Plk2	3.71737e-229	1.1846	0.481	0.241	7.79383e-225	G3
Sorbs2	2.28938e-228	2.53923	0.209	0.056	4.79991e-224	G3
Nr4a2	6.61137e-228	1.05467	0.541	0.295	1.38614e-223	G3
Col1a2	1.04256e-226	0.468423	0.992	0.959	2.18583e-222	G3
Pdgfra	5.66221e-226	0.665603	0.829	0.586	1.18714e-221	G3
Des	3.24724e-223	0.914397	0.595	0.34	6.80816e-219	G3
H2-Ab1	2.23106e-222	0.597073	0.89	0.642	4.67764e-218	G3
Kiz	2.78793e-222	1.18121	0.649	0.408	5.84517e-218	G3
Gm12840	1.25061e-221	0.663327	0.774	0.513	2.62203e-217	G3
Gdpd2	1.49947e-219	1.99144	0.204	0.054	3.14379e-215	G3
Map4k4	2.14064e-215	0.662303	0.828	0.579	4.48807e-211	G3
Tmtc2	2.25254e-213	1.10394	0.594	0.345	4.72267e-209	G3
Npc2	3.64997e-213	0.448693	0.97	0.896	7.65252e-209	G3
H2-Q7	6.21764e-209	0.503133	0.96	0.777	1.30359e-204	G3
Prickle1	7.02124e-209	1.03232	0.671	0.432	1.47207e-204	G3
Slc8a1	2.51869e-205	1.00653	0.723	0.49	5.28069e-201	G3
H2-D1	9.81337e-205	0.38828	0.99	0.951	2.05747e-200	G3
Pgam1	8.2387e-204	0.607738	0.902	0.72	1.72733e-199	G3
Rsbn1	4.44813e-203	1.44939	0.402	0.196	9.32595e-199	G3
Vldlr	5.53133e-201	1.1962	0.266	0.093	1.1597e-196	G3
Vsig8	1.25311e-200	1.39398	0.259	0.089	2.62728e-196	G3
Inhba	8.58681e-199	2.17803	0.31	0.127	1.80031e-194	G3
Gda	3.11784e-196	0.697854	0.744	0.505	6.53687e-192	G3
Ier3	5.35043e-196	0.618588	0.96	0.826	1.12177e-191	G3
Slc39a6	1.27678e-195	1.02604	0.48	0.259	2.67691e-191	G3
Gpr39	1.1329e-194	0.906426	0.65	0.416	2.37523e-190	G3
Egln1	4.27183e-194	0.99841	0.6	0.376	8.95631e-190	G3
Cblb	4.84967e-194	0.967667	0.614	0.371	1.01678e-189	G3
Bnip3l	2.02151e-193	0.813049	0.766	0.553	4.23829e-189	G3
Foxp1	1.34503e-191	0.855828	0.775	0.55	2.82e-187	G3
Hipk2	1.63308e-191	1.03977	0.493	0.271	3.42392e-187	G3
Emilin1	4.09523e-191	0.796198	0.616	0.372	8.58607e-187	G3
Pcdh7	9.76571e-189	0.784252	0.778	0.549	2.04748e-184	G3
Cp	7.20899e-188	0.669734	0.747	0.508	1.51144e-183	G3
Serpinb10	4.1678e-186	2.65647	0.136	0.028	8.73821e-182	G3
Vcan	3.43165e-183	0.597885	0.828	0.593	7.19479e-179	G3
Steap2	1.33254e-181	0.97855	0.473	0.26	2.79381e-177	G3
Calhm6	6.50614e-181	1.1933	0.35	0.157	1.36408e-176	G3
Rhob	1.47917e-180	0.620674	0.753	0.522	3.10123e-176	G3
Pfkl	1.65361e-180	0.787665	0.528	0.301	3.46696e-176	G3
Itga5	3.48479e-180	0.92592	0.607	0.379	7.3062e-176	G3
Sntg1	8.84193e-179	0.685163	0.708	0.479	1.8538e-174	G3
Pdpn	2.0744e-177	0.598515	0.85	0.644	4.34918e-173	G3
Prelid2	6.75348e-177	1.28148	0.393	0.196	1.41593e-172	G3
Calb2	1.14302e-176	4.98178	0.067	0.004	2.39646e-172	G3
Map2k1	3.79681e-176	0.800387	0.551	0.328	7.9604e-172	G3
Osmr	4.18286e-176	0.694292	0.661	0.43	8.76978e-172	G3
H2-T23	1.3416e-174	0.496726	0.872	0.668	2.81279e-170	G3
C430002N11Rik	7.92421e-174	1.80783	0.207	0.067	1.66139e-169	G3
Iigp1	1.33299e-173	0.7854	0.9	0.808	2.79476e-169	G3
H2bc4	8.59012e-173	0.820853	0.603	0.374	1.801e-168	G3
Galnt18	5.03799e-172	1.8431	0.233	0.084	1.05627e-167	G3
Mmp19	6.67819e-172	0.866466	0.594	0.373	1.40015e-167	G3
Kitl	1.70934e-169	1.17032	0.454	0.248	3.58379e-165	G3
Lox	1.91828e-168	0.736686	0.75	0.518	4.02187e-164	G3
Hif1a	2.43488e-168	0.605612	0.752	0.524	5.10497e-164	G3
Peak1	5.07706e-168	1.00134	0.547	0.333	1.06446e-163	G3
Ptprn	5.097e-168	1.55204	0.228	0.081	1.06864e-163	G3
ENSMUSG00000121513	2.19237e-167	1.10772	0.53	0.325	4.59653e-163	G3
Mt2	9.11301e-167	1.08832	0.819	0.656	1.91063e-162	G3
Tmem45a	1.21913e-162	1.02658	0.488	0.282	2.55602e-158	G3
Tnfrsf23	5.11566e-162	1.31776	0.308	0.138	1.07255e-157	G3
Bmp1	6.6227e-162	0.643138	0.66	0.428	1.38852e-157	G3
Itga2	4.74984e-161	2.2715	0.141	0.035	9.95852e-157	G3
Arl4a	7.35119e-161	0.796602	0.545	0.334	1.54125e-156	G3
Serpina3n	1.28704e-160	0.459311	0.818	0.583	2.6984e-156	G3
Vim	3.43568e-159	0.452515	0.995	0.97	7.20325e-155	G3
Cyp1b1	4.12094e-159	0.653628	0.69	0.461	8.63996e-155	G3
Tns3	1.07755e-158	0.862341	0.553	0.34	2.2592e-154	G3
Lrrk2	2.03298e-158	1.40888	0.295	0.13	4.26235e-154	G3
Fth1	6.32834e-158	0.464055	0.999	0.999	1.3268e-153	G3
Fam110c	1.59476e-157	0.998913	0.394	0.202	3.34357e-153	G3
Raph1	1.8554e-157	0.909236	0.49	0.287	3.89003e-153	G3
Slamf8	1.90734e-157	1.34307	0.287	0.124	3.99892e-153	G3
Il1rl2	3.2023e-157	1.22899	0.343	0.165	6.71393e-153	G3
Bmpr2	1.54373e-156	0.702797	0.562	0.348	3.23659e-152	G3
Rpl12	4.07035e-156	0.375881	0.974	0.935	8.5339e-152	G3
Ccl24	1.15131e-155	2.03244	0.214	0.077	2.41385e-151	G3
Fzd1	1.51417e-155	0.80907	0.467	0.261	3.17462e-151	G3
Sh3kbp1	1.1389e-154	1.02417	0.395	0.204	2.38781e-150	G3
Rnf19b	4.96732e-154	0.707859	0.573	0.358	1.04145e-149	G3
Sgcd	5.14745e-154	1.22473	0.436	0.247	1.07921e-149	G3
Gbp4	1.55737e-153	0.973157	0.504	0.306	3.26518e-149	G3
Gsap	2.40188e-152	1.49576	0.214	0.078	5.03579e-148	G3
Ddit4	6.05278e-152	1.02661	0.433	0.239	1.26903e-147	G3
Cdh2	1.04059e-150	0.767082	0.506	0.292	2.18169e-146	G3
Epha4	1.4073e-150	1.28174	0.247	0.099	2.95054e-146	G3
Fam117b	8.97836e-150	1.23367	0.3	0.137	1.8824e-145	G3
Gpi1	9.90235e-150	0.52316	0.879	0.689	2.07613e-145	G3
Ext1	1.82518e-149	0.685817	0.797	0.585	3.82667e-145	G3
Kdm5b	7.02953e-149	0.694751	0.463	0.257	1.47381e-144	G3
Hdac9	4.92634e-148	2.67759	0.125	0.03	1.03286e-143	G3
Cacna2d1	4.49202e-146	0.842252	0.535	0.329	9.41797e-142	G3
Trem2	1.9166e-145	0.993514	0.336	0.162	4.01835e-141	G3
Srgap3	3.70554e-145	1.88169	0.164	0.05	7.76904e-141	G3
Steap4	3.79585e-145	0.593633	0.638	0.417	7.95838e-141	G3
Nfasc	4.75657e-144	1.49269	0.195	0.068	9.97263e-140	G3
Enpp2	6.40556e-144	0.670882	0.596	0.379	1.34299e-139	G3
Abca1	9.80486e-144	0.916532	0.314	0.146	2.05569e-139	G3
Hbegf	1.02081e-143	1.11073	0.348	0.176	2.14023e-139	G3
Ror1	6.1886e-143	0.741833	0.688	0.483	1.2975e-138	G3
Ddah1	1.16899e-142	1.4656	0.245	0.102	2.45091e-138	G3
Adgrd1	4.73991e-142	0.486913	0.845	0.647	9.9377e-138	G3
Btg2	7.57621e-142	0.573431	0.697	0.487	1.58843e-137	G3
Ccl2	1.24446e-141	0.568083	0.953	0.839	2.60912e-137	G3
Stat3	3.92616e-141	0.492195	0.774	0.56	8.23158e-137	G3
Slco3a1	1.12777e-140	0.815182	0.632	0.437	2.36448e-136	G3
Phyh	1.13567e-140	0.782285	0.393	0.209	2.38105e-136	G3
Ube2e2	1.3968e-140	0.679099	0.649	0.443	2.92854e-136	G3
Cd63	2.34768e-140	0.331318	0.97	0.915	4.92214e-136	G3
Gpr176	1.46174e-139	1.07366	0.317	0.152	3.06468e-135	G3
Car9	4.3706e-139	1.93177	0.177	0.06	9.1634e-135	G3
Hk2	5.01037e-139	0.567983	0.641	0.42	1.05047e-134	G3
Enah	8.80811e-139	1.10065	0.355	0.181	1.84671e-134	G3
Mgarp	9.27742e-139	1.38236	0.202	0.074	1.9451e-134	G3
Mthfd1l	1.66848e-138	1.17112	0.311	0.151	3.49813e-134	G3
Tnfaip2	3.14938e-138	0.477441	0.862	0.674	6.603e-134	G3
Lmcd1	3.71628e-138	2.08838	0.152	0.046	7.79156e-134	G3
Ell2	4.72695e-138	1.0482	0.359	0.186	9.91052e-134	G3
Gys1	6.01396e-138	1.2067	0.275	0.125	1.26089e-133	G3
Mmp3	2.58563e-137	1.16003	0.254	0.108	5.42103e-133	G3
Tcim	4.61539e-137	1.05765	0.338	0.172	9.67662e-133	G3
Tafa2	5.06701e-137	4.17369	0.059	0.005	1.06235e-132	G3
Smg6	3.36535e-136	0.739674	0.542	0.34	7.05578e-132	G3
Slit3	1.01118e-135	0.612814	0.928	0.8	2.12003e-131	G3
Slc16a2	1.2401e-135	0.652057	0.492	0.291	2.59999e-131	G3
Neat1	1.31404e-135	0.620519	0.601	0.394	2.75502e-131	G3
Klf4	2.21601e-135	0.444984	0.86	0.671	4.64608e-131	G3
Apbb1ip	3.71269e-135	0.553086	0.711	0.495	7.78403e-131	G3
Fosl1	4.24756e-134	0.931953	0.378	0.204	8.90544e-130	G3
Marcksl1	1.0323e-132	0.851025	0.385	0.209	2.16431e-128	G3
Nupr1	6.13106e-132	0.672593	0.92	0.809	1.28544e-127	G3
Bhlhe40	1.06053e-131	0.623009	0.629	0.429	2.2235e-127	G3
Tent5a	1.1381e-131	0.560735	0.593	0.378	2.38613e-127	G3
Ifi202b	2.38618e-131	0.44107	0.895	0.745	5.00286e-127	G3
Zfp281	7.90557e-131	0.962929	0.338	0.174	1.65748e-126	G3
Ncam1	3.20376e-130	1.2141	0.398	0.225	6.717e-126	G3
Il6	1.35608e-129	0.77682	0.566	0.369	2.84317e-125	G3
Tnn	3.39893e-129	1.99971	0.146	0.044	7.12619e-125	G3
Ptges	4.01422e-129	0.67719	0.503	0.311	8.41622e-125	G3
Arhgap28	9.73357e-128	0.724019	0.405	0.225	2.04074e-123	G3
Diaph2	2.00657e-127	0.669082	0.576	0.375	4.20697e-123	G3
Layn	2.16547e-127	0.826792	0.468	0.286	4.54013e-123	G3
Arid5b	7.29938e-127	0.493887	0.785	0.578	1.53039e-122	G3
F830016B08Rik	8.27716e-127	1.3971	0.289	0.14	1.73539e-122	G3
Lif	9.75617e-127	1.42007	0.194	0.074	2.04548e-122	G3
Loxl2	1.27148e-126	0.445641	0.796	0.592	2.66579e-122	G3
Jak2	2.12775e-126	0.638192	0.546	0.349	4.46103e-122	G3
Aqp1	2.14953e-126	1.07748	0.334	0.172	4.5067e-122	G3
Arhgdib	2.19628e-126	0.473659	0.642	0.416	4.60473e-122	G3
Cryab	2.51444e-125	0.701728	0.901	0.73	5.27178e-121	G3
P4ha1	6.5239e-125	0.446119	0.836	0.642	1.3678e-120	G3
Mcl1	3.72981e-124	0.465827	0.801	0.607	7.81992e-120	G3
Runx1	4.71734e-124	0.619971	0.597	0.393	9.89037e-120	G3
Zeb2	1.98299e-123	0.458262	0.796	0.581	4.15753e-119	G3
Pgm1	4.78618e-123	0.744228	0.463	0.283	1.00347e-118	G3
Nfil3	2.23268e-122	0.54307	0.541	0.342	4.68104e-118	G3
Magi2	2.09586e-121	0.955363	0.373	0.204	4.39419e-117	G3
Pde4b	9.76974e-121	0.758123	0.41	0.234	2.04832e-116	G3
Vegfc	2.39417e-120	0.850449	0.372	0.203	5.01962e-116	G3
Adgra2	2.41542e-120	0.759876	0.381	0.209	5.06416e-116	G3
Aldh1l2	2.76692e-120	1.8836	0.182	0.07	5.80113e-116	G3
Mt1	6.45061e-120	1.11495	0.93	0.867	1.35243e-115	G3
Ccnd2	1.81883e-119	0.75964	0.443	0.263	3.81336e-115	G3
Susd6	4.24182e-118	0.610517	0.513	0.321	8.89341e-114	G3
Eif4ebp1	5.2321e-118	0.564623	0.786	0.616	1.09696e-113	G3
Cadm4	1.65819e-117	0.661049	0.487	0.298	3.47656e-113	G3
Tcp11l2	1.88941e-117	0.989224	0.163	0.056	3.96133e-113	G3
Tnc	3.16936e-117	0.407045	0.431	0.239	6.64488e-113	G3
Rgs2	4.75349e-117	1.52561	0.226	0.1	9.96617e-113	G3
Phf21a	3.71908e-116	0.685799	0.489	0.307	7.79743e-112	G3
Ttc23l	1.88967e-115	2.09984	0.122	0.035	3.96189e-111	G3
Cpxm1	2.86472e-115	0.477349	0.622	0.414	6.00617e-111	G3
Atp2b1	4.50942e-115	0.482018	0.722	0.518	9.45445e-111	G3
Sdc1	4.77181e-115	0.833242	0.395	0.226	1.00046e-110	G3
Pcgf5	1.04135e-114	0.889313	0.379	0.218	2.1833e-110	G3
Ptgfr	1.22865e-114	1.55888	0.127	0.037	2.57599e-110	G3
Dock10	2.64155e-114	1.24532	0.248	0.114	5.53827e-110	G3
Ninj1	2.57717e-113	0.520988	0.606	0.414	5.4033e-109	G3
Frzb	4.31951e-113	2.26115	0.087	0.018	9.05628e-109	G3
Snai1	4.63425e-113	0.819393	0.374	0.211	9.71618e-109	G3
Il1rap	7.3734e-113	1.08876	0.292	0.148	1.54591e-108	G3
Spidr	8.75638e-113	0.80442	0.454	0.28	1.83586e-108	G3
Tnfrsf9	1.07463e-112	3.28353	0.066	0.01	2.25307e-108	G3
Gm16685	1.6401e-112	1.12559	0.228	0.101	3.43863e-108	G3
Sat1	9.24002e-112	0.668213	0.787	0.623	1.93726e-107	G3
Tnfaip3	5.21975e-111	0.490323	0.566	0.372	1.09437e-106	G3
Homer1	7.72668e-111	1.05464	0.324	0.174	1.61998e-106	G3
Gbp2	1.4098e-110	0.470552	0.83	0.663	2.95579e-106	G3
Nampt	2.07961e-110	0.564245	0.541	0.356	4.36011e-106	G3
Tgtp2	2.38409e-110	1.05621	0.266	0.131	4.99848e-106	G3
Pygl	3.33968e-110	0.648439	0.381	0.216	7.00197e-106	G3
Vcl	8.25862e-110	0.505909	0.728	0.527	1.7315e-105	G3
Tnfsf11	2.05444e-109	2.09201	0.116	0.034	4.30733e-105	G3
Ptprj	3.268e-109	0.724087	0.49	0.312	6.85169e-105	G3
Hk1	1.36472e-108	0.861367	0.307	0.161	2.86127e-104	G3
Arf4	1.59021e-108	0.403115	0.951	0.839	3.33403e-104	G3
Igtp	5.24811e-108	0.546938	0.746	0.582	1.10032e-103	G3
Klra5	6.24694e-108	3.01043	0.067	0.011	1.30973e-103	G3
Cda	6.38449e-108	1.93961	0.106	0.028	1.33857e-103	G3
P4ha2	9.47961e-108	0.553901	0.567	0.379	1.9875e-103	G3
Efhd2	1.31614e-107	0.605645	0.516	0.336	2.75942e-103	G3
Ifnar2	6.73868e-107	0.389818	0.805	0.63	1.41283e-102	G3
Serpina3g	1.02265e-105	0.901668	0.396	0.235	2.14409e-101	G3
Fosl2	1.6006e-105	0.51442	0.52	0.339	3.35582e-101	G3
Col5a3	3.24719e-105	0.386498	0.581	0.371	6.80806e-101	G3
Nedd4l	1.44393e-104	0.881325	0.391	0.233	3.02734e-100	G3
Atxn1	1.54813e-104	0.526501	0.577	0.39	3.24581e-100	G3
Gdnf	5.54831e-104	3.45912	0.053	0.006	1.16326e-99	G3
P4hb	6.95522e-104	0.298466	0.951	0.835	1.45823e-99	G3
Creb3l1	9.67802e-104	0.47318	0.707	0.513	2.02909e-99	G3
Fblim1	1.59353e-103	0.9254	0.27	0.135	3.341e-99	G3
Dnajb9	2.07583e-103	0.534595	0.452	0.283	4.35218e-99	G3
Msn	2.41022e-103	0.437319	0.741	0.556	5.05327e-99	G3
Hmga2	3.58927e-103	1.87172	0.13	0.043	7.52527e-99	G3
Soat1	4.16913e-103	0.743829	0.448	0.283	8.741e-99	G3
Bsg	5.79357e-103	0.509924	0.937	0.854	1.21468e-98	G3
Rasl11a	1.73058e-102	1.1184	0.481	0.322	3.62833e-98	G3
Ostf1	3.30652e-102	0.488813	0.679	0.501	6.93246e-98	G3
Sh3pxd2b	3.50275e-102	0.551931	0.457	0.284	7.34387e-98	G3
Selenbp1	4.5306e-102	0.98966	0.289	0.15	9.49885e-98	G3
Nr3c1	2.41302e-101	0.505927	0.544	0.367	5.05914e-97	G3
Mxi1	5.40681e-101	1.00956	0.269	0.138	1.13359e-96	G3
App	5.76332e-101	0.379315	0.874	0.705	1.20834e-96	G3
Nxn	6.37976e-101	0.538466	0.718	0.537	1.33758e-96	G3
Ccl7	7.04959e-101	0.495992	0.895	0.758	1.47802e-96	G3
Gas7	7.47846e-101	0.659804	0.414	0.248	1.56793e-96	G3
Eml1	7.83757e-101	0.741827	0.393	0.238	1.64323e-96	G3
Celf4	9.64793e-101	1.5153	0.133	0.045	2.02278e-96	G3
Gnptab	1.36154e-100	0.651529	0.45	0.284	2.8546e-96	G3
Olr1	1.66124e-100	1.61494	0.163	0.064	3.48295e-96	G3
Col5a1	2.26675e-100	0.357197	0.873	0.679	4.75246e-96	G3
Tbl1xr1	5.89702e-100	0.651465	0.401	0.242	1.23637e-95	G3
A530020G20Rik	6.43021e-100	1.50512	0.121	0.038	1.34816e-95	G3
Nr4a3	8.0656e-100	0.920917	0.368	0.218	1.69103e-95	G3
Rbpj	8.50717e-100	0.451754	0.57	0.394	1.78361e-95	G3
Gm4841	1.70731e-99	0.862395	0.583	0.432	3.57954e-95	G3
Tpm2	2.1655e-99	0.385548	0.835	0.643	4.54018e-95	G3
Ctnnb1	6.3545e-99	0.439759	0.7	0.515	1.33229e-94	G3
Tiparp	1.05087e-98	0.55384	0.633	0.453	2.20324e-94	G3
Rnd3	1.65322e-98	0.492962	0.601	0.421	3.46615e-94	G3
Rftn1	1.90592e-98	0.685333	0.459	0.297	3.99595e-94	G3
Zfp36l1	5.7314e-98	0.387101	0.89	0.748	1.20165e-93	G3
C130026I21Rik	6.31694e-98	0.917984	0.241	0.116	1.32441e-93	G3
Car12	7.29152e-98	2.85	0.066	0.012	1.52874e-93	G3
Il13ra1	9.55443e-98	0.603096	0.464	0.299	2.00318e-93	G3
Abcb1b	2.19161e-97	0.706364	0.503	0.335	4.59492e-93	G3
Glrx	3.46225e-97	0.994997	0.274	0.142	7.25895e-93	G3
Mbnl2	3.496e-97	0.378353	0.836	0.651	7.32971e-93	G3
Flt1	4.79019e-97	1.26984	0.207	0.094	1.00431e-92	G3
Filip1l	5.46261e-97	0.464699	0.579	0.4	1.14529e-92	G3
Hmox1	8.83755e-97	0.769545	0.351	0.202	1.85288e-92	G3
Steap1	1.12034e-96	0.639952	0.468	0.304	2.34891e-92	G3
Ak4	1.13563e-96	1.12652	0.216	0.101	2.38095e-92	G3
Akap13	5.63053e-96	0.489666	0.649	0.468	1.1805e-91	G3
Parp8	6.2985e-96	0.849238	0.384	0.233	1.32054e-91	G3
Zfp36	1.21317e-95	0.379516	0.817	0.637	2.54353e-91	G3
Fgfr2	1.46568e-95	0.667728	0.408	0.252	3.07293e-91	G3
H2-Eb1	1.77463e-95	0.324066	0.83	0.618	3.72069e-91	G3
Tpi1	5.15328e-95	0.354916	0.925	0.803	1.08044e-90	G3
Upp1	5.35161e-95	2.92758	0.066	0.013	1.12202e-90	G3
Synpo	5.64485e-95	0.743805	0.331	0.189	1.1835e-90	G3
Gm39529	7.90838e-95	3.64149	0.052	0.007	1.65807e-90	G3
Lrrc8c	2.83272e-94	0.913262	0.309	0.172	5.93907e-90	G3
Fcgr2b	3.75592e-94	2.55558	0.055	0.008	7.87467e-90	G3
Efnb2	5.83438e-94	0.758927	0.343	0.198	1.22324e-89	G3
Higd1a	5.86647e-94	0.548327	0.839	0.687	1.22996e-89	G3
Plat	2.23491e-93	0.446069	0.64	0.453	4.68571e-89	G3
Ccn3	5.0536e-93	0.563366	0.294	0.156	1.05954e-88	G3
Rnf150	5.96911e-93	0.84553	0.35	0.204	1.25148e-88	G3
Ptprk	6.2385e-93	1.12703	0.207	0.096	1.30796e-88	G3
Eml4	7.06685e-93	0.653564	0.483	0.319	1.48164e-88	G3
Dusp4	8.2395e-93	1.2896	0.27	0.146	1.72749e-88	G3
Kcnb1	1.05412e-92	0.738773	0.263	0.134	2.21007e-88	G3
Mtss1	1.05482e-92	0.727284	0.366	0.218	2.21154e-88	G3
Ier5	1.24474e-92	0.421189	0.66	0.479	2.60973e-88	G3
Elk3	1.51183e-92	0.666512	0.344	0.2	3.1697e-88	G3
Lars2	1.72057e-92	0.267249	0.557	0.376	3.60735e-88	G3
1700016P03Rik	2.09299e-92	1.02949	0.196	0.087	4.38817e-88	G3
Cep170	2.76407e-91	0.694204	0.398	0.246	5.79514e-87	G3
Dlg1	2.80117e-91	0.58444	0.573	0.409	5.87293e-87	G3
Flnb	1.35671e-90	0.370076	0.662	0.476	2.84448e-86	G3
Ppme1	1.53466e-90	0.600731	0.436	0.282	3.21758e-86	G3
Ubash3b	1.55478e-90	1.08755	0.258	0.136	3.25976e-86	G3
Or5m3b	3.62922e-90	0.89658	0.384	0.234	7.60902e-86	G3
Hivep2	1.11631e-89	0.526003	0.612	0.437	2.34045e-85	G3
Ifi203	1.62159e-89	0.476365	0.777	0.612	3.39982e-85	G3
Pabpc1	1.76531e-89	0.295181	0.948	0.827	3.70114e-85	G3
Prdx5	3.52435e-89	0.358499	0.914	0.804	7.38914e-85	G3
Gbp6	3.55325e-89	0.674146	0.518	0.362	7.44974e-85	G3
Nfe2l2	3.57035e-89	0.354742	0.752	0.582	7.4856e-85	G3
Jam2	3.70644e-89	0.629944	0.379	0.228	7.77093e-85	G3
Trabd2b	5.73904e-89	0.976188	0.28	0.151	1.20325e-84	G3
Zswim6	6.18822e-89	0.539401	0.501	0.33	1.29742e-84	G3
Cap2	6.21764e-89	0.680502	0.376	0.224	1.30359e-84	G3
Rbms3	6.64847e-88	0.434271	0.717	0.532	1.39392e-83	G3
Ifi44	1.02108e-87	0.684841	0.433	0.28	2.14079e-83	G3
Mapk10	3.54205e-87	2.14308	0.092	0.027	7.42627e-83	G3
Nfkb1	7.50121e-87	0.353747	0.72	0.532	1.5727e-82	G3
Sox5os4	8.13565e-87	1.49482	0.127	0.046	1.70572e-82	G3
Camk1d	9.19777e-87	0.281618	0.555	0.381	1.9284e-82	G3
Pdk1	1.89953e-86	0.947224	0.237	0.121	3.98255e-82	G3
Clu	4.63133e-86	0.535631	0.513	0.342	9.71004e-82	G3
Ctsl	5.23602e-86	0.263454	0.958	0.888	1.09778e-81	G3
Ngf	6.31874e-86	1.29605	0.15	0.061	1.32479e-81	G3
Fas	1.06863e-85	0.431042	0.62	0.454	2.2405e-81	G3
Dlc1	1.15356e-85	0.302474	0.633	0.441	2.41854e-81	G3
Casp1	1.19813e-85	0.830736	0.298	0.168	2.512e-81	G3
Fosb	3.17865e-85	0.320761	0.806	0.635	6.66435e-81	G3
Cfap69	3.60681e-85	1.13697	0.22	0.109	7.56203e-81	G3
Ptger3	4.41629e-85	0.755918	0.284	0.155	9.25919e-81	G3
Tnip1	5.42464e-85	0.469727	0.419	0.267	1.13733e-80	G3
H2-Aa	1.09649e-84	0.275237	0.782	0.575	2.2989e-80	G3
Chic2	1.63382e-84	0.357096	0.753	0.57	3.42546e-80	G3
Wdfy1	2.50524e-84	0.552879	0.448	0.294	5.25249e-80	G3
Atxn7l1	6.5188e-84	0.836056	0.318	0.185	1.36673e-79	G3
Malat1	7.8228e-84	0.476732	0.982	0.928	1.64013e-79	G3
Anxa6	9.27366e-84	0.41331	0.596	0.426	1.94432e-79	G3
Zfand5	1.05494e-83	0.356876	0.767	0.594	2.2118e-79	G3
Zbp1	1.57398e-83	0.316814	0.758	0.578	3.30002e-79	G3
Cux1	1.64921e-83	0.464188	0.572	0.407	3.45774e-79	G3
Fxyd5	2.25669e-83	0.348608	0.834	0.672	4.73138e-79	G3
Sqstm1	5.33462e-83	0.371042	0.716	0.54	1.11846e-78	G3
Arl5b	3.75187e-82	0.561767	0.494	0.339	7.86617e-78	G3
Bnc2	6.21262e-82	0.578965	0.506	0.345	1.30254e-77	G3
Cxcl16	9.52939e-82	0.332447	0.707	0.53	1.99793e-77	G3
Sdc3	1.11547e-81	1.01289	0.178	0.08	2.3387e-77	G3
Fndc3b	1.81198e-81	0.338039	0.757	0.571	3.79899e-77	G3
Itgav	4.14248e-81	0.387393	0.626	0.451	8.68513e-77	G3
Slfn2	7.02305e-81	0.502495	0.479	0.325	1.47245e-76	G3
Vcam1	7.10663e-81	0.333578	0.843	0.667	1.48998e-76	G3
Ripk2	7.98112e-81	0.675228	0.35	0.213	1.67332e-76	G3
Sgk1	9.42854e-81	0.712726	0.267	0.146	1.97679e-76	G3
Col5a2	1.05181e-80	0.254587	0.934	0.77	2.20522e-76	G3
Casp6	1.06354e-80	0.884188	0.248	0.132	2.22981e-76	G3
Tsc22d2	2.53079e-80	0.625162	0.397	0.252	5.30605e-76	G3
Ghr	6.36478e-80	0.644527	0.474	0.318	1.33444e-75	G3
Dip2c	1.2343e-79	0.54628	0.466	0.311	2.58784e-75	G3
Ociad2	1.33683e-79	0.68997	0.302	0.172	2.80279e-75	G3
Irgm1	2.72441e-79	0.451614	0.621	0.462	5.712e-75	G3
Clybl	4.30814e-79	0.678869	0.324	0.193	9.03244e-75	G3
Dock7	6.40829e-79	0.587735	0.412	0.268	1.34356e-74	G3
Gja1	6.99434e-79	0.817678	0.446	0.306	1.46643e-74	G3
Pfkfb3	8.20474e-79	1.15692	0.177	0.081	1.72021e-74	G3
Maged1	1.08147e-78	0.337696	0.774	0.602	2.26742e-74	G3
Adam9	1.10074e-78	0.481488	0.447	0.297	2.30782e-74	G3
Hivep3	1.93084e-78	0.916463	0.269	0.15	4.0482e-74	G3
Sidt2	2.4771e-78	0.531443	0.372	0.23	5.1935e-74	G3
Gabra3	4.28877e-78	0.58471	0.405	0.262	8.99184e-74	G3
Krt23	8.87122e-78	2.39049	0.066	0.015	1.85994e-73	G3
Aebp2	1.32294e-77	0.549653	0.442	0.295	2.77367e-73	G3
Atp1a3	3.41313e-77	1.70089	0.089	0.027	7.15598e-73	G3
Bdkrb1	6.28858e-77	1.79877	0.084	0.025	1.31846e-72	G3
Csnk1g1	1.26176e-76	0.631935	0.36	0.224	2.6454e-72	G3
Slc36a2	1.32908e-76	1.23433	0.116	0.042	2.78654e-72	G3
Gm56936	3.29024e-76	1.11051	0.184	0.088	6.89831e-72	G3
Tmem95	4.9058e-76	1.58825	0.105	0.037	1.02855e-71	G3
Dusp6	5.15196e-76	0.629111	0.397	0.26	1.08016e-71	G3
Map4	5.88325e-76	0.430308	0.585	0.421	1.23348e-71	G3
Tead1	7.72727e-76	0.394485	0.683	0.518	1.6201e-71	G3
Fstl3	1.43709e-75	0.840825	0.244	0.131	3.013e-71	G3
Kcnq5	1.46781e-75	1.25991	0.143	0.06	3.07741e-71	G3
Stc1	1.7103e-75	1.51716	0.124	0.048	3.58582e-71	G3
S1pr3	6.7995e-75	0.660886	0.308	0.179	1.42558e-70	G3
Ubn2	1.04951e-74	0.506978	0.458	0.309	2.2004e-70	G3
Klra17	1.29189e-74	3.31208	0.035	0.004	2.70858e-70	G3
Tes	1.76187e-74	0.987999	0.207	0.105	3.69394e-70	G3
Erc1	2.40513e-74	0.603616	0.463	0.319	5.0426e-70	G3
Sec31a	3.6464e-74	0.36366	0.626	0.463	7.64503e-70	G3
Zbtb7c	3.97267e-74	0.455426	0.378	0.236	8.3291e-70	G3
Rbms1	4.53865e-74	0.32274	0.88	0.721	9.51573e-70	G3
Tspan9	6.02901e-74	0.649278	0.302	0.178	1.26404e-69	G3
Arhgap6	7.70929e-74	0.534463	0.461	0.313	1.61633e-69	G3
Noct	8.87964e-74	0.616421	0.415	0.276	1.86171e-69	G3
Snd1	1.46092e-73	0.402585	0.643	0.474	3.06296e-69	G3
Gphn	2.56955e-73	0.388677	0.651	0.483	5.38731e-69	G3
Rgs7bp	3.79688e-73	1.94657	0.077	0.022	7.96053e-69	G3
C1s1	5.3017e-73	0.258374	0.86	0.718	1.11155e-68	G3
Gm33934	5.87316e-73	1.85754	0.094	0.031	1.23137e-68	G3
Twist1	8.39052e-73	0.426765	0.488	0.335	1.75916e-68	G3
Trib1	1.08695e-72	0.371218	0.553	0.399	2.27889e-68	G3
Mbd1	1.14496e-72	0.745695	0.38	0.249	2.40053e-68	G3
Npl	1.43652e-72	0.736484	0.306	0.181	3.0118e-68	G3
Utrn	1.78705e-72	0.444461	0.566	0.414	3.74674e-68	G3
Pbx1	1.91284e-72	0.324377	0.777	0.608	4.01046e-68	G3
Ammecr1	2.48179e-72	0.625035	0.402	0.264	5.20332e-68	G3
Dubr	3.75883e-72	0.931434	0.188	0.092	7.88076e-68	G3
Cdk6	3.81497e-72	0.401158	0.503	0.345	7.99848e-68	G3
Tnfaip8	9.03181e-72	0.430447	0.535	0.379	1.89361e-67	G3
Ifi204	9.45782e-72	0.263021	0.787	0.621	1.98293e-67	G3
Alkbh5	2.48206e-71	0.448646	0.504	0.352	5.2039e-67	G3
Plaur	3.65824e-71	0.362928	0.614	0.448	7.66986e-67	G3
H2-T22	5.21416e-71	0.29665	0.796	0.613	1.0932e-66	G3
Mdm2	6.44576e-71	0.71262	0.364	0.236	1.35142e-66	G3
Slc25a37	7.60326e-71	0.625276	0.227	0.12	1.5941e-66	G3
Sec63	1.11799e-70	0.301631	0.617	0.452	2.34398e-66	G3
Pid1	1.15216e-70	0.614708	0.331	0.202	2.41563e-66	G3
Npepps	2.18158e-70	0.369437	0.478	0.324	4.57391e-66	G3
Septin9	3.59731e-70	0.313915	0.502	0.35	7.54211e-66	G3
Eeig2	3.8681e-70	0.406875	0.477	0.329	8.10986e-66	G3
Acvr1b	3.90478e-70	0.680415	0.239	0.131	8.18675e-66	G3
Usp53	4.54507e-70	0.607871	0.405	0.27	9.52918e-66	G3
Azin2	5.00876e-70	1.23239	0.12	0.047	1.05014e-65	G3
Lpgat1	6.39774e-70	0.443072	0.454	0.314	1.34135e-65	G3
Paip2	8.32424e-70	0.309482	0.701	0.542	1.74526e-65	G3
H2-DMa	9.12752e-70	0.461953	0.434	0.29	1.91368e-65	G3
Gtf2e2	1.34683e-69	0.561456	0.459	0.32	2.82375e-65	G3
Gm12648	1.89943e-69	2.28916	0.065	0.017	3.98235e-65	G3
Tmeff2	2.27999e-69	0.533936	0.566	0.417	4.78022e-65	G3
Frmd6	2.71201e-69	0.372368	0.515	0.361	5.68601e-65	G3
Sorbs2os	3.40082e-69	2.90442	0.039	0.005	7.13016e-65	G3
Hdlbp	3.85213e-69	0.261188	0.901	0.746	8.07638e-65	G3
Glipr2	4.74484e-69	0.318667	0.54	0.377	9.94803e-65	G3
Ttc39b	4.97582e-69	0.714513	0.319	0.198	1.04323e-64	G3
Phldb2	8.41954e-69	0.558432	0.51	0.365	1.76524e-64	G3
Cdkn2b	9.3897e-69	0.945556	0.188	0.094	1.96864e-64	G3
Mcfd2	1.04188e-68	0.365317	0.569	0.417	2.18441e-64	G3
Zmiz1	1.08785e-68	0.440851	0.5	0.354	2.28079e-64	G3
Fermt2	1.20187e-68	0.406592	0.766	0.612	2.51985e-64	G3
Dab2	1.27548e-68	0.365549	0.556	0.391	2.67416e-64	G3
ENSMUSG00000121501	1.62458e-68	1.44059	0.112	0.043	3.4061e-64	G3
Ugp2	2.12094e-68	0.346683	0.653	0.494	4.44675e-64	G3
Gipr	2.31957e-68	5.19949	0.024	0.001	4.86321e-64	G3
Ahr	2.92727e-68	0.967286	0.169	0.081	6.13731e-64	G3
Ly96	3.21654e-68	0.40552	0.388	0.251	6.74379e-64	G3
Ikbip	3.31755e-68	0.29562	0.631	0.461	6.95557e-64	G3
Dock4	3.42948e-68	1.01777	0.217	0.117	7.19025e-64	G3
Hspb2	6.61059e-68	0.350924	0.443	0.293	1.38598e-63	G3
Prickle2	8.61851e-68	0.735881	0.266	0.154	1.80696e-63	G3
Lrrc4c	9.68615e-68	1.40816	0.136	0.059	2.0308e-63	G3
Fbln2	1.06934e-67	0.347567	0.9	0.749	2.24197e-63	G3
Tmem51	1.53017e-67	0.777336	0.178	0.087	3.20816e-63	G3
Fam114a1	1.58516e-67	0.319853	0.597	0.437	3.32345e-63	G3
Rgs17	1.94282e-67	1.18376	0.106	0.04	4.07332e-63	G3
Sting1	2.02792e-67	0.430886	0.463	0.322	4.25174e-63	G3
Mical2	2.90393e-67	0.427782	0.499	0.351	6.08839e-63	G3
Tanc2	3.14383e-67	0.606835	0.282	0.164	6.59135e-63	G3
H2-Q10	3.32691e-67	1.7326	0.077	0.023	6.9752e-63	G3
C2	4.28546e-67	0.29545	0.536	0.377	8.98489e-63	G3
Prr16	6.8375e-67	1.08968	0.17	0.082	1.43355e-62	G3
Wipi1	7.23502e-67	0.396608	0.424	0.281	1.5169e-62	G3
Fndc3a	7.56523e-67	0.370434	0.559	0.405	1.58613e-62	G3
Tmem38b	8.76672e-67	0.675091	0.218	0.117	1.83803e-62	G3
Gm56906	9.01636e-67	0.49064	0.476	0.33	1.89037e-62	G3
Gbp3	9.54929e-67	0.384234	0.579	0.428	2.0021e-62	G3
Cstb	9.92589e-67	0.250262	0.942	0.833	2.08106e-62	G3
Bin1	1.10892e-66	0.408893	0.442	0.3	2.32496e-62	G3
Htr1b	2.48481e-66	3.01779	0.032	0.004	5.20964e-62	G3
Cdk17	6.02917e-66	0.778513	0.274	0.162	1.26408e-61	G3
9530026P05Rik	8.34605e-66	1.15585	0.198	0.105	1.74983e-61	G3
Hpse	1.48035e-65	0.858446	0.183	0.092	3.10371e-61	G3
Fbxl20	1.51963e-65	1.01357	0.136	0.059	3.18606e-61	G3
Dkk3	1.95519e-65	0.522955	0.328	0.205	4.09925e-61	G3
Stac2	2.9892e-65	0.86446	0.177	0.088	6.26715e-61	G3
Trim8	3.12379e-65	0.459202	0.384	0.252	6.54935e-61	G3
Epas1	4.57932e-65	0.634192	0.251	0.142	9.60099e-61	G3
Rapgef2	5.83902e-65	0.517973	0.431	0.295	1.22421e-60	G3
Egfr	6.51314e-65	0.384144	0.602	0.447	1.36554e-60	G3
Nppc	7.33376e-65	1.35167	0.105	0.04	1.5376e-60	G3
Ptk2	8.60153e-65	0.438976	0.46	0.32	1.8034e-60	G3
Gbp8	1.32288e-64	0.491039	0.42	0.286	2.77355e-60	G3
Cacnb2	2.04434e-64	0.699075	0.247	0.141	4.28616e-60	G3
Rabgap1l	2.12025e-64	0.514887	0.371	0.243	4.44532e-60	G3
Lncpint	3.81793e-64	0.560211	0.337	0.215	8.00467e-60	G3
Palld	3.8323e-64	0.365484	0.639	0.48	8.0348e-60	G3
Cdh11	4.4492e-64	0.430531	0.59	0.439	9.32819e-60	G3
Dse	6.24193e-64	0.381571	0.413	0.279	1.30868e-59	G3
Lhfp	6.56604e-64	0.370128	0.818	0.664	1.37664e-59	G3
Ppp3ca	7.44275e-64	0.329722	0.721	0.564	1.56045e-59	G3
Serinc3	7.60536e-64	0.270695	0.461	0.318	1.59454e-59	G3
Adm	1.03893e-63	0.252072	0.332	0.204	2.17823e-59	G3
Id2	1.0656e-63	0.475405	0.434	0.3	2.23414e-59	G3
Dnajc1	1.15433e-63	0.281826	0.731	0.569	2.42017e-59	G3
Gm26532	1.17298e-63	0.748422	0.17	0.084	2.45926e-59	G3
Adm2	1.60183e-63	2.67066	0.044	0.008	3.3584e-59	G3
1600014C23Rik	2.58454e-63	2.83415	0.041	0.007	5.41874e-59	G3
Etv1	2.60218e-63	1.19063	0.1	0.037	5.45573e-59	G3
Tnfaip6	3.20876e-63	0.371533	0.666	0.514	6.72749e-59	G3
H13	3.84477e-63	0.251256	0.673	0.514	8.06094e-59	G3
Btg3	8.76182e-63	0.344104	0.603	0.444	1.837e-58	G3
Rere	8.86348e-63	0.415599	0.556	0.41	1.85832e-58	G3
Zfpm2	1.1851e-62	0.292835	0.762	0.598	2.48469e-58	G3
Sik1	1.32897e-62	0.489483	0.348	0.226	2.78632e-58	G3
Rnf149	1.44536e-62	0.95835	0.179	0.091	3.03034e-58	G3
Cotl1	1.53031e-62	0.346024	0.494	0.347	3.20844e-58	G3
Msi2	2.54151e-62	0.491587	0.322	0.202	5.32852e-58	G3
Abhd18	2.93885e-62	1.54993	0.082	0.028	6.16158e-58	G3
Irf2bp2	3.09624e-62	0.388817	0.459	0.32	6.49158e-58	G3
Pvr	3.20319e-62	0.661029	0.246	0.143	6.71581e-58	G3
Rhbdd2	3.82584e-62	0.85551	0.268	0.162	8.02125e-58	G3
Ascc3	5.55219e-62	0.356228	0.616	0.462	1.16407e-57	G3
Meis1	6.56522e-62	0.459259	0.47	0.334	1.37646e-57	G3
Stbd1	6.76286e-62	0.736099	0.238	0.137	1.4179e-57	G3
Wdr19	7.46319e-62	1.19467	0.12	0.051	1.56473e-57	G3
Ptpn13	7.78311e-62	0.386357	0.463	0.322	1.63181e-57	G3
Pafah1b3	1.18931e-61	0.563932	0.46	0.329	2.49351e-57	G3
Phlda1	1.32714e-61	0.315892	0.645	0.488	2.78248e-57	G3
Sphk1	1.73555e-61	0.884333	0.167	0.083	3.63875e-57	G3
Calu	1.80053e-61	0.255278	0.813	0.662	3.77499e-57	G3
Zc3h12a	2.01332e-61	0.514032	0.281	0.17	4.22112e-57	G3
Clcn5	2.19778e-61	0.56926	0.314	0.198	4.60787e-57	G3
Ppp3cc	2.22843e-61	1.1962	0.191	0.102	4.67212e-57	G3
Ldlrad4	2.74008e-61	0.423693	0.604	0.457	5.74485e-57	G3
Kdm7a	6.32508e-61	0.688683	0.207	0.113	1.32612e-56	G3
Fam114a2	7.11166e-61	0.447974	0.402	0.273	1.49103e-56	G3
Flnc	7.55023e-61	0.371185	0.456	0.32	1.58298e-56	G3
Agbl3	8.95324e-61	0.674061	0.278	0.168	1.87714e-56	G3
Mvp	1.00252e-60	0.274522	0.455	0.315	2.10189e-56	G3
Cltc	1.16169e-60	0.276223	0.677	0.521	2.43561e-56	G3
Impdh1	1.16734e-60	0.696334	0.216	0.119	2.44744e-56	G3
Ndrg2	1.16993e-60	0.485878	0.257	0.15	2.45288e-56	G3
Gm43948	1.39899e-60	1.55329	0.117	0.05	2.93311e-56	G3
Copa	1.5291e-60	0.282741	0.621	0.46	3.20591e-56	G3
Plscr1	2.58375e-60	0.467435	0.434	0.302	5.4171e-56	G3
Klf6	3.35474e-60	0.333585	0.764	0.607	7.03354e-56	G3
Uhrf1bp1l	3.84039e-60	0.446832	0.392	0.267	8.05177e-56	G3
Gm20400	4.05171e-60	1.48657	0.107	0.043	8.49481e-56	G3
Csnk1a1	5.07572e-60	0.254154	0.883	0.728	1.06418e-55	G3
Wdfy2	5.35042e-60	0.502816	0.263	0.156	1.12177e-55	G3
Slc17a9	8.03154e-60	1.43292	0.077	0.025	1.68389e-55	G3
Adamts14	8.33572e-60	0.975379	0.154	0.075	1.74767e-55	G3
Ptpn2	8.81515e-60	0.425234	0.467	0.33	1.84818e-55	G3
Lgals3bp	1.58635e-59	0.256802	0.813	0.659	3.32595e-55	G3
Sppl2a	1.60351e-59	0.280609	0.623	0.467	3.36192e-55	G3
Dok5	2.64676e-59	1.45258	0.099	0.039	5.54919e-55	G3
Rbfox2	3.0463e-59	0.277814	0.626	0.464	6.38688e-55	G3
Niban2	1.29916e-58	0.44385	0.349	0.227	2.72381e-54	G3
Syne1	1.76395e-58	0.308934	0.557	0.409	3.6983e-54	G3
Fer	1.8451e-58	0.519874	0.463	0.332	3.86843e-54	G3
Fmn1	2.054e-58	0.626703	0.321	0.209	4.30642e-54	G3
Antxr1	2.70643e-58	0.417591	0.368	0.241	5.6743e-54	G3
Cd55	3.47644e-58	0.292244	0.652	0.5	7.28871e-54	G3
Mctp2	3.54257e-58	1.35471	0.088	0.032	7.42735e-54	G3
Gm26802	7.67233e-58	0.790315	0.184	0.097	1.60858e-53	G3
Zswim4	9.28153e-58	0.735891	0.21	0.118	1.94597e-53	G3
Gapdh	1.00905e-57	0.356822	0.978	0.918	2.11557e-53	G3
Gfpt1	1.08126e-57	0.305532	0.479	0.341	2.26697e-53	G3
Camk2d	1.15692e-57	0.396148	0.514	0.376	2.4256e-53	G3
Mndal	1.2866e-57	0.320729	0.756	0.605	2.69748e-53	G3
Ppm1h	1.51455e-57	0.54931	0.297	0.186	3.1754e-53	G3
Spred2	2.37066e-57	0.4582	0.324	0.21	4.97032e-53	G3
Riok3	3.33881e-57	0.292858	0.606	0.455	7.00014e-53	G3
Kdm5a	3.37486e-57	0.395571	0.391	0.266	7.07574e-53	G3
Prkcd	4.97411e-57	0.560409	0.265	0.161	1.04287e-52	G3
Icam1	5.07749e-57	0.329641	0.482	0.348	1.06455e-52	G3
Auh	1.68695e-56	0.449603	0.339	0.222	3.53685e-52	G3
Pld3	1.78323e-56	0.415747	0.31	0.196	3.73872e-52	G3
Cdkn2a	2.09438e-56	0.840924	0.237	0.141	4.39107e-52	G3
Marchf3	2.48879e-56	0.504513	0.388	0.262	5.21799e-52	G3
Anxa2	2.67718e-56	0.267617	0.962	0.87	5.61297e-52	G3
Nfat5	3.94119e-56	0.311852	0.505	0.362	8.26311e-52	G3
Baiap2	7.52093e-56	0.399689	0.416	0.292	1.57684e-51	G3
Golga4	9.20426e-56	0.300426	0.364	0.242	1.92976e-51	G3
Ndel1	1.08027e-55	0.370139	0.462	0.332	2.26489e-51	G3
Avl9	1.2962e-55	0.577062	0.265	0.162	2.71761e-51	G3
Procr	1.35984e-55	0.282636	0.241	0.139	2.85104e-51	G3
Crem	1.41573e-55	0.576558	0.261	0.159	2.96821e-51	G3
Samd4	1.60104e-55	0.418598	0.441	0.31	3.35675e-51	G3
Copb2	1.84252e-55	0.269715	0.707	0.548	3.86303e-51	G3
Mbd5	2.34301e-55	0.520521	0.385	0.263	4.91235e-51	G3
2210408F21Rik	2.38266e-55	0.542824	0.212	0.119	4.99549e-51	G3
Tigd2	3.53354e-55	0.702903	0.253	0.153	7.40843e-51	G3
Tnfrsf12a	4.14238e-55	0.312168	0.647	0.501	8.68492e-51	G3
Gls	4.86176e-55	0.284995	0.565	0.42	1.01932e-50	G3
Galr2	5.19215e-55	3.93311	0.023	0.002	1.08859e-50	G3
Tap2	5.58336e-55	0.31332	0.503	0.367	1.17061e-50	G3
Hbp1	6.54871e-55	0.494351	0.259	0.157	1.373e-50	G3
Sp140	1.03183e-54	0.262518	0.493	0.354	2.16333e-50	G3
Ltbp2	1.09421e-54	1.28036	0.118	0.053	2.29411e-50	G3
Ccnyl1	1.2954e-54	0.625835	0.289	0.184	2.71593e-50	G3
Brinp1	1.4806e-54	3.03584	0.032	0.005	3.10423e-50	G3
Znrf1	1.6817e-54	0.488177	0.342	0.227	3.52586e-50	G3
Nus1	1.79337e-54	0.392427	0.43	0.306	3.75999e-50	G3
Srgap1	2.37875e-54	0.490836	0.305	0.192	4.98728e-50	G3
Gm15283	2.47447e-54	1.09408	0.173	0.092	5.18797e-50	G3
Rbm24	3.88181e-54	1.09057	0.115	0.05	8.13861e-50	G3
Slc41a2	4.82792e-54	0.785192	0.189	0.104	1.01222e-49	G3
Mettl9	5.28607e-54	0.302923	0.64	0.487	1.10828e-49	G3
Akt3	5.58801e-54	0.488921	0.394	0.276	1.17158e-49	G3
Taok1	6.1685e-54	0.289949	0.489	0.353	1.29329e-49	G3
Sdk1	7.97848e-54	0.463949	0.4	0.274	1.67277e-49	G3
Akap9	8.3004e-54	0.298545	0.489	0.355	1.74026e-49	G3
Lrrc4	1.18079e-53	0.840252	0.278	0.176	2.47564e-49	G3
Ralgapa2	1.91431e-53	0.739302	0.186	0.102	4.01355e-49	G3
Pcdh15	2.03936e-53	1.37648	0.117	0.052	4.27572e-49	G3
Usp34	2.25805e-53	0.280913	0.619	0.471	4.73423e-49	G3
Creb3l2	2.61721e-53	0.422553	0.441	0.315	5.48723e-49	G3
Casp4	3.71195e-53	0.299473	0.488	0.351	7.78248e-49	G3
Gm14636	5.01005e-53	1.05245	0.137	0.066	1.05041e-48	G3
Nr6a1	7.7714e-53	0.577202	0.247	0.149	1.62935e-48	G3
Car4	8.96666e-53	2.22534	0.067	0.022	1.87995e-48	G3
Scp2	9.59725e-53	0.335709	0.606	0.466	2.01216e-48	G3
Gm34455	9.89564e-53	1.21432	0.091	0.036	2.07472e-48	G3
Cryaa	1.03469e-52	1.07552	0.167	0.088	2.16933e-48	G3
Arhgap32	1.18923e-52	0.55648	0.33	0.22	2.49333e-48	G3
Trip12	1.41908e-52	0.263184	0.569	0.428	2.97524e-48	G3
Sec24d	1.64508e-52	0.274815	0.597	0.448	3.44908e-48	G3
Atp7a	1.78346e-52	0.644639	0.23	0.137	3.73921e-48	G3
Rab31	3.00825e-52	0.592463	0.275	0.174	6.30709e-48	G3
H2-DMb1	3.13773e-52	0.28995	0.492	0.354	6.57857e-48	G3
Etv6	4.2438e-52	0.504403	0.405	0.283	8.89755e-48	G3
Tpm4	4.52948e-52	0.251363	0.805	0.644	9.49651e-48	G3
Ep400	4.54673e-52	0.387172	0.469	0.341	9.53267e-48	G3
Atp6v1h	4.64634e-52	0.411462	0.363	0.247	9.74152e-48	G3
Il1r2	6.70316e-52	0.533125	0.3	0.192	1.40538e-47	G3
Cdr2l	1.10587e-51	0.402526	0.358	0.241	2.31856e-47	G3
Ctnnd2	1.26085e-51	2.71459	0.037	0.007	2.64351e-47	G3
6820431F20Rik	1.6747e-51	0.320667	0.442	0.316	3.51118e-47	G3
Mdga2	1.8413e-51	2.75728	0.03	0.004	3.86047e-47	G3
Itpripl2	1.91159e-51	0.343707	0.38	0.261	4.00785e-47	G3
Arap2	4.3394e-51	0.587352	0.268	0.168	9.09798e-47	G3
Rab33a	4.43124e-51	1.54634	0.083	0.032	9.29054e-47	G3
Auts2	4.43246e-51	0.509314	0.354	0.239	9.29309e-47	G3
Rest	5.23577e-51	0.376407	0.399	0.28	1.09773e-46	G3
Man2b1	6.08195e-51	0.266438	0.496	0.361	1.27514e-46	G3
Glis3	6.82207e-51	0.531171	0.289	0.182	1.43031e-46	G3
Acox1	1.01643e-50	0.284769	0.347	0.232	2.13104e-46	G3
Bach2	1.17766e-50	0.861744	0.162	0.086	2.46908e-46	G3
Arl4c	1.21475e-50	1.26934	0.089	0.035	2.54686e-46	G3
Bend5	1.43746e-50	1.36487	0.067	0.023	3.01378e-46	G3
Wbp1l	2.727e-50	0.367764	0.312	0.204	5.71742e-46	G3
Pmepa1	2.75521e-50	0.256476	0.736	0.586	5.77658e-46	G3
Jmjd6	2.91365e-50	0.419649	0.37	0.256	6.10875e-46	G3
Endog	3.42413e-50	0.481586	0.21	0.122	7.17902e-46	G3
Pde7b	4.0981e-50	1.10889	0.097	0.041	8.59208e-46	G3
Pkdcc	4.09817e-50	0.252538	0.549	0.41	8.59223e-46	G3
Ptger2	4.33556e-50	1.50796	0.08	0.03	9.08994e-46	G3
Sbno2	5.48057e-50	0.346791	0.33	0.22	1.14906e-45	G3
A730049H05Rik	6.46835e-50	1.19944	0.127	0.062	1.35615e-45	G3
Ak1	7.04257e-50	0.301517	0.353	0.236	1.47655e-45	G3
Stk24	7.17856e-50	0.386098	0.383	0.268	1.50506e-45	G3
Fbxl5	1.14535e-49	0.539494	0.278	0.181	2.40135e-45	G3
Slc7a8	1.98102e-49	0.907306	0.119	0.055	4.15341e-45	G3
Stat1	2.07233e-49	0.298305	0.805	0.684	4.34485e-45	G3
Sptan1	2.38048e-49	0.289306	0.55	0.417	4.99091e-45	G3
Mtpn	2.55977e-49	0.273925	0.625	0.481	5.3668e-45	G3
Socs5	3.41573e-49	0.428176	0.365	0.253	7.16142e-45	G3
Smad3	3.65036e-49	0.346491	0.358	0.243	7.65334e-45	G3
Mir155hg	4.38716e-49	0.620257	0.214	0.126	9.19811e-45	G3
Slc2a3	7.60391e-49	1.12885	0.096	0.041	1.59424e-44	G3
Ash1l	8.1245e-49	0.289932	0.502	0.368	1.70338e-44	G3
Clic5	1.03854e-48	0.76672	0.256	0.162	2.17739e-44	G3
Irf2bpl	1.38479e-48	0.325451	0.405	0.289	2.90336e-44	G3
Galnt1	1.6643e-48	0.316495	0.572	0.442	3.48936e-44	G3
Gm26911	1.74012e-48	1.67807	0.068	0.024	3.64834e-44	G3
Peli1	1.95437e-48	0.439031	0.434	0.315	4.09753e-44	G3
Tmem87b	2.61642e-48	0.35171	0.292	0.188	5.48558e-44	G3
Vamp5	2.69013e-48	0.305584	0.518	0.389	5.64014e-44	G3
Trim30a	2.78736e-48	0.295527	0.475	0.349	5.84397e-44	G3
Plac8	2.93235e-48	0.280317	0.891	0.831	6.14798e-44	G3
Il1a	3.27136e-48	2.65951	0.029	0.004	6.85873e-44	G3
Rap1gds1	3.60129e-48	0.416162	0.357	0.246	7.55046e-44	G3
Isg20	3.60282e-48	0.407039	0.391	0.275	7.55368e-44	G3
Chsy3	4.17146e-48	0.753396	0.211	0.124	8.74589e-44	G3
Fyttd1	4.72749e-48	0.303866	0.464	0.34	9.91165e-44	G3
Pgf	6.11537e-48	2.27839	0.09	0.038	1.28215e-43	G3
Slc39a10	8.69694e-48	0.500333	0.31	0.207	1.8234e-43	G3
Tmem39a	9.56071e-48	0.30903	0.386	0.27	2.0045e-43	G3
Hacd2	9.84232e-48	0.331883	0.469	0.346	2.06354e-43	G3
Spire1	1.08407e-47	0.633596	0.222	0.135	2.27286e-43	G3
Zfp618	1.18639e-47	0.967283	0.116	0.054	2.48738e-43	G3
Fbxo33	1.69798e-47	0.679493	0.301	0.202	3.55999e-43	G3
Marchf7	2.10033e-47	0.423766	0.376	0.262	4.40356e-43	G3
Hmgcl	2.16977e-47	0.337661	0.385	0.27	4.54914e-43	G3
Acp5	2.64106e-47	0.544847	0.314	0.212	5.53725e-43	G3
Arhgap26	2.88718e-47	0.991326	0.164	0.09	6.05325e-43	G3
Rps27rt	3.05036e-47	0.393831	0.305	0.203	6.39538e-43	G3
Plekha5	3.98918e-47	0.527657	0.267	0.17	8.36372e-43	G3
Spg21	7.46157e-47	0.280537	0.438	0.318	1.56439e-42	G3
Esd	8.28614e-47	0.29115	0.801	0.669	1.73727e-42	G3
Fmr1	8.87386e-47	0.397915	0.52	0.393	1.86049e-42	G3
Adcy5	9.25711e-47	1.1576	0.074	0.028	1.94085e-42	G3
Zfp532	1.3855e-46	0.554475	0.224	0.136	2.90484e-42	G3
Fmnl2	1.52633e-46	0.458304	0.304	0.198	3.20009e-42	G3
Aak1	1.66058e-46	0.304913	0.397	0.28	3.48158e-42	G3
Tra2a	2.1205e-46	0.30629	0.498	0.371	4.44585e-42	G3
Sema3f	2.48359e-46	0.530173	0.187	0.107	5.2071e-42	G3
Cpz	3.62633e-46	0.53216	0.247	0.155	7.60296e-42	G3
Fat1	3.6966e-46	0.468124	0.311	0.209	7.75029e-42	G3
Ifnar1	3.72139e-46	0.325728	0.298	0.195	7.80226e-42	G3
Gbp9	5.20158e-46	0.536571	0.253	0.161	1.09056e-41	G3
Marchf8	5.52224e-46	0.374716	0.299	0.196	1.15779e-41	G3
Star	5.92892e-46	1.43325	0.082	0.033	1.24306e-41	G3
Lmbr1	6.9503e-46	0.49368	0.285	0.187	1.4572e-41	G3
Col18a1	9.07865e-46	0.388955	0.464	0.345	1.90343e-41	G3
Scfd2	9.60126e-46	0.609983	0.262	0.169	2.013e-41	G3
Slc35a2	1.05647e-45	0.528208	0.273	0.177	2.215e-41	G3
Nufip2	1.06888e-45	0.268502	0.533	0.402	2.24101e-41	G3
Gbp5	1.44062e-45	0.386462	0.351	0.244	3.02041e-41	G3
Lix1l	1.71171e-45	0.255635	0.431	0.311	3.58878e-41	G3
Nf1	1.73554e-45	0.348208	0.423	0.304	3.63873e-41	G3
Nxph1	3.45417e-45	1.37844	0.106	0.049	7.24202e-41	G3
Igf1r	4.14718e-45	0.307451	0.401	0.286	8.69497e-41	G3
Cox4i2	4.36695e-45	1.20312	0.09	0.039	9.15574e-41	G3
Folh1	5.82141e-45	1.20939	0.086	0.036	1.22052e-40	G3
Ssbp2	5.85064e-45	0.35403	0.415	0.299	1.22665e-40	G3
Heatr5a	6.75478e-45	0.384975	0.352	0.246	1.41621e-40	G3
Dbn1	7.439e-45	0.250329	0.456	0.33	1.55966e-40	G3
Lgals3	8.45462e-45	0.336466	0.694	0.545	1.7726e-40	G3
4930447F24Rik	1.05103e-44	1.78908	0.052	0.016	2.20359e-40	G3
Epb41l4a	1.07727e-44	0.601007	0.18	0.102	2.2586e-40	G3
Atxn2	1.21286e-44	0.355789	0.355	0.248	2.54288e-40	G3
Sugct	1.28219e-44	0.755854	0.206	0.123	2.68824e-40	G3
Farp1	1.53755e-44	0.368329	0.404	0.29	3.22362e-40	G3
Cdyl2	2.03367e-44	1.12383	0.083	0.034	4.26379e-40	G3
Sec23a	2.57258e-44	0.303969	0.396	0.283	5.39367e-40	G3
Pacs1	2.59412e-44	0.668368	0.188	0.109	5.43883e-40	G3
Cap1	2.72307e-44	0.26893	0.427	0.313	5.70918e-40	G3
Pdp1	3.42894e-44	0.713123	0.147	0.078	7.18912e-40	G3
Ctif	4.38697e-44	0.541561	0.227	0.141	9.19773e-40	G3
Rbbp8	4.46309e-44	0.4741	0.424	0.313	9.35731e-40	G3
Prrc1	5.56733e-44	0.258049	0.466	0.343	1.16725e-39	G3
Btbd9	6.30889e-44	0.29311	0.508	0.385	1.32272e-39	G3
Gabre	6.60747e-44	0.940677	0.106	0.05	1.38532e-39	G3
Birc3	7.08393e-44	0.351938	0.302	0.202	1.48522e-39	G3
Mapkbp1	8.75771e-44	0.688582	0.148	0.079	1.83614e-39	G3
Atrnl1	1.0782e-43	0.332417	0.357	0.247	2.26056e-39	G3
Cd274	1.2012e-43	0.655855	0.239	0.151	2.51844e-39	G3
Cttnbp2nl	1.98777e-43	0.532299	0.215	0.132	4.16756e-39	G3
Rbms2	2.24568e-43	0.301288	0.481	0.366	4.7083e-39	G3
Tsix	2.38693e-43	1.07635	0.077	0.031	5.00443e-39	G3
Tgfbr1	2.42355e-43	0.418563	0.333	0.231	5.08121e-39	G3
Herc6	2.61757e-43	0.402324	0.351	0.245	5.488e-39	G3
Csnk1g3	3.03379e-43	0.32854	0.363	0.255	6.36063e-39	G3
Zcchc7	3.63922e-43	0.26481	0.475	0.356	7.62999e-39	G3
Fbxl17	4.25072e-43	0.34734	0.474	0.354	8.91206e-39	G3
Eloa	5.28329e-43	0.395158	0.306	0.207	1.10769e-38	G3
Kdm2a	5.68758e-43	0.261773	0.405	0.29	1.19246e-38	G3
Dennd2b	9.96633e-43	0.345795	0.384	0.274	2.08954e-38	G3
Bmt2	1.14148e-42	0.574071	0.207	0.126	2.39322e-38	G3
Eya4	1.33639e-42	0.877761	0.128	0.065	2.80187e-38	G3
Sufu	1.42212e-42	0.637264	0.18	0.104	2.98161e-38	G3
Adamts3	1.55195e-42	0.820409	0.213	0.132	3.25381e-38	G3
Psmd10	1.67355e-42	0.343908	0.363	0.256	3.50876e-38	G3
Slc39a13	1.72417e-42	0.403972	0.334	0.233	3.6149e-38	G3
Acvr1	2.67089e-42	0.456341	0.312	0.214	5.59978e-38	G3
Ifrd1	2.78631e-42	0.278508	0.8	0.666	5.84178e-38	G3
Dtx3l	2.82902e-42	0.367491	0.289	0.191	5.93132e-38	G3
Rps6ka3	2.88477e-42	0.281587	0.411	0.296	6.04821e-38	G3
Senp5	3.08467e-42	0.376805	0.332	0.23	6.46731e-38	G3
Cnot7	4.02327e-42	0.390277	0.334	0.233	8.43519e-38	G3
Scarb2	4.0322e-42	0.253225	0.647	0.523	8.45391e-38	G3
Bltp1	4.20192e-42	0.298866	0.392	0.281	8.80974e-38	G3
Arhgap42	5.29082e-42	0.338796	0.331	0.228	1.10927e-37	G3
Zzef1	6.32346e-42	0.417784	0.268	0.176	1.32578e-37	G3
Cited2	6.64667e-42	0.338648	0.305	0.207	1.39354e-37	G3
Skil	7.13089e-42	0.288764	0.399	0.289	1.49506e-37	G3
Ppp1r12a	7.51095e-42	0.256638	0.626	0.488	1.57475e-37	G3
Sox4	8.29482e-42	0.422783	0.352	0.248	1.73909e-37	G3
P3h1	1.00439e-41	0.268086	0.388	0.276	2.1058e-37	G3
Ern1	1.04138e-41	0.44001	0.306	0.21	2.18335e-37	G3
Kif26b	1.13436e-41	0.389744	0.383	0.276	2.37831e-37	G3
Chst15	1.34011e-41	0.633485	0.175	0.101	2.80967e-37	G3
R3hdm1	1.7567e-41	0.303752	0.446	0.331	3.6831e-37	G3
Il1rapl1	1.88027e-41	0.581799	0.158	0.088	3.94217e-37	G3
Zfp260	2.322e-41	0.308219	0.331	0.229	4.8683e-37	G3
Syn3	2.6368e-41	1.17484	0.187	0.114	5.52832e-37	G3
Mllt3	2.65658e-41	0.5456	0.205	0.125	5.56979e-37	G3
Sbf2	2.89071e-41	0.27199	0.396	0.284	6.06066e-37	G3
Tmcc1	3.45104e-41	0.362899	0.338	0.238	7.23545e-37	G3
Ints6	3.79677e-41	0.277121	0.403	0.292	7.96031e-37	G3
Mcub	3.9045e-41	0.273537	0.448	0.328	8.18617e-37	G3
Mast2	4.70642e-41	0.362073	0.427	0.316	9.86748e-37	G3
Tango6	4.99889e-41	0.452406	0.297	0.202	1.04807e-36	G3
Mboat2	5.43798e-41	2.18522	0.028	0.005	1.14013e-36	G3
Nacc2	5.64887e-41	0.502444	0.156	0.087	1.18434e-36	G3
Barx2	6.43615e-41	0.856571	0.132	0.069	1.3494e-36	G3
1500015L24Rik	6.70326e-41	0.986083	0.151	0.084	1.40541e-36	G3
Pde10a	7.05887e-41	0.406796	0.247	0.158	1.47996e-36	G3
Neto1	1.08149e-40	1.10631	0.104	0.05	2.26746e-36	G3
Cdc42bpa	1.20622e-40	0.28559	0.432	0.318	2.52895e-36	G3
Trp53inp2	1.2519e-40	0.532948	0.168	0.095	2.62474e-36	G3
Spred3	1.49922e-40	0.895531	0.096	0.044	3.14326e-36	G3
Amz1	1.91431e-40	2.61318	0.027	0.005	4.01354e-36	G3
Sdccag8	2.40764e-40	0.608401	0.221	0.14	5.04787e-36	G3
Tanc1	2.8299e-40	0.417803	0.297	0.203	5.93317e-36	G3
Zfc3h1	3.05394e-40	0.488645	0.312	0.216	6.4029e-36	G3
Xpr1	3.69349e-40	0.433062	0.309	0.213	7.74377e-36	G3
Cpeb4	3.94442e-40	0.458765	0.259	0.171	8.26986e-36	G3
Cttn	5.22744e-40	0.341853	0.322	0.224	1.09599e-35	G3
Zdhhc9	5.50326e-40	0.61979	0.169	0.098	1.15381e-35	G3
Spats2	5.65716e-40	0.334121	0.287	0.195	1.18608e-35	G3
Has2	1.26235e-39	0.687858	0.176	0.103	2.64665e-35	G3
Nhsl2	1.27465e-39	0.589305	0.303	0.212	2.67243e-35	G3
Edem1	1.30639e-39	0.270849	0.401	0.293	2.73897e-35	G3
Myoz3	1.4905e-39	1.30204	0.088	0.04	3.12498e-35	G3
Ciart	1.75997e-39	1.93099	0.048	0.015	3.68995e-35	G3
Usp32	1.82482e-39	0.367648	0.267	0.178	3.82591e-35	G3
Naaladl2	1.92403e-39	0.294515	0.311	0.213	4.03393e-35	G3
Gbp10	2.16843e-39	1.05159	0.098	0.046	4.54633e-35	G3
Ptpn1	2.41799e-39	0.35302	0.406	0.301	5.06956e-35	G3
Rnd1	2.47057e-39	0.487755	0.242	0.158	5.1798e-35	G3
Gm15261	2.58274e-39	1.33693	0.088	0.04	5.41497e-35	G3
Yme1l1	2.96329e-39	0.257883	0.442	0.33	6.21284e-35	G3
Arhgap1	3.44143e-39	0.313596	0.382	0.276	7.2153e-35	G3
Tmem200a	4.33513e-39	1.58555	0.049	0.016	9.08904e-35	G3
9930111J21Rik2	4.8121e-39	0.626887	0.2	0.123	1.0089e-34	G3
Gk5	5.03769e-39	0.554906	0.24	0.157	1.0562e-34	G3
1700031C06Rik	5.06453e-39	2.19063	0.043	0.013	1.06183e-34	G3
Plekho2	6.00611e-39	0.309606	0.263	0.174	1.25924e-34	G3
Arl5c	6.66197e-39	0.859887	0.084	0.037	1.39675e-34	G3
Arfip1	7.91593e-39	0.298886	0.359	0.258	1.65965e-34	G3
Prdx6	9.12746e-39	0.350263	0.667	0.551	1.91366e-34	G3
Atp8b2	9.81064e-39	0.514049	0.212	0.133	2.0569e-34	G3
Rnasel	1.06022e-38	0.518516	0.17	0.099	2.22287e-34	G3
Usp13	1.30785e-38	0.733163	0.188	0.115	2.74203e-34	G3
Ogt	1.36157e-38	0.488394	0.201	0.124	2.85466e-34	G3
Aass	1.49597e-38	1.13446	0.079	0.034	3.13644e-34	G3
Egr2	1.49721e-38	0.59086	0.187	0.113	3.13904e-34	G3
Cadps2	1.5392e-38	1.04983	0.118	0.061	3.2271e-34	G3
8030451A03Rik	1.5415e-38	1.32555	0.101	0.049	3.2319e-34	G3
Rerg	1.91728e-38	1.83156	0.042	0.012	4.01978e-34	G3
Frrs1	2.04201e-38	0.532263	0.238	0.156	4.28128e-34	G3
Syn1	2.81451e-38	1.51238	0.083	0.037	5.9009e-34	G3
Rps6kc1	4.38631e-38	0.731632	0.149	0.084	9.19634e-34	G3
Lacc1	4.57184e-38	0.410513	0.276	0.187	9.58533e-34	G3
Ndrg4	5.13395e-38	0.778202	0.107	0.053	1.07638e-33	G3
Stard13	6.06304e-38	0.643291	0.261	0.175	1.27118e-33	G3
Shc1	6.27358e-38	0.286239	0.342	0.242	1.31532e-33	G3
Rcor1	7.03386e-38	0.250476	0.334	0.236	1.47472e-33	G3
Itpr2	7.22078e-38	0.333703	0.247	0.161	1.51391e-33	G3
Chm	7.69736e-38	0.486383	0.193	0.119	1.61383e-33	G3
Sema5a	1.03826e-37	0.443847	0.293	0.202	2.17681e-33	G3
Zfas1	1.05742e-37	0.303844	0.421	0.311	2.21699e-33	G3
Prrg1	1.06007e-37	0.645376	0.168	0.099	2.22254e-33	G3
Nabp1	1.27891e-37	0.734579	0.087	0.04	2.68135e-33	G3
Egr3	1.44783e-37	0.680236	0.169	0.1	3.03553e-33	G3
Greb1l	1.50953e-37	0.459627	0.291	0.201	3.16488e-33	G3
Fem1b	2.03579e-37	0.6091	0.266	0.182	4.26824e-33	G3
Maff	2.09443e-37	0.394486	0.254	0.169	4.39117e-33	G3
Tbc1d1	3.13691e-37	0.385937	0.322	0.229	6.57685e-33	G3
Chka	3.75863e-37	0.282183	0.391	0.287	7.88035e-33	G3
Sap30	3.8911e-37	0.634915	0.326	0.235	8.15808e-33	G3
Insig2	3.97466e-37	0.398942	0.276	0.189	8.33327e-33	G3
Stxbp3	6.38612e-37	0.279128	0.372	0.271	1.33891e-32	G3
Lrrfip1	7.61416e-37	0.408627	0.408	0.306	1.59638e-32	G3
Fbxw8	9.08573e-37	0.285203	0.336	0.239	1.90491e-32	G3
Gprc5b	1.01092e-36	0.278522	0.328	0.232	2.1195e-32	G3
Pde3a	1.11632e-36	0.319202	0.37	0.27	2.34047e-32	G3
Numb	1.17636e-36	0.255941	0.28	0.191	2.46636e-32	G3
Rhbdf2	1.18774e-36	0.320118	0.203	0.127	2.49021e-32	G3
Pfkp	1.21692e-36	0.27424	0.388	0.285	2.5514e-32	G3
Ets1	1.23826e-36	0.453233	0.227	0.149	2.59613e-32	G3
Gsdme	1.24671e-36	0.48278	0.307	0.215	2.61385e-32	G3
Ccdc71l	1.63468e-36	0.525445	0.157	0.091	3.42726e-32	G3
Sprr2e	1.65813e-36	3.29924	0.031	0.007	3.47644e-32	G3
Rap2c	1.88858e-36	0.361175	0.315	0.223	3.95959e-32	G3
Batf2	1.90967e-36	0.495249	0.163	0.096	4.00382e-32	G3
Snx10	2.53398e-36	0.255043	0.4	0.296	5.31275e-32	G3
Gm49417	2.85717e-36	1.78988	0.045	0.014	5.99034e-32	G3
Slc44a2	3.63567e-36	0.495934	0.2	0.126	7.62255e-32	G3
H2-Q2	3.95271e-36	3.6737	0.014	0.001	8.28726e-32	G3
Acod1	7.34209e-36	2.25202	0.037	0.01	1.53934e-31	G3
Nipal1	7.92932e-36	1.73027	0.05	0.017	1.66246e-31	G3
6720407P12Rik	7.94045e-36	0.923984	0.088	0.041	1.66479e-31	G3
Chd1	8.24986e-36	0.268243	0.439	0.334	1.72966e-31	G3
Bfar	9.51931e-36	0.261339	0.315	0.221	1.99582e-31	G3
Polg2	1.06906e-35	0.658082	0.141	0.08	2.24139e-31	G3
Cdc42ep3	1.39193e-35	0.670197	0.262	0.18	2.91832e-31	G3
Grk5	1.50497e-35	0.323218	0.314	0.222	3.15532e-31	G3
Mllt10	1.90272e-35	0.298046	0.378	0.279	3.98923e-31	G3
Secisbp2l	1.92985e-35	0.346885	0.266	0.182	4.04613e-31	G3
Phykpl	2.0453e-35	0.638253	0.183	0.114	4.28817e-31	G3
Gm15056	2.08222e-35	1.54669	0.057	0.022	4.36559e-31	G3
Zbed6	2.29821e-35	0.334212	0.289	0.2	4.81842e-31	G3
Eid2	2.38745e-35	0.275116	0.261	0.176	5.00552e-31	G3
Fam168a	2.45078e-35	0.26011	0.31	0.217	5.13831e-31	G3
Abcb1a	3.41697e-35	0.710512	0.123	0.067	7.16403e-31	G3
mt-Co3	4.00841e-35	0.25562	0.929	0.872	8.40404e-31	G3
Cnrip1	4.85018e-35	0.264262	0.222	0.142	1.01689e-30	G3
Trim56	5.14431e-35	0.314173	0.209	0.133	1.07856e-30	G3
Rffl	5.36225e-35	0.525715	0.153	0.09	1.12425e-30	G3
B4galnt1	7.75906e-35	1.05246	0.073	0.032	1.62676e-30	G3
Gm19610	8.12476e-35	1.75015	0.047	0.016	1.70344e-30	G3
Gclc	8.28152e-35	0.721243	0.205	0.132	1.7363e-30	G3
Zfp407	8.53599e-35	0.345414	0.308	0.217	1.78965e-30	G3
Btbd3	9.81487e-35	0.596656	0.117	0.062	2.05779e-30	G3
Large1	1.17546e-34	0.286981	0.457	0.348	2.46447e-30	G3
4930405A10Rik	1.42717e-34	1.92904	0.04	0.012	2.99221e-30	G3
Dcaf6	1.6846e-34	0.460857	0.222	0.146	3.53193e-30	G3
Ubald1	1.69899e-34	0.495886	0.16	0.095	3.5621e-30	G3
Rgcc	2.27009e-34	0.910767	0.135	0.077	4.75946e-30	G3
Irs2	2.32164e-34	0.383237	0.29	0.203	4.86756e-30	G3
Alpk1	2.41111e-34	0.73271	0.134	0.075	5.05512e-30	G3
Ppp1r3b	3.0459e-34	1.63302	0.038	0.011	6.38604e-30	G3
Gopc	3.12699e-34	0.418839	0.2	0.127	6.55605e-30	G3
Gm16599	3.58542e-34	0.874142	0.151	0.089	7.5172e-30	G3
Stxbp2	4.32026e-34	0.327008	0.233	0.153	9.05786e-30	G3
Fam8a1	5.81715e-34	0.372671	0.266	0.183	1.21962e-29	G3
F730043M19Rik	7.03161e-34	1.05083	0.087	0.042	1.47425e-29	G3
Gch1	7.11301e-34	0.51866	0.252	0.172	1.49131e-29	G3
Rlf	7.17727e-34	0.250137	0.336	0.241	1.50479e-29	G3
Foxo3	9.18248e-34	0.408143	0.199	0.127	1.9252e-29	G3
Art2a	9.32757e-34	1.70411	0.038	0.011	1.95562e-29	G3
Ddit3	9.75701e-34	0.587073	0.245	0.166	2.04566e-29	G3
Cpeb1	9.95351e-34	0.578861	0.129	0.072	2.08685e-29	G3
Sgms1	1.16605e-33	0.332008	0.309	0.223	2.44474e-29	G3
Irf8	1.29529e-33	0.580231	0.2	0.129	2.7157e-29	G3
Ptbp2	1.40455e-33	0.446275	0.246	0.167	2.94477e-29	G3
Gm48228	1.42899e-33	0.357012	0.206	0.132	2.99601e-29	G3
Osbpl8	1.59703e-33	0.402868	0.275	0.191	3.34834e-29	G3
Lpcat3	1.65179e-33	0.331873	0.298	0.211	3.46315e-29	G3
Ggta1	1.66773e-33	0.707296	0.144	0.084	3.49656e-29	G3
Lnx1	1.72466e-33	1.09099	0.088	0.042	3.61593e-29	G3
Klra6	2.04562e-33	2.78716	0.019	0.003	4.28885e-29	G3
Cpeb2	2.15821e-33	0.728359	0.153	0.091	4.52489e-29	G3
Mrtfb	2.49751e-33	0.550224	0.166	0.101	5.23627e-29	G3
Slc43a2	2.77983e-33	0.679695	0.11	0.058	5.8282e-29	G3
Gpr35	3.34407e-33	1.26082	0.059	0.023	7.01117e-29	G3
Fgf11	5.46266e-33	1.66834	0.039	0.012	1.1453e-28	G3
Rprd1a	6.46801e-33	0.392136	0.272	0.19	1.35608e-28	G3
Ctbp2	8.3097e-33	0.400653	0.255	0.177	1.74221e-28	G3
Gramd1b	9.11225e-33	0.631227	0.093	0.046	1.91047e-28	G3
Mapkapk3	1.05886e-32	0.488731	0.177	0.11	2.22001e-28	G3
Ccn1	1.30922e-32	0.338416	0.49	0.391	2.7449e-28	G3
Gm10635	1.79155e-32	1.92707	0.032	0.009	3.75616e-28	G3
Zfp516	1.9519e-32	0.449369	0.236	0.159	4.09235e-28	G3
Zfp469	2.6225e-32	0.803247	0.115	0.062	5.49834e-28	G3
Tenm3	2.91114e-32	0.297207	0.409	0.309	6.1035e-28	G3
Arl13b	2.9287e-32	0.289676	0.301	0.215	6.14031e-28	G3
Dipk1a	3.84292e-32	0.363395	0.24	0.162	8.05706e-28	G3
Mxd1	3.90109e-32	0.827625	0.09	0.045	8.17902e-28	G3
Klhl9	5.47712e-32	0.272146	0.301	0.215	1.14833e-27	G3
Samhd1	6.35735e-32	0.346157	0.546	0.439	1.33288e-27	G3
Gm12122	6.40087e-32	0.733596	0.123	0.069	1.34201e-27	G3
Mitf	1.1069e-31	0.562678	0.14	0.082	2.32072e-27	G3
Gm12606	1.88918e-31	3.68291	0.015	0.002	3.96086e-27	G3
Arhgap23	1.90147e-31	0.263819	0.267	0.185	3.98662e-27	G3
Lsmem1	1.98581e-31	0.615516	0.165	0.102	4.16345e-27	G3
Aldoc	2.01239e-31	0.85224	0.105	0.056	4.21918e-27	G3
Prkab2	2.07792e-31	0.663871	0.13	0.075	4.35656e-27	G3
Kdm5c	2.10924e-31	0.411037	0.259	0.18	4.42223e-27	G3
Tet3	2.54647e-31	0.375628	0.206	0.135	5.33894e-27	G3
Dennd1a	2.74484e-31	0.290173	0.349	0.257	5.75484e-27	G3
Epn2	3.22222e-31	0.313822	0.279	0.197	6.75571e-27	G3
Sh3rf1	3.45947e-31	0.282228	0.297	0.212	7.25312e-27	G3
Atf2	4.09368e-31	0.334325	0.315	0.231	8.5828e-27	G3
Fam219a	4.19557e-31	0.521512	0.145	0.086	8.79642e-27	G3
Ltc4s	4.60136e-31	0.699825	0.098	0.051	9.64721e-27	G3
Tifa	4.97671e-31	0.687316	0.097	0.05	1.04342e-26	G3
Gad1os	5.05481e-31	2.99548	0.017	0.002	1.05979e-26	G3
Serpinb1a	5.83708e-31	0.39995	0.535	0.438	1.2238e-26	G3
Hipk1	6.47583e-31	0.350707	0.306	0.222	1.35772e-26	G3
Gm10389	7.68257e-31	2.8562	0.023	0.005	1.61073e-26	G3
Tgfb2	7.68374e-31	0.351697	0.26	0.18	1.61097e-26	G3
Fchsd2	7.86589e-31	0.40478	0.223	0.15	1.64916e-26	G3
Resf1	7.8944e-31	0.28811	0.406	0.311	1.65514e-26	G3
Bmpr1b	1.10154e-30	1.37639	0.075	0.036	2.3095e-26	G3
Gm17749	1.14117e-30	0.889907	0.08	0.038	2.39259e-26	G3
Slc24a2	1.17915e-30	1.9646	0.036	0.011	2.47221e-26	G3
Ascl2	1.23489e-30	1.57892	0.035	0.011	2.58908e-26	G3
Areg	1.39302e-30	2.63805	0.045	0.016	2.9206e-26	G3
Agps	1.63944e-30	0.343546	0.326	0.241	3.43726e-26	G3
Grhpr	1.73371e-30	0.329695	0.257	0.18	3.6349e-26	G3
Map2k4	1.7951e-30	0.391017	0.303	0.22	3.76362e-26	G3
Mdk	1.81451e-30	0.437419	0.178	0.113	3.8043e-26	G3
Neo1	1.82592e-30	0.291631	0.348	0.256	3.82823e-26	G3
Qsox1	1.82727e-30	0.265307	0.274	0.194	3.83106e-26	G3
Erich2	1.89955e-30	1.51865	0.034	0.01	3.98259e-26	G3
Tet2	2.15689e-30	0.554235	0.151	0.091	4.52213e-26	G3
Tgif1	2.67867e-30	0.612565	0.178	0.114	5.6161e-26	G3
Cept1	2.79557e-30	0.397449	0.257	0.18	5.86119e-26	G3
Dym	2.84697e-30	0.316791	0.302	0.219	5.96896e-26	G3
Ror2	3.04834e-30	0.333932	0.258	0.179	6.39115e-26	G3
Ccdc146	4.10801e-30	2.03277	0.03	0.008	8.61285e-26	G3
Apaf1	4.16759e-30	0.390791	0.244	0.169	8.73777e-26	G3
Selenoi	4.65522e-30	0.305204	0.332	0.244	9.76013e-26	G3
Rcan1	4.8514e-30	0.305049	0.345	0.256	1.01714e-25	G3
Mrtfa	5.35954e-30	0.413523	0.221	0.149	1.12368e-25	G3
Ambra1	5.39402e-30	0.332732	0.281	0.201	1.13091e-25	G3
Gm11149	6.71911e-30	1.73779	0.039	0.013	1.40873e-25	G3
Stat6	7.28766e-30	0.268281	0.267	0.187	1.52793e-25	G3
Galk2	8.20935e-30	0.359435	0.219	0.148	1.72117e-25	G3
Myo9a	9.63015e-30	0.277256	0.385	0.292	2.01906e-25	G3
Acsl1	9.99526e-30	0.732906	0.109	0.06	2.09561e-25	G3
Blcap	1.0813e-29	0.529311	0.138	0.082	2.26705e-25	G3
Hmga2-ps1	1.08312e-29	1.16597	0.057	0.024	2.27087e-25	G3
Phtf1	1.15052e-29	0.603997	0.236	0.165	2.41218e-25	G3
C1rb	1.25101e-29	1.78429	0.031	0.009	2.62286e-25	G3
Msrb3	2.0584e-29	0.321583	0.306	0.222	4.31564e-25	G3
Ankrd44	2.1137e-29	0.618624	0.18	0.116	4.43158e-25	G3
Klra4	2.19826e-29	2.65565	0.017	0.002	4.60887e-25	G3
Map1a	2.25414e-29	0.274037	0.233	0.159	4.72602e-25	G3
Zdhhc12	2.29065e-29	0.313705	0.237	0.162	4.80257e-25	G3
Muc2	2.48486e-29	2.20937	0.021	0.004	5.20976e-25	G3
Gm55330	2.6187e-29	0.777758	0.07	0.032	5.49036e-25	G3
Ifit1	2.66723e-29	0.374341	0.416	0.319	5.5921e-25	G3
Hspb7	2.89596e-29	1.17103	0.053	0.021	6.07167e-25	G3
Itga6	3.25696e-29	0.541963	0.124	0.072	6.82853e-25	G3
Helz	3.29743e-29	0.320819	0.252	0.176	6.91338e-25	G3
Cyria	3.64188e-29	0.344614	0.281	0.203	7.63556e-25	G3
Ankrd37	3.98062e-29	0.938651	0.15	0.093	8.34576e-25	G3
Anks1	4.44533e-29	0.322852	0.184	0.118	9.32007e-25	G3
Gfra2	4.97796e-29	0.958499	0.086	0.044	1.04368e-24	G3
Gm9831	5.26899e-29	1.99896	0.037	0.012	1.1047e-24	G3
Hp	5.41054e-29	0.43527	0.406	0.315	1.13437e-24	G3
Rassf4	5.94277e-29	1.38798	0.043	0.016	1.24596e-24	G3
Nab2	7.66581e-29	0.258474	0.294	0.213	1.60721e-24	G3
Wt1os	8.2841e-29	0.336157	0.243	0.169	1.73684e-24	G3
Meg3	8.40133e-29	0.288778	0.533	0.439	1.76142e-24	G3
Ndst1	9.01989e-29	0.272251	0.227	0.154	1.89111e-24	G3
Ppard	1.18945e-28	0.387736	0.148	0.091	2.49379e-24	G3
Rabgap1	1.4379e-28	0.284846	0.251	0.176	3.01471e-24	G3
Unc13a	3.2854e-28	0.58056	0.132	0.078	6.88816e-24	G3
Ccr1	3.73972e-28	2.88179	0.017	0.003	7.84069e-24	G3
Glt1d1	4.14895e-28	3.6384	0.012	0.001	8.69869e-24	G3
Gla	5.77546e-28	0.473122	0.197	0.132	1.21088e-23	G3
Nxph4	5.85766e-28	0.979787	0.064	0.029	1.22812e-23	G3
Sdsl	6.98475e-28	0.554023	0.11	0.062	1.46442e-23	G3
Ubr3	7.91468e-28	0.260794	0.289	0.209	1.65939e-23	G3
Rtn2	8.52992e-28	0.652797	0.095	0.051	1.78838e-23	G3
Fbxo30	9.641e-28	0.479319	0.177	0.115	2.02133e-23	G3
Fgl2	9.84947e-28	0.555599	0.131	0.078	2.06504e-23	G3
Tnnc1	1.03867e-27	1.31878	0.035	0.011	2.17768e-23	G3
Gm6634	1.0965e-27	1.95331	0.025	0.006	2.29892e-23	G3
Vps8	1.19632e-27	0.524995	0.145	0.09	2.50821e-23	G3
Jmy	1.52403e-27	0.458268	0.178	0.116	3.19528e-23	G3
Plekhm3	1.53716e-27	0.830191	0.084	0.043	3.2228e-23	G3
Eno1b	1.55807e-27	0.998806	0.075	0.037	3.26665e-23	G3
Pkd2	1.68645e-27	0.315969	0.292	0.214	3.53581e-23	G3
Pi4ka	1.86266e-27	0.259089	0.243	0.17	3.90526e-23	G3
Kidins220	2.77667e-27	0.373871	0.215	0.147	5.82157e-23	G3
Lrch1	3.28634e-27	0.307939	0.228	0.158	6.89014e-23	G3
Irgq	3.50306e-27	0.625151	0.114	0.065	7.34452e-23	G3
Klhl5	3.68529e-27	0.355295	0.24	0.169	7.72657e-23	G3
Ehf	3.82965e-27	1.73022	0.025	0.006	8.02924e-23	G3
Sema6d	3.93043e-27	0.614077	0.152	0.096	8.24054e-23	G3
Chmp1b	4.38116e-27	0.391944	0.172	0.111	9.18554e-23	G3
Rnaset2a	5.1005e-27	0.343752	0.204	0.137	1.06937e-22	G3
Maml2	5.13642e-27	0.265537	0.461	0.361	1.0769e-22	G3
Rictor	5.43555e-27	0.393876	0.243	0.172	1.13962e-22	G3
Ccl5	5.8658e-27	1.07033	0.075	0.037	1.22982e-22	G3
Styk1	6.10315e-27	0.696092	0.093	0.05	1.27959e-22	G3
Tank	6.27487e-27	0.287745	0.245	0.172	1.31559e-22	G3
Plekhn1	7.14879e-27	1.28198	0.039	0.014	1.49882e-22	G3
Pf4	7.69324e-27	1.24444	0.04	0.015	1.61297e-22	G3
Kremen1	8.46297e-27	0.380405	0.153	0.097	1.77435e-22	G3
Plod1	8.49852e-27	0.325635	0.349	0.267	1.7818e-22	G3
2810407A14Rik	9.64903e-27	1.22044	0.064	0.03	2.02301e-22	G3
Stk38l	9.73285e-27	0.529636	0.131	0.079	2.04059e-22	G3
Clip3	9.84416e-27	0.251123	0.136	0.082	2.06393e-22	G3
Tgm1	1.01482e-26	0.987855	0.077	0.039	2.12768e-22	G3
Myh11	1.04771e-26	1.65439	0.032	0.01	2.19663e-22	G3
Trim25	1.21826e-26	0.332956	0.252	0.181	2.5542e-22	G3
Ccng2	1.55486e-26	0.485735	0.135	0.082	3.25991e-22	G3
Scamp1	1.74885e-26	0.337478	0.163	0.105	3.66663e-22	G3
Bst1	1.86908e-26	1.25091	0.045	0.017	3.91872e-22	G3
Cbl	1.89337e-26	0.309258	0.249	0.178	3.96965e-22	G3
Armh4	1.91098e-26	0.592658	0.137	0.084	4.00657e-22	G3
Myo6	1.94504e-26	0.426648	0.127	0.076	4.07796e-22	G3
Snhg6	2.22853e-26	0.255599	0.48	0.381	4.67234e-22	G3
Dock9	2.56028e-26	0.278877	0.187	0.124	5.36788e-22	G3
Lrrk1	2.99019e-26	0.355502	0.34	0.258	6.26923e-22	G3
Dis3l2	3.26432e-26	0.323381	0.217	0.149	6.84397e-22	G3
Slc10a7	3.40391e-26	0.324004	0.286	0.208	7.13665e-22	G3
Dusp7	4.38343e-26	0.403	0.168	0.109	9.19031e-22	G3
Ppp1r15b	4.99171e-26	0.313784	0.262	0.189	1.04656e-21	G3
Ppp2r2b	5.11553e-26	0.700078	0.19	0.128	1.07252e-21	G3
Or2v1	5.35125e-26	0.455041	0.152	0.096	1.12194e-21	G3
Fgf14	6.50775e-26	1.61156	0.035	0.012	1.36441e-21	G3
Glb1	7.45198e-26	0.281328	0.22	0.153	1.56238e-21	G3
Rc3h2	7.49528e-26	0.307715	0.236	0.166	1.57146e-21	G3
Nt5c2	8.8199e-26	0.345369	0.166	0.108	1.84918e-21	G3
Or5m9	9.19481e-26	1.65146	0.028	0.008	1.92778e-21	G3
Insr	1.09114e-25	0.408364	0.147	0.092	2.28768e-21	G3
Cacna1h	1.23121e-25	3.17144	0.012	0.001	2.58135e-21	G3
Apba3	1.31492e-25	0.447583	0.137	0.085	2.75685e-21	G3
Setd5	1.37406e-25	0.322635	0.27	0.198	2.88084e-21	G3
Pvt1	1.47405e-25	0.352649	0.297	0.221	3.0905e-21	G3
Slc44a3	1.55582e-25	0.795409	0.08	0.042	3.26193e-21	G3
Glis1	1.83789e-25	1.23007	0.065	0.032	3.85332e-21	G3
Sipa1l2	1.87638e-25	0.326212	0.234	0.167	3.93402e-21	G3
Rasa2	1.90773e-25	0.346503	0.205	0.14	3.99976e-21	G3
Mob3a	2.44923e-25	0.428063	0.16	0.103	5.13506e-21	G3
Parp11	2.72072e-25	0.432075	0.204	0.14	5.70425e-21	G3
Vps13d	2.81642e-25	0.271725	0.236	0.167	5.90491e-21	G3
Aqp3	2.98082e-25	0.754874	0.105	0.06	6.24958e-21	G3
Il13ra2	3.09215e-25	1.38909	0.044	0.017	6.48299e-21	G3
Atp11b	3.13682e-25	0.287267	0.285	0.21	6.57666e-21	G3
Plxnd1	3.18241e-25	0.483219	0.119	0.071	6.67223e-21	G3
Klra8	3.51801e-25	2.55763	0.017	0.003	7.37587e-21	G3
Atp9b	3.70962e-25	0.295514	0.264	0.192	7.77758e-21	G3
Sgms2	3.72528e-25	0.30462	0.289	0.212	7.81042e-21	G3
Tbc1d23	3.7861e-25	0.36844	0.262	0.192	7.93793e-21	G3
Dhx40	4.13312e-25	0.274263	0.229	0.162	8.66551e-21	G3
Ptk2b	4.48151e-25	0.26209	0.272	0.199	9.39593e-21	G3
Mark1	4.74028e-25	0.555539	0.133	0.082	9.93847e-21	G3
Ralgds	5.08313e-25	0.328158	0.123	0.074	1.06573e-20	G3
AI429214	5.27582e-25	0.693256	0.067	0.032	1.10613e-20	G3
Dixdc1	5.87637e-25	0.800623	0.064	0.031	1.23204e-20	G3
Unc5b	6.12065e-25	0.430061	0.175	0.117	1.28326e-20	G3
Adam19	6.78431e-25	0.337514	0.167	0.109	1.4224e-20	G3
Entpd7	6.83206e-25	0.36546	0.209	0.146	1.43241e-20	G3
Cfap53	6.99068e-25	1.1917	0.052	0.023	1.46567e-20	G3
Gm6093	9.60468e-25	2.58864	0.027	0.008	2.01372e-20	G3
Atf7	1.06549e-24	0.254061	0.214	0.149	2.23392e-20	G3
Clasp2	1.29945e-24	0.349192	0.344	0.262	2.72442e-20	G3
Ccdc149	1.37457e-24	0.389368	0.108	0.062	2.88192e-20	G3
Ptrh1	1.46523e-24	0.492837	0.16	0.105	3.072e-20	G3
Tbc1d5	1.62311e-24	0.320581	0.339	0.257	3.40301e-20	G3
Mir22hg	1.70946e-24	0.294037	0.173	0.114	3.58406e-20	G3
Sdad1	1.72919e-24	0.279286	0.268	0.197	3.62541e-20	G3
Papss2	1.78062e-24	0.336837	0.199	0.136	3.73324e-20	G3
Slc4a7	1.90618e-24	0.310945	0.247	0.178	3.99651e-20	G3
Rab43	2.07849e-24	0.295239	0.198	0.136	4.35776e-20	G3
Lonp1	2.74258e-24	0.337825	0.201	0.14	5.75009e-20	G3
Washc4	3.11722e-24	0.296753	0.251	0.182	6.53557e-20	G3
Tubb4a	3.36651e-24	0.43554	0.061	0.029	7.05822e-20	G3
Ap3m1	4.86673e-24	0.309616	0.272	0.201	1.02036e-19	G3
Hs2st1	5.15932e-24	0.270338	0.319	0.242	1.0817e-19	G3
Schip1	5.86104e-24	0.367697	0.263	0.192	1.22883e-19	G3
Tbce	5.92877e-24	0.401593	0.208	0.145	1.24302e-19	G3
Ythdf3	6.69745e-24	0.257954	0.315	0.239	1.40419e-19	G3
Nck2	7.93936e-24	0.559322	0.119	0.073	1.66457e-19	G3
Syt5	9.34652e-24	2.13102	0.023	0.006	1.95959e-19	G3
Tec	1.07642e-23	0.334452	0.253	0.183	2.25683e-19	G3
Tcirg1	1.13488e-23	0.271585	0.223	0.158	2.37939e-19	G3
Klhl24	1.17067e-23	0.364293	0.117	0.071	2.45443e-19	G3
Apol6	1.2963e-23	0.416615	0.173	0.116	2.71782e-19	G3
Gpr15lg	1.31865e-23	1.90319	0.031	0.01	2.76468e-19	G3
Atp1b2	1.66432e-23	0.540387	0.083	0.045	3.48942e-19	G3
Ints6l	1.83026e-23	0.744335	0.116	0.07	3.83732e-19	G3
Sprr2g	2.08893e-23	3.07409	0.02	0.005	4.37964e-19	G3
Alkbh2	2.12929e-23	0.285402	0.195	0.134	4.46426e-19	G3
Specc1	2.20395e-23	0.343489	0.187	0.129	4.6208e-19	G3
Gk	2.22692e-23	0.817862	0.078	0.042	4.66896e-19	G3
Gm31597	3.13895e-23	1.52448	0.03	0.01	6.58112e-19	G3
Ptpre	3.27703e-23	0.514254	0.113	0.068	6.87063e-19	G3
Pibf1	3.46891e-23	0.275392	0.195	0.135	7.27291e-19	G3
Grem2	3.73684e-23	0.261102	0.256	0.185	7.83465e-19	G3
Nlgn2	4.23673e-23	0.339937	0.151	0.098	8.88274e-19	G3
Cpeb3	4.80226e-23	0.306888	0.134	0.084	1.00684e-18	G3
Speg	4.87838e-23	0.490894	0.121	0.074	1.0228e-18	G3
Arhgap27os2	5.01305e-23	2.42295	0.017	0.003	1.05104e-18	G3
Garin1a	5.12882e-23	1.13981	0.057	0.027	1.07531e-18	G3
Nbas	6.13792e-23	0.27405	0.338	0.26	1.28688e-18	G3
Gvin2	8.4699e-23	0.555578	0.104	0.061	1.7758e-18	G3
Myo5a	8.48842e-23	0.325053	0.259	0.191	1.77968e-18	G3
Stx11	1.18507e-22	0.552401	0.159	0.107	2.48461e-18	G3
Ctla2a	1.45108e-22	1.01633	0.072	0.038	3.04234e-18	G3
Hectd2os	1.83579e-22	1.36177	0.037	0.015	3.84891e-18	G3
Slc66a2	2.95871e-22	0.546582	0.141	0.092	6.20324e-18	G3
Sgpp1	2.96059e-22	0.31163	0.218	0.155	6.20718e-18	G3
Foxs1	3.04142e-22	0.348479	0.222	0.159	6.37664e-18	G3
Dleu2	3.44364e-22	0.301224	0.226	0.164	7.21994e-18	G3
Epm2a	3.58031e-22	1.16225	0.032	0.012	7.50649e-18	G3
Gm20275	4.04828e-22	1.01722	0.083	0.046	8.48761e-18	G3
Slc12a4	5.10261e-22	0.264079	0.207	0.146	1.06981e-17	G3
Furin	5.40173e-22	0.27674	0.212	0.151	1.13253e-17	G3
Ets2	5.92153e-22	0.317771	0.218	0.157	1.24151e-17	G3
Tlr7	6.16678e-22	2.27835	0.017	0.004	1.29293e-17	G3
Trpc3	6.32578e-22	1.90252	0.023	0.007	1.32626e-17	G3
Ston1	6.69425e-22	0.306191	0.231	0.168	1.40352e-17	G3
Tbl2	6.97976e-22	0.266793	0.203	0.143	1.46338e-17	G3
Gabrb1	7.19999e-22	1.15298	0.036	0.014	1.50955e-17	G3
Ankrd50	9.77992e-22	0.419097	0.112	0.069	2.05046e-17	G3
Snx14	9.96745e-22	0.350758	0.156	0.104	2.08978e-17	G3
Apobr	1.04816e-21	0.593303	0.058	0.028	2.19758e-17	G3
Tbc1d22a	1.38191e-21	0.545841	0.112	0.068	2.89732e-17	G3
Gm43091	1.47024e-21	1.5917	0.028	0.01	3.0825e-17	G3
Thg1l	1.48682e-21	0.519168	0.115	0.071	3.11726e-17	G3
Cwc25	1.53368e-21	0.290201	0.217	0.157	3.21551e-17	G3
2700097O09Rik	1.53858e-21	0.481575	0.1	0.059	3.22579e-17	G3
Ccn4	1.60813e-21	0.289833	0.263	0.193	3.37161e-17	G3
Arhgdig	1.7447e-21	0.419886	0.146	0.096	3.65793e-17	G3
Slc35f6	1.75714e-21	0.42654	0.163	0.11	3.68402e-17	G3
Mfsd13a	2.05315e-21	0.889274	0.062	0.031	4.30464e-17	G3
Macrod1	2.40283e-21	0.392622	0.132	0.084	5.03778e-17	G3
Gm12185	2.43986e-21	0.682842	0.092	0.053	5.1154e-17	G3
P2rx7	2.77914e-21	0.88936	0.061	0.031	5.82673e-17	G3
Tnfsf9	2.98589e-21	0.300626	0.156	0.105	6.26022e-17	G3
Junos	3.18041e-21	0.692695	0.067	0.035	6.66806e-17	G3
Net1	3.24422e-21	0.523852	0.15	0.1	6.80183e-17	G3
Ppp1r3c	3.46033e-21	0.855134	0.039	0.016	7.25493e-17	G3
Pex11a	3.59193e-21	0.547678	0.09	0.052	7.53085e-17	G3
Gm15657	3.6912e-21	0.803563	0.09	0.052	7.73896e-17	G3
Dpf3	3.7716e-21	1.28706	0.033	0.013	7.90754e-17	G3
Cth	4.17864e-21	0.40647	0.137	0.088	8.76093e-17	G3
Adamts6	4.22208e-21	0.510046	0.144	0.094	8.85202e-17	G3
Clip2	4.23035e-21	0.377177	0.105	0.063	8.86935e-17	G3
Cwc27	4.57379e-21	0.251715	0.245	0.181	9.5894e-17	G3
Prr14l	5.37061e-21	0.357836	0.215	0.156	1.126e-16	G3
Tro	6.82018e-21	0.747116	0.063	0.032	1.42992e-16	G3
Rreb1	7.32792e-21	0.272335	0.206	0.147	1.53637e-16	G3
Gosr1	7.53437e-21	0.409163	0.177	0.123	1.57966e-16	G3
Mkx	7.65717e-21	1.04734	0.052	0.024	1.6054e-16	G3
Slco2a1	8.17934e-21	0.484003	0.193	0.137	1.71488e-16	G3
Sema3g	9.36706e-21	1.43468	0.034	0.013	1.9639e-16	G3
Gm52870	9.50378e-21	1.42065	0.045	0.02	1.99256e-16	G3
Helz2	9.66665e-21	0.370121	0.167	0.114	2.02671e-16	G3
Slc38a6	1.02861e-20	0.628677	0.099	0.059	2.15657e-16	G3
Arc	1.23809e-20	0.660668	0.085	0.049	2.59579e-16	G3
Slc16a10	1.33747e-20	0.565349	0.14	0.092	2.80415e-16	G3
Matcap1	1.35771e-20	1.0573	0.03	0.011	2.84658e-16	G3
Dock5	1.42169e-20	0.347152	0.188	0.132	2.98071e-16	G3
Eaf1	1.47847e-20	0.505777	0.131	0.086	3.09975e-16	G3
Kif21b	1.54235e-20	0.846997	0.058	0.029	3.23368e-16	G3
3300005D01Rik	1.56541e-20	0.676779	0.1	0.06	3.28203e-16	G3
Camk2g	1.96595e-20	0.291778	0.221	0.161	4.12182e-16	G3
Zfp462	2.00565e-20	0.266955	0.232	0.17	4.20504e-16	G3
Zfp652	2.51753e-20	0.273984	0.204	0.146	5.27826e-16	G3
Rbm47	4.0923e-20	0.333715	0.126	0.081	8.57992e-16	G3
Arhgap12	4.51756e-20	0.25622	0.172	0.119	9.47151e-16	G3
Itgb8	4.61549e-20	0.536685	0.136	0.09	9.67684e-16	G3
Uggt2	5.65998e-20	0.485607	0.142	0.095	1.18667e-15	G3
Mex3d	7.78773e-20	0.542782	0.095	0.057	1.63278e-15	G3
Rbpjl	7.88155e-20	1.29201	0.047	0.022	1.65245e-15	G3
Dysf	1.06329e-19	1.02137	0.042	0.018	2.2293e-15	G3
Sun1	1.0979e-19	0.33628	0.163	0.113	2.30186e-15	G3
Vhl	1.12072e-19	0.346005	0.145	0.097	2.34971e-15	G3
Mtf2	1.46203e-19	0.32443	0.245	0.186	3.06529e-15	G3
Plin2	1.47948e-19	0.466516	0.345	0.275	3.10188e-15	G3
Egfros	1.7794e-19	1.10536	0.048	0.023	3.7307e-15	G3
Tbk1	1.90906e-19	0.273937	0.211	0.154	4.00254e-15	G3
Gm20319	1.9596e-19	1.82836	0.025	0.008	4.1085e-15	G3
Ikbke	2.17987e-19	0.386358	0.107	0.066	4.57031e-15	G3
Mecp2	2.43773e-19	0.301389	0.207	0.15	5.11095e-15	G3
Otoa	2.46284e-19	1.51879	0.032	0.013	5.1636e-15	G3
Cd38	2.55232e-19	1.36888	0.029	0.011	5.3512e-15	G3
Slc2a10	2.89416e-19	0.577625	0.08	0.045	6.06791e-15	G3
Gm20478	3.37539e-19	0.973767	0.032	0.013	7.07684e-15	G3
Btc	3.69583e-19	0.962303	0.072	0.04	7.74868e-15	G3
1700109K24Rik	4.23182e-19	1.37422	0.042	0.019	8.87243e-15	G3
Abr	4.34824e-19	0.282751	0.097	0.058	9.11652e-15	G3
Myo1e	4.67078e-19	0.67693	0.151	0.104	9.79276e-15	G3
Erich2os	4.77554e-19	2.2775	0.013	0.003	1.00124e-14	G3
Zfp791	4.90442e-19	0.586461	0.111	0.071	1.02826e-14	G3
Dok6	5.12032e-19	1.61101	0.015	0.003	1.07353e-14	G3
Hmbox1	5.39666e-19	0.286798	0.163	0.113	1.13146e-14	G3
Crppa	5.46784e-19	0.451652	0.097	0.059	1.14639e-14	G3
Tbck	5.52578e-19	0.315887	0.181	0.128	1.15854e-14	G3
D530037P16Rik	5.89489e-19	1.40515	0.04	0.018	1.23592e-14	G3
Galnt11	5.98568e-19	0.459197	0.132	0.087	1.25496e-14	G3
Gm37799	6.07688e-19	0.963377	0.057	0.029	1.27408e-14	G3
Garnl3	7.59327e-19	0.474894	0.121	0.078	1.59201e-14	G3
Aldh18a1	7.6166e-19	0.25976	0.214	0.157	1.5969e-14	G3
Nlk	9.02675e-19	0.305862	0.195	0.141	1.89255e-14	G3
2610307P16Rik	9.37786e-19	0.765162	0.086	0.051	1.96616e-14	G3
Noxo1	9.79225e-19	1.11038	0.029	0.011	2.05304e-14	G3
Gpc4	1.13108e-18	0.335591	0.139	0.094	2.37142e-14	G3
Syap1	1.20208e-18	0.269545	0.244	0.185	2.52027e-14	G3
Gm56878	1.3276e-18	0.342163	0.18	0.128	2.78345e-14	G3
Gm15564	1.62115e-18	0.280811	0.085	0.05	3.3989e-14	G3
Klhl28	1.68314e-18	0.370509	0.114	0.073	3.52887e-14	G3
Maoa	1.84727e-18	0.408522	0.192	0.14	3.87299e-14	G3
Gm9895	1.95204e-18	1.00374	0.043	0.02	4.09264e-14	G3
Frmd4a	2.01981e-18	0.454455	0.16	0.111	4.23473e-14	G3
Adora2a	2.22034e-18	1.45091	0.029	0.011	4.65517e-14	G3
Klc3	2.35105e-18	0.496153	0.086	0.051	4.92922e-14	G3
Tpcn2	2.40787e-18	0.344481	0.11	0.07	5.04835e-14	G3
Pik3r5	2.50057e-18	0.787027	0.055	0.029	5.2427e-14	G3
Dtnb	3.01673e-18	0.316152	0.174	0.124	6.32487e-14	G3
Zfp992	3.01674e-18	0.32499	0.139	0.094	6.32489e-14	G3
Gvin1	3.1857e-18	0.624577	0.083	0.049	6.67913e-14	G3
Csf2ra	3.30875e-18	0.319677	0.111	0.07	6.93713e-14	G3
Gm7480	3.71212e-18	1.46691	0.028	0.01	7.78283e-14	G3
Bcas3	3.7924e-18	0.27062	0.164	0.114	7.95114e-14	G3
9130008F23Rik	3.82186e-18	0.62148	0.055	0.029	8.0129e-14	G3
Dmtf1	4.0334e-18	0.328388	0.17	0.12	8.45642e-14	G3
Gm14164	4.17488e-18	0.347943	0.11	0.071	8.75304e-14	G3
Zmynd15	4.61759e-18	0.683351	0.069	0.038	9.68123e-14	G3
ENSMUSG00000121307	4.77558e-18	0.531626	0.106	0.067	1.00125e-13	G3
Spata6	5.08447e-18	0.364862	0.161	0.113	1.06601e-13	G3
Atp6v0a1	5.86887e-18	0.251032	0.198	0.144	1.23047e-13	G3
Adgrg6	6.13518e-18	0.809515	0.057	0.03	1.2863e-13	G3
Gm15337	6.3717e-18	0.792428	0.041	0.019	1.33589e-13	G3
Msr1	6.82352e-18	1.27117	0.02	0.006	1.43062e-13	G3
Siah2	7.981e-18	0.292529	0.183	0.132	1.6733e-13	G3
Plscr2	7.99959e-18	0.271215	0.249	0.19	1.67719e-13	G3
Pex5l	8.44827e-18	0.849158	0.046	0.022	1.77126e-13	G3
Best1	8.98077e-18	0.365856	0.095	0.059	1.88291e-13	G3
Pced1a	1.04631e-17	0.388961	0.082	0.048	2.19369e-13	G3
Limk1	1.06708e-17	0.323258	0.156	0.109	2.23725e-13	G3
Gm42743	1.15716e-17	0.538323	0.024	0.008	2.42611e-13	G3
Slc7a7	1.18337e-17	0.280166	0.07	0.039	2.48105e-13	G3
Gramd4	1.25917e-17	0.512825	0.058	0.03	2.63998e-13	G3
Cfap45	1.30414e-17	0.546461	0.083	0.05	2.73426e-13	G3
Igf2bp2	1.32575e-17	0.380201	0.197	0.146	2.77956e-13	G3
Snapc1	1.37555e-17	0.253316	0.231	0.175	2.88397e-13	G3
Gm20528	1.44039e-17	0.919184	0.065	0.036	3.01993e-13	G3
Gm16754	1.45614e-17	1.11609	0.027	0.01	3.05294e-13	G3
Arid3a	1.54853e-17	0.556032	0.065	0.036	3.24666e-13	G3
Naa25	1.71029e-17	0.300697	0.229	0.173	3.58579e-13	G3
Csta2	1.80217e-17	3.14393	0.011	0.002	3.77843e-13	G3
Hdac8	1.88997e-17	0.289878	0.2	0.147	3.96252e-13	G3
Gm15663	2.25848e-17	0.962323	0.034	0.015	4.73512e-13	G3
Crtam	2.41232e-17	1.28529	0.027	0.01	5.05767e-13	G3
Fgd4	2.61442e-17	0.485397	0.085	0.051	5.48139e-13	G3
Ptpn3	2.63479e-17	0.437749	0.129	0.087	5.52409e-13	G3
Snx13	2.63702e-17	0.368507	0.138	0.094	5.52878e-13	G3
Arhgef11	2.72238e-17	0.311377	0.139	0.095	5.70775e-13	G3
Rmdn2	2.87728e-17	0.470366	0.115	0.075	6.0325e-13	G3
Rai1	3.09054e-17	0.292814	0.146	0.101	6.47962e-13	G3
Gm3839	3.29677e-17	1.73405	0.017	0.005	6.91202e-13	G3
Dhx58	3.55635e-17	0.385737	0.138	0.095	7.45624e-13	G3
Slc36a1	3.86164e-17	0.594046	0.07	0.04	8.09632e-13	G3
Sgpl1	3.87789e-17	0.250892	0.213	0.16	8.13039e-13	G3
Nckap5l	4.6059e-17	0.438862	0.094	0.058	9.65673e-13	G3
Prkg2	5.36458e-17	0.696107	0.096	0.06	1.12474e-12	G3
Mmp9	5.3792e-17	2.73402	0.015	0.004	1.1278e-12	G3
Pla2g2e	5.59e-17	0.996128	0.032	0.013	1.172e-12	G3
Fam210a	5.99728e-17	0.334288	0.193	0.143	1.25739e-12	G3
Hpx	6.20922e-17	1.10147	0.026	0.01	1.30182e-12	G3
Cd276	6.87575e-17	0.440743	0.105	0.068	1.44157e-12	G3
St7	7.27841e-17	0.331457	0.215	0.162	1.52599e-12	G3
Gm15737	8.91625e-17	1.19819	0.04	0.019	1.86938e-12	G3
Gm7580	9.46361e-17	1.51682	0.03	0.012	1.98414e-12	G3
Arhgef19	9.94357e-17	0.973794	0.039	0.018	2.08477e-12	G3
Snx30	1.00406e-16	0.284392	0.108	0.07	2.10512e-12	G3
Triqk	1.00452e-16	0.299007	0.089	0.055	2.10608e-12	G3
1700030N03Rik	1.02448e-16	1.34432	0.025	0.009	2.14792e-12	G3
Myom3	1.03508e-16	0.891888	0.033	0.014	2.17015e-12	G3
Slfn10-ps	1.06602e-16	0.724492	0.054	0.029	2.23501e-12	G3
Gm11110	1.08967e-16	0.71987	0.048	0.024	2.28459e-12	G3
Prdm5	1.16535e-16	0.259784	0.216	0.162	2.44327e-12	G3
Grem1	1.29403e-16	3.27641	0.01	0.002	2.71307e-12	G3
Sox5os3	1.30071e-16	1.4434	0.024	0.009	2.72707e-12	G3
Gpr84	1.35103e-16	2.36124	0.012	0.003	2.83257e-12	G3
Ldlrad2	1.46527e-16	1.20355	0.035	0.016	3.07209e-12	G3
Lmf1	1.51146e-16	0.251656	0.145	0.101	3.16893e-12	G3
Slc16a4	1.6957e-16	0.602507	0.069	0.039	3.55521e-12	G3
Slc5a3	1.98074e-16	0.457415	0.113	0.075	4.15282e-12	G3
Inava	2.01043e-16	0.780116	0.06	0.033	4.21506e-12	G3
Cxcl10	2.18686e-16	0.521843	0.726	0.69	4.58498e-12	G3
Pxylp1	2.19314e-16	0.635993	0.073	0.043	4.59815e-12	G3
Fam135a	2.45834e-16	0.415895	0.121	0.081	5.15415e-12	G3
8430419K02Rik	2.55536e-16	0.57656	0.068	0.039	5.35757e-12	G3
Ceacam19	2.80675e-16	1.73783	0.017	0.005	5.88464e-12	G3
Tollip	3.01174e-16	0.257541	0.156	0.111	6.31442e-12	G3
Plekha1	3.02675e-16	0.299831	0.165	0.118	6.34589e-12	G3
Iglon5	3.11044e-16	0.708846	0.045	0.023	6.52135e-12	G3
Tnr	3.13764e-16	1.29257	0.03	0.013	6.57837e-12	G3
Mdga1	3.22192e-16	0.60039	0.097	0.062	6.75508e-12	G3
Tle1	3.27192e-16	0.253867	0.207	0.156	6.85992e-12	G3
Nhlrc2	3.77921e-16	0.276267	0.224	0.171	7.92348e-12	G3
[truncated: 498 more rows]

## Sheet: G6
gene	p_val	avg_log2FC	pct.1	pct.2	p_val_adj	cluster
[truncated: 3,033 more rows]

[truncated: 2 more sheets: G4, G5]
